# Supplementary material for: Colon mucosal proteomics of ankylosing spondylitis versus gut inflammation
Source: PLoS One. 2024 Dec 13;19(12):e0315324. doi: 10.1371/journal.pone.0315324 (PMC11642932; doi:10.1371/journal.pone.0315324)
Supplement: S1 Table — This table provides detailed information on the proteins identified in the study. (XLSX) [file pone.0315324.s002.xlsx]

## Sheet: Description of Table 1
Table Title: Protein Identification Results Legend: This table provides detailed information on the proteins identified in the study. A detailed description of the header content is as follows: Protein IDs: Identifier(s) of protein(s) contained in the protein group. Gene Name: Show annotated gene names. Number of proteins: Number of proteins contained within the group. This corresponds to the num…

## Sheet: Table 1
Protein IDs	Gene Name	Number of proteins	Peptides	Razor + unique peptides	Unique peptides	Sequence coverage [%]	Mol. weight [kDa]
sp|A0A075B6H7|KV37_HUMAN;sp|A0A0C4DH55|KVD07_HUMAN	IGKV3-7	2	2	1	1	23.3	12.783
sp|A0A075B6H9|LV469_HUMAN	IGLV4-69	1	2	2	2	27.7	12.773
sp|A0A075B6I0|LV861_HUMAN	IGLV8-61	1	1	1	1	7.4	12.814
sp|A0A075B6J9|LV218_HUMAN	IGLV2-18	1	2	2	2	24.6	12.412
sp|A0A075B6K4|LV310_HUMAN;sp|P01715|LV301_HUMAN	IGLV3-10	2	5	5	2	35.7	12.441
sp|A0A075B6S5|KV127_HUMAN	IGKV1-27	1	3	2	2	29.1	12.711
sp|A0A0A0MS14|HV145_HUMAN	IGHV1-45	1	1	1	1	9.4	13.508
sp|A0A0A0MS15|HV349_HUMAN	IGHV3-49	1	3	3	2	26.1	13.056
sp|A0A0A0MT36|KVD21_HUMAN;sp|A0A0C4DH26|KVD41_HUMAN	IGKV6D-21	2	2	2	1	28.9	12.34
sp|A0A0B4J1U3|LV136_HUMAN	IGLV1-36	1	1	1	1	13.7	12.478
sp|A0A0B4J1U7|HV601_HUMAN	IGHV6-1	1	4	4	4	39.7	13.481
sp|A0A0B4J1V0|HV315_HUMAN	IGHV3-15	1	3	2	2	26.1	12.926
sp|A0A0B4J1V2|HV226_HUMAN	IGHV2-26	1	1	1	1	11.8	13.182
sp|A0A0B4J1X5|HV374_HUMAN;sp|P01767|HV353_HUMAN;sp|A0A0C4DH42|HV366_HUMAN;sp|A0A0J9YVY3|HV741_HUMAN	IGHV3-74	4	4	2	2	37.6	12.839
sp|A0A0B4J1X8|HV343_HUMAN	IGHV3-43	1	2	1	1	18.6	13.077
sp|A0A0B4J1Y8|LV949_HUMAN	IGLV9-49	1	1	1	1	8.1	13.024
sp|A0A0B4J1Y9|HV372_HUMAN	IGHV3-72	1	4	4	3	42	13.203
sp|A0A0B4J2H0|HV69D_HUMAN;sp|P0DP01|HV108_HUMAN	IGHV1-69D	2	2	1	1	26.5	12.66
sp|A0A0C4DH24|KV621_HUMAN	IGKV6-21	1	2	1	1	28.9	12.43
sp|A0A0C4DH25|KVD20_HUMAN	IGKV3D-20	1	2	1	1	21.6	12.515
sp|A0A0C4DH31|HV118_HUMAN	IGHV1-18	1	2	2	1	23.9	12.82
sp|A0A0C4DH32|HV320_HUMAN	IGHV3-20	1	2	1	1	18.8	12.673
sp|A0A0C4DH33|HV124_HUMAN	IGHV1-24	1	2	2	2	29.9	12.824
sp|A0A0C4DH34|HV428_HUMAN	IGHV4-28	1	2	2	2	21.4	13.124
sp|A0A0C4DH35|HV335_HUMAN	IGHV3-35	1	1	1	1	9.4	12.81
sp|A0A0C4DH36|HV338_HUMAN	IGHV3-38	1	2	2	2	19	12.758
sp|A0A0C4DH38|HV551_HUMAN;sp|A0A0J9YXX1|HV5X1_HUMAN	IGHV5-51	2	4	4	4	47	12.674
sp|A0A0C4DH67|KV108_HUMAN;sp|A0A0C4DH69|KV109_HUMAN	IGKV1-8	2	3	3	2	42.6	12.537
sp|A0A0C4DH68|KV224_HUMAN;sp|A0A075B6R9|KVD24_HUMAN	IGKV2-24	2	2	2	2	27.5	13.079
sp|A0A0C4DH72|KV106_HUMAN;sp|P01611|KVD12_HUMAN;sp|A0A0C4DH73|KV112_HUMAN	IGKV1-6	3	2	1	0	23.9	12.697
sp|A0A0J9YX35|HV64D_HUMAN	IGHV3-64D	1	2	2	2	18.8	12.822
sp|A0A0U1RRL7|MMPOS_HUMAN	MMP24OS	1	1	1	1	36.6	7.6794
sp|A0AV96|RBM47_HUMAN	RBM47	1	22	22	21	47.7	64.098
sp|A0AVI4|TM129_HUMAN	TMEM129	1	1	1	1	5	40.463
sp|A0AVT1|UBA6_HUMAN	UBA6	1	42	42	41	58.7	117.97
sp|A0FGR8|ESYT2_HUMAN	ESYT2	1	23	23	23	34.2	102.36
sp|A0FGR9|ESYT3_HUMAN	ESYT3	1	1	1	1	2	100.03
sp|A0JNW5|UH1BL_HUMAN	UHRF1BP1L	1	2	2	2	2.7	164.2
sp|A0MZ66|SHOT1_HUMAN	SHTN1	1	26	26	26	44.1	71.639
sp|A0PJW6|TM223_HUMAN	TMEM223	1	2	2	2	17.3	22.049
sp|A1A4S6|RHG10_HUMAN	ARHGAP10	1	1	1	1	2.2	89.374
sp|A1A5B4|ANO9_HUMAN	ANO9	1	4	4	4	9.6	90.332
sp|A1A5D9|BICL2_HUMAN	BICDL2	1	11	11	11	27	56.833
sp|A1IGU5|ARH37_HUMAN	ARHGEF37	1	3	3	3	8	76.277
sp|A1L0T0|ILVBL_HUMAN	ILVBL	1	22	22	22	54.7	67.867
sp|A1L157|TSN11_HUMAN	TSPAN11	1	2	2	2	11.1	28.245
sp|A1L188|NDUF8_HUMAN	NDUFAF8	1	1	1	1	17.6	7.7558
sp|A1X283|SPD2B_HUMAN	SH3PXD2B	1	3	3	3	4.8	101.58
sp|A2A288|ZC12D_HUMAN	ZC3H12D	1	2	2	2	5.7	58.077
sp|A2NJV5|KV229_HUMAN;sp|A0A075B6S2|KVD29_HUMAN;sp|P06310|KV230_HUMAN;sp|A0A0A0MRZ7|KVD26_HUMAN;sp|A0A075B6S6|KVD30_HUMAN	IGKV2-29	5	4	4	3	40	13.085
sp|A2RRP1|NBAS_HUMAN	NBAS	1	37	37	37	21.2	268.57
sp|A2VDF0|FUCM_HUMAN	FUOM	1	2	2	2	20.1	16.765
sp|A3KMH1|VWA8_HUMAN	VWA8	1	49	49	49	34.2	214.82
sp|A3KN83|SBNO1_HUMAN	SBNO1	1	9	9	8	10.1	154.31
sp|A4D1E9|GTPBA_HUMAN	GTPBP10	1	8	8	8	31	42.932
sp|A4D1P6|WDR91_HUMAN	WDR91	1	8	8	8	14.2	83.343
sp|A4D1S5|RAB19_HUMAN	RAB19	1	6	6	6	35.9	24.4
sp|A4D1U4|DEN11_HUMAN	DENND11	1	1	1	1	3.1	51.445
sp|A4FU01|MTMRB_HUMAN	MTMR11	1	5	5	5	8.6	79.544
sp|A4FU69|EFCB5_HUMAN	EFCAB5	1	1	1	1	0.6	173.4
sp|A5D8V6|VP37C_HUMAN	VPS37C	1	2	2	2	9	38.658
sp|A5PLL1|AN34B_HUMAN	ANKRD34B	1	1	1	1	1.9	56.414
sp|A5PLL7|TM189_HUMAN	TMEM189	1	2	2	2	10.7	31.135
sp|A5PLN9|TPC13_HUMAN	TRAPPC13	1	3	3	3	13.4	46.523
sp|A5YKK6|CNOT1_HUMAN	CNOT1	1	53	53	53	29.3	266.94
sp|A6NC98|CC88B_HUMAN	CCDC88B	1	4	4	4	3.8	164.81
sp|A6NCS6|CB072_HUMAN	C2orf72	1	4	4	4	15.9	30.48
sp|A6NDG6|PGP_HUMAN	PGP	1	12	12	12	48.9	34.006
sp|A6NDU8|CE051_HUMAN	C5orf51	1	2	2	2	14.6	33.62
sp|A6NHL2|TBAL3_HUMAN	TUBAL3	1	8	4	4	20.4	49.908
sp|A6NHQ2|FBLL1_HUMAN	FBLL1	1	3	1	1	11.1	34.803
sp|A6NHR9|SMHD1_HUMAN	SMCHD1	1	33	33	32	22.4	226.37
sp|A6NIH7|U119B_HUMAN	UNC119B	1	3	3	3	19.1	28.136
sp|A6NJ78|MET15_HUMAN;sp|P0C7V9|ME15P_HUMAN	METTL15	2	6	6	6	21.1	46.121
sp|A6NK44|GLOD5_HUMAN	GLOD5	1	3	3	3	20.6	18.322
sp|A6NKD9|CC85C_HUMAN	CCDC85C	1	2	2	2	10.5	45.209
sp|A6NNC1|P12LL_HUMAN		1	1	1	1	1	94.057
sp|A8CG34|P121C_HUMAN;sp|Q96HA1|P121A_HUMAN	POM121C	2	2	2	2	2.8	125.09
sp|A8K7I4|CLCA1_HUMAN	CLCA1	1	48	48	47	56.3	100.22
sp|A8MTJ3|GNAT3_HUMAN	GNAT3	1	3	1	1	7.9	40.357
sp|A8MVU1|NCF1C_HUMAN	NCF1C	1	10	1	1	38	41.85
sp|A8MXV4|NUD19_HUMAN	NUDT19	1	9	9	9	29.3	42.233
sp|A8TX70|CO6A5_HUMAN	COL6A5	1	34	34	34	17.5	289.92
sp|B0I1T2|MYO1G_HUMAN	MYO1G	1	28	26	26	42.8	116.44
sp|B7ZAP0|RBG10_HUMAN	RABGAP1L	1	5	3	3	23.3	29.038
sp|C4AMC7|WASH3_HUMAN;sp|Q6VEQ5|WASH2_HUMAN;sp|A8K0Z3|WASH1_HUMAN;sp|A8MWX3|WASH4_HUMAN	WASH3P	4	9	9	4	23.1	49.994
sp|C9J7I0|UMAD1_HUMAN	UMAD1	1	2	2	2	21.9	15.2
sp|E9PAV3|NACAM_HUMAN;sp|Q13765|NACA_HUMAN;sp|Q9BZK3|NACP4_HUMAN	NACA	3	5	5	5	3.4	205.42
sp|K7EJ46|SIM22_HUMAN	SMIM22	1	1	1	1	20.5	9.2487
sp|L0R6Q1|S35U4_HUMAN	SLC35A4	1	7	7	7	63.1	11.133
sp|L0R8F8|MIDUO_HUMAN	MIEF1	1	2	2	2	28.6	8.4447
sp|O00115|DNS2A_HUMAN	DNASE2	1	5	5	5	15	39.58
sp|O00116|ADAS_HUMAN	AGPS	1	22	22	22	53.3	72.911
sp|O00139|KIF2A_HUMAN;sp|Q8N4N8|KIF2B_HUMAN	KIF2A	2	15	15	15	23.8	79.954
sp|O00142|KITM_HUMAN	TK2	1	6	6	6	30.2	31.004
sp|O00148|DX39A_HUMAN	DDX39A	1	19	7	7	55.5	49.129
sp|O00151|PDLI1_HUMAN	PDLIM1	1	24	24	24	84.2	36.071
sp|O00154|BACH_HUMAN;sp|Q6ZUV0|BACHL_HUMAN	ACOT7	2	12	12	12	44.2	41.796
sp|O00159|MYO1C_HUMAN	MYO1C	1	50	49	48	56.3	121.68
sp|O00160|MYO1F_HUMAN	MYO1F	1	20	16	16	25.6	124.84
sp|O00161|SNP23_HUMAN	SNAP23	1	11	11	11	58.8	23.354
sp|O00165|HAX1_HUMAN	HAX1	1	3	3	3	10.8	31.62
sp|O00170|AIP_HUMAN	AIP	1	15	15	15	59.4	37.636
sp|O00178|GTPB1_HUMAN	GTPBP1	1	16	16	16	35.4	72.453
sp|O00180|KCNK1_HUMAN	KCNK1	1	1	1	1	5.7	38.143
sp|O00182|LEG9_HUMAN	LGALS9	1	13	13	7	51.8	39.518
sp|O00186|STXB3_HUMAN	STXBP3	1	20	20	20	39.5	67.764
sp|O00187|MASP2_HUMAN	MASP2	1	1	1	1	2.2	75.702
sp|O00192|ARVC_HUMAN	ARVCF	1	2	2	2	3.1	104.64
sp|O00193|SMAP_HUMAN	SMAP	1	1	1	1	8.7	20.332
sp|O00194|RB27B_HUMAN	RAB27B	1	8	6	5	47.7	24.608
sp|O00203|AP3B1_HUMAN;sp|Q13367|AP3B2_HUMAN	AP3B1	2	31	31	31	35.6	121.32
sp|O00204|ST2B1_HUMAN	SULT2B1	1	5	5	5	17.3	41.307
sp|O00214|LEG8_HUMAN	LGALS8	1	6	6	6	17.7	35.808
sp|O00217|NDUS8_HUMAN	NDUFS8	1	7	7	7	35.7	23.705
sp|O00231|PSD11_HUMAN	PSMD11	1	25	25	25	67.5	47.463
sp|O00232|PSD12_HUMAN	PSMD12	1	24	24	24	58.6	52.904
sp|O00233|PSMD9_HUMAN	PSMD9	1	9	9	9	44.4	24.682
sp|O00244|ATOX1_HUMAN	ATOX1	1	4	4	4	67.6	7.4016
sp|O00255|MEN1_HUMAN	MEN1	1	2	2	2	4.9	68.023
sp|O00264|PGRC1_HUMAN	PGRMC1	1	9	9	8	42.1	21.671
sp|O00267|SPT5H_HUMAN	SUPT5H	1	24	24	24	30.1	121
sp|O00268|TAF4_HUMAN	TAF4	1	7	7	7	12.6	110.11
sp|O00273|DFFA_HUMAN	DFFA	1	9	9	9	36	36.521
sp|O00291|HIP1_HUMAN	HIP1	1	12	10	10	17.6	116.22
sp|O00299|CLIC1_HUMAN	CLIC1	1	16	16	16	82.6	26.922
sp|O00303|EIF3F_HUMAN	EIF3F	1	15	15	15	51.8	37.563
sp|O00308|WWP2_HUMAN;sp|Q9H0M0|WWP1_HUMAN	WWP2	2	11	10	10	16.2	98.911
sp|O00329|PK3CD_HUMAN	PIK3CD	1	6	5	5	7.2	119.48
sp|O00330|ODPX_HUMAN	PDHX	1	18	18	18	43.7	54.122
sp|O00339|MATN2_HUMAN	MATN2	1	23	23	23	33.2	106.84
sp|O00391|QSOX1_HUMAN	QSOX1	1	26	26	26	42.6	82.577
sp|O00399|DCTN6_HUMAN	DCTN6	1	4	4	4	26.8	20.747
sp|O00400|ACATN_HUMAN	SLC33A1	1	8	8	8	19.1	60.908
sp|O00401|WASL_HUMAN	WASL	1	14	14	14	37.6	54.826
sp|O00410|IPO5_HUMAN	IPO5	1	47	47	45	57.9	123.63
sp|O00411|RPOM_HUMAN	POLRMT	1	10	10	10	11.6	138.62
sp|O00418|EF2K_HUMAN	EEF2K	1	3	3	3	6.1	82.143
sp|O00422|SAP18_HUMAN	SAP18	1	11	11	11	66	17.561
sp|O00423|EMAL1_HUMAN	EML1	1	20	19	19	31.2	89.86
sp|O00425|IF2B3_HUMAN	IGF2BP3	1	2	1	1	4.7	63.704
sp|O00429|DNM1L_HUMAN	DNM1L	1	41	41	41	72	81.876
sp|O00442|RTCA_HUMAN	RTCA	1	13	13	13	59.8	39.336
sp|O00443|P3C2A_HUMAN	PIK3C2A	1	7	7	7	4.9	190.68
sp|O00461|GOLI4_HUMAN	GOLIM4	1	20	20	20	32.6	81.879
sp|O00462|MANBA_HUMAN	MANBA	1	15	14	14	22.2	100.89
sp|O00468|AGRIN_HUMAN	AGRN	1	40	40	40	27.9	217.32
sp|O00469|PLOD2_HUMAN	PLOD2	1	5	5	5	8.7	84.685
sp|O00471|EXOC5_HUMAN	EXOC5	1	16	16	16	31.6	81.852
sp|O00478|BT3A3_HUMAN;sp|O00481|BT3A1_HUMAN	BTN3A3	2	11	11	6	28.1	65.001
sp|O00482|NR5A2_HUMAN	NR5A2	1	1	1	1	1.8	61.331
sp|O00483|NDUA4_HUMAN	NDUFA4	1	4	4	4	46.9	9.3697
sp|O00487|PSDE_HUMAN	PSMD14	1	14	14	14	62.9	34.577
sp|O00499|BIN1_HUMAN;sp|P49418|AMPH_HUMAN	BIN1	2	13	13	12	32.5	64.699
sp|O00501|CLD5_HUMAN	CLDN5	1	1	1	1	7.3	23.147
sp|O00505|IMA4_HUMAN	KPNA3	1	14	8	8	43.6	57.81
sp|O00515|LAD1_HUMAN	LAD1	1	13	13	13	31.3	57.13
sp|O00519|FAAH1_HUMAN	FAAH	1	15	15	15	42	63.065
sp|O00533|NCHL1_HUMAN	CHL1	1	14	14	14	15.1	135.07
sp|O00534|VMA5A_HUMAN	VWA5A	1	31	31	31	51	86.488
sp|O00541|PESC_HUMAN	PES1	1	7	7	7	13.3	68.002
sp|O00559|RCAS1_HUMAN	EBAG9	1	1	1	1	8.9	24.377
sp|O00560|SDCB1_HUMAN	SDCBP	1	8	8	8	47.3	32.444
sp|O00562|PITM1_HUMAN	PITPNM1	1	5	5	5	5.6	134.85
sp|O00566|MPP10_HUMAN	MPHOSPH10	1	5	5	5	11.9	78.863
sp|O00567|NOP56_HUMAN	NOP56	1	25	25	25	57.6	66.049
sp|O00571|DDX3X_HUMAN	DDX3X	1	27	26	7	54.8	73.243
sp|O00584|RNT2_HUMAN	RNASET2	1	9	9	9	34	29.48
sp|O00585|CCL21_HUMAN	CCL21	1	1	1	1	9.7	14.646
sp|O00592|PODXL_HUMAN	PODXL	1	3	3	3	6.1	58.635
sp|O00623|PEX12_HUMAN	PEX12	1	1	1	1	4.2	40.797
sp|O00625|PIR_HUMAN	PIR	1	9	9	9	53.4	32.113
sp|O00629|IMA3_HUMAN	KPNA4	1	14	14	8	44.9	57.886
sp|O00635|TRI38_HUMAN	TRIM38	1	7	7	7	20.4	53.415
sp|O00743|PPP6_HUMAN	PPP6C	1	14	14	14	52.8	35.144
sp|O00748|EST2_HUMAN;sp|P22303|ACES_HUMAN	CES2	2	20	20	19	46.9	61.806
sp|O00750|P3C2B_HUMAN	PIK3C2B	1	8	8	8	5.9	184.77
sp|O00754|MA2B1_HUMAN	MAN2B1	1	26	26	26	36.7	113.74
sp|O00757|F16P2_HUMAN	FBP2	1	2	1	1	6.2	36.743
sp|O00764|PDXK_HUMAN	PDXK	1	19	19	19	77.9	35.102
sp|O14493|CLD4_HUMAN;sp|O95484|CLD9_HUMAN;sp|P56747|CLD6_HUMAN	CLDN4	3	2	1	1	12.9	22.077
sp|O14494|PLPP1_HUMAN	PLPP1	1	3	3	3	19.4	32.156
sp|O14497|ARI1A_HUMAN	ARID1A	1	13	13	12	8.4	242.04
sp|O14498|ISLR_HUMAN	ISLR	1	2	2	2	7	45.997
sp|O14519|CDKA1_HUMAN;sp|O75956|CDKA2_HUMAN	CDK2AP1	2	2	2	2	18.3	12.365
sp|O14521|DHSD_HUMAN	SDHD	1	2	2	2	22.6	17.043
sp|O14523|C2C2L_HUMAN	C2CD2L	1	3	3	3	6.4	76.18
sp|O14545|TRAD1_HUMAN	TRAFD1	1	7	7	7	16.8	64.84
sp|O14548|COX7R_HUMAN	COX7A2L	1	6	6	6	54.4	12.615
sp|O14558|HSPB6_HUMAN	HSPB6	1	6	6	6	53.1	17.135
sp|O14561|ACPM_HUMAN	NDUFAB1	1	4	4	4	21.2	17.417
sp|O14562|UBFD1_HUMAN	UBFD1	1	3	3	3	13.3	33.382
sp|O14569|C56D2_HUMAN	CYB561D2	1	1	1	1	5.4	23.973
sp|O14576|DC1I1_HUMAN	DYNC1I1	1	2	1	1	8.5	72.955
sp|O14578|CTRO_HUMAN	CIT	1	1	1	1	1	231.43
sp|O14579|COPE_HUMAN	COPE	1	18	18	18	72.7	34.482
sp|O14602|IF1AY_HUMAN	EIF1AY	1	7	1	1	40.3	16.442
sp|O14617|AP3D1_HUMAN	AP3D1	1	37	37	37	43.1	130.16
sp|O14618|CCS_HUMAN	CCS	1	8	8	8	43.8	29.04
sp|O14638|ENPP3_HUMAN	ENPP3	1	15	15	15	22.2	100.12
sp|O14639|ABLM1_HUMAN	ABLIM1	1	10	10	10	15.6	87.687
sp|O14647|CHD2_HUMAN	CHD2	1	3	3	2	1.9	211.34
sp|O14653|GOSR2_HUMAN	GOSR2	1	6	6	6	41.5	24.775
sp|O14656|TOR1A_HUMAN	TOR1A	1	10	10	10	41.3	37.808
sp|O14657|TOR1B_HUMAN	TOR1B	1	10	10	10	37.8	37.978
sp|O14662|STX16_HUMAN	STX16	1	7	7	7	27.7	37.031
sp|O14672|ADA10_HUMAN	ADAM10	1	23	23	23	43.4	84.141
sp|O14678|ABCD4_HUMAN	ABCD4	1	6	6	5	16.5	68.597
sp|O14681|EI24_HUMAN	EI24	1	3	3	3	10.6	38.964
sp|O14683|P5I11_HUMAN	TP53I11	1	4	4	4	18.5	21.054
sp|O14727|APAF_HUMAN	APAF1	1	19	19	19	20.8	141.84
sp|O14730|RIOK3_HUMAN	RIOK3	1	3	3	3	10	59.092
sp|O14732|IMPA2_HUMAN	IMPA2	1	7	7	7	30.9	31.321
sp|O14734|ACOT8_HUMAN	ACOT8	1	6	6	6	27.6	35.914
sp|O14735|CDIPT_HUMAN	CDIPT	1	5	5	5	27.2	23.539
sp|O14737|PDCD5_HUMAN	PDCD5	1	8	8	8	56	14.285
sp|O14744|ANM5_HUMAN	PRMT5	1	20	20	20	48.8	72.683
sp|O14745|NHRF1_HUMAN	SLC9A3R1	1	20	20	19	53.1	38.868
sp|O14756|H17B6_HUMAN	HSD17B6	1	2	2	2	11.7	35.965
sp|O14772|FPGT_HUMAN	FPGT	1	11	11	11	32	68.009
sp|O14773|TPP1_HUMAN	TPP1	1	12	12	12	31.6	61.247
sp|O14776|TCRG1_HUMAN	TCERG1	1	23	23	23	21.9	123.9
sp|O14777|NDC80_HUMAN	NDC80	1	1	1	1	2.8	73.912
sp|O14786|NRP1_HUMAN	NRP1	1	14	14	14	24.5	103.13
sp|O14787|TNPO2_HUMAN	TNPO2	1	14	8	8	22.3	101.39
sp|O14791|APOL1_HUMAN	APOL1	1	10	10	10	32.9	43.974
sp|O14795|UN13B_HUMAN;sp|Q8NB66|UN13C_HUMAN	UNC13B	2	7	7	6	6.3	180.68
sp|O14802|RPC1_HUMAN	POLR3A	1	4	4	4	4.9	155.64
sp|O14815|CAN9_HUMAN	CAPN9	1	8	8	8	18.6	79.096
sp|O14818|PSA7_HUMAN;sp|Q8TAA3|PSMA8_HUMAN	PSMA7	2	14	14	14	64.1	27.887
sp|O14828|SCAM3_HUMAN	SCAMP3	1	7	7	7	25.6	38.287
sp|O14832|PAHX_HUMAN	PHYH	1	4	4	4	16.6	38.538
sp|O14841|OPLA_HUMAN	OPLAH	1	36	36	36	44.9	137.46
sp|O14874|BCKD_HUMAN	BCKDK	1	5	5	5	26.5	46.36
sp|O14879|IFIT3_HUMAN	IFIT3	1	7	7	7	23.3	55.984
sp|O14880|MGST3_HUMAN	MGST3	1	5	5	5	34.2	16.516
sp|O14896|IRF6_HUMAN	IRF6	1	10	10	10	23.8	53.129
sp|O14907|TX1B3_HUMAN	TAX1BP3	1	3	3	3	39.5	13.735
sp|O14908|GIPC1_HUMAN	GIPC1	1	16	16	15	58.6	36.049
sp|O14920|IKKB_HUMAN	IKBKB	1	8	8	8	15.6	86.563
sp|O14925|TIM23_HUMAN;sp|Q5SRD1|TI23B_HUMAN	TIMM23	2	5	5	5	53.1	21.943
sp|O14929|HAT1_HUMAN	HAT1	1	12	12	11	48.2	49.512
sp|O14933|UB2L6_HUMAN	UBE2L6	1	5	5	5	53.6	17.769
sp|O14936|CSKP_HUMAN	CASK	1	36	36	36	47.4	105.12
sp|O14939|PLD2_HUMAN	PLD2	1	1	1	1	1.7	105.99
sp|O14949|QCR8_HUMAN	UQCRQ	1	5	5	5	46.3	9.9062
sp|O14950|ML12B_HUMAN	MYL12B	1	13	13	1	80.2	19.779
sp|O14964|HGS_HUMAN	HGS	1	19	19	19	22.3	86.191
sp|O14966|RAB7L_HUMAN	RAB29	1	3	2	2	24.1	23.155
sp|O14972|VP26C_HUMAN	VPS26C	1	10	10	10	47.1	33.01
sp|O14974|MYPT1_HUMAN	PPP1R12A	1	27	27	27	33.8	115.28
sp|O14975|S27A2_HUMAN	SLC27A2	1	23	23	23	45.5	70.311
sp|O14976|GAK_HUMAN	GAK	1	29	29	28	27.2	143.19
sp|O14979|HNRDL_HUMAN	HNRNPDL	1	11	10	10	19.3	46.437
sp|O14980|XPO1_HUMAN	XPO1	1	41	41	41	52.4	123.38
sp|O14981|BTAF1_HUMAN	BTAF1	1	9	9	9	7.1	206.89
sp|O14983|AT2A1_HUMAN	ATP2A1	1	19	2	2	21.1	110.25
sp|O15020|SPTN2_HUMAN	SPTBN2	1	11	2	2	5.6	271.32
sp|O15027|SC16A_HUMAN	SEC16A	1	23	23	23	16.4	251.89
sp|O15031|PLXB2_HUMAN	PLXNB2	1	48	48	47	39.2	205.12
sp|O15037|KHNYN_HUMAN	KHNYN	1	2	2	2	4.3	74.533
sp|O15042|SR140_HUMAN	U2SURP	1	18	18	18	23.3	118.29
sp|O15056|SYNJ2_HUMAN	SYNJ2	1	7	7	7	6.8	165.54
sp|O15061|SYNEM_HUMAN	SYNM	1	40	40	40	33.9	172.77
sp|O15066|KIF3B_HUMAN	KIF3B	1	6	6	5	12.6	85.124
sp|O15067|PUR4_HUMAN	PFAS	1	26	26	26	32.9	144.73
sp|O15068|MCF2L_HUMAN	MCF2L	1	6	6	6	8.7	128.11
sp|O15075|DCLK1_HUMAN	DCLK1	1	5	5	5	10.5	82.223
sp|O15084|ANR28_HUMAN;sp|Q8NB46|ANR52_HUMAN	ANKRD28	2	18	17	17	29.6	112.96
sp|O15085|ARHGB_HUMAN	ARHGEF11	1	2	2	2	2.2	167.7
sp|O15091|MRPP3_HUMAN	PRORP	1	4	4	4	8.7	67.315
sp|O15111|IKKA_HUMAN	CHUK	1	4	4	4	8.3	84.639
sp|O15116|LSM1_HUMAN	LSM1	1	4	4	4	40.6	15.179
sp|O15118|NPC1_HUMAN	NPC1	1	8	8	8	10	142.17
sp|O15120|PLCB_HUMAN	AGPAT2	1	4	4	4	15.8	30.914
sp|O15121|DEGS1_HUMAN	DEGS1	1	2	2	2	9.6	37.866
sp|O15126|SCAM1_HUMAN	SCAMP1	1	7	7	7	32.2	37.92
sp|O15127|SCAM2_HUMAN	SCAMP2	1	5	5	5	16.4	36.648
sp|O15143|ARC1B_HUMAN	ARPC1B	1	21	21	19	66.7	40.949
sp|O15144|ARPC2_HUMAN	ARPC2	1	23	23	23	79.3	34.333
sp|O15145|ARPC3_HUMAN	ARPC3	1	11	11	11	62.9	20.546
sp|O15155|BET1_HUMAN	BET1	1	2	2	2	24.6	13.289
sp|O15160|RPAC1_HUMAN	POLR1C	1	7	7	7	34.1	39.249
sp|O15162|PLS1_HUMAN	PLSCR1	1	5	5	5	16	35.049
sp|O15173|PGRC2_HUMAN	PGRMC2	1	9	8	8	39.5	23.818
sp|O15195|VILL_HUMAN	VILL	1	31	31	31	42.1	95.906
sp|O15204|ADEC1_HUMAN	ADAMDEC1	1	10	10	10	33.2	52.775
sp|O15212|PFD6_HUMAN	PFDN6	1	10	10	10	51.2	14.582
sp|O15213|WDR46_HUMAN	WDR46	1	3	3	3	8.2	68.07
sp|O15228|GNPAT_HUMAN	GNPAT	1	12	12	12	26	77.187
sp|O15230|LAMA5_HUMAN	LAMA5	1	79	79	77	30.7	399.73
sp|O15231|ZN185_HUMAN	ZNF185	1	3	3	3	7.3	73.525
sp|O15235|RT12_HUMAN	MRPS12	1	2	2	2	23.9	15.173
sp|O15239|NDUA1_HUMAN	NDUFA1	1	1	1	1	18.6	8.0723
sp|O15243|OBRG_HUMAN	LEPROT	1	1	1	1	9.9	14.254
sp|O15247|CLIC2_HUMAN	CLIC2	1	16	15	15	74.1	28.356
sp|O15254|ACOX3_HUMAN	ACOX3	1	14	14	14	29	77.628
sp|O15258|RER1_HUMAN	RER1	1	6	6	6	33.2	22.958
sp|O15260|SURF4_HUMAN	SURF4	1	5	5	5	24.5	30.394
sp|O15264|MK13_HUMAN	MAPK13	1	10	10	10	29.9	42.089
sp|O15269|SPTC1_HUMAN	SPTLC1	1	16	16	16	43.6	52.743
sp|O15270|SPTC2_HUMAN	SPTLC2	1	15	15	15	36.8	62.924
sp|O15294|OGT1_HUMAN	OGT	1	26	26	26	36.6	116.92
sp|O15305|PMM2_HUMAN	PMM2	1	13	13	12	62.6	28.082
sp|O15321|TM9S1_HUMAN	TM9SF1	1	7	7	7	12.4	68.86
sp|O15327|INP4B_HUMAN	INPP4B	1	4	4	4	8.5	104.74
sp|O15344|TRI18_HUMAN	MID1	1	6	6	6	12.4	75.25
sp|O15347|HMGB3_HUMAN	HMGB3	1	3	3	3	14	22.98
sp|O15355|PPM1G_HUMAN	PPM1G	1	16	16	16	39	59.271
sp|O15357|SHIP2_HUMAN	INPPL1	1	10	8	8	12.2	138.6
sp|O15371|EIF3D_HUMAN	EIF3D	1	20	20	20	58.2	63.972
sp|O15372|EIF3H_HUMAN	EIF3H	1	20	20	20	66.5	39.93
sp|O15379|HDAC3_HUMAN	HDAC3	1	4	3	3	10.7	48.847
sp|O15382|BCAT2_HUMAN	BCAT2	1	21	21	21	56.6	44.287
sp|O15393|TMPS2_HUMAN	TMPRSS2	1	5	5	5	12.8	53.859
sp|O15394|NCAM2_HUMAN	NCAM2	1	4	4	4	6.5	93.045
sp|O15397|IPO8_HUMAN	IPO8	1	9	8	8	13	119.94
sp|O15400|STX7_HUMAN	STX7	1	9	9	9	52.9	29.815
sp|O15427|MOT4_HUMAN	SLC16A3	1	7	7	7	15.3	49.469
sp|O15438|MRP3_HUMAN	ABCC3	1	32	32	32	27.7	169.34
sp|O15439|MRP4_HUMAN	ABCC4	1	18	18	18	21.4	149.52
sp|O15455|TLR3_HUMAN	TLR3	1	9	9	9	13.7	103.83
sp|O15460|P4HA2_HUMAN	P4HA2	1	9	9	9	24.7	60.901
sp|O15484|CAN5_HUMAN	CAPN5	1	27	27	26	47.3	73.168
sp|O15488|GLYG2_HUMAN	GYG2	1	1	1	1	5	55.183
sp|O15498|YKT6_HUMAN	YKT6	1	10	10	10	63.6	22.417
sp|O15511|ARPC5_HUMAN	ARPC5	1	6	6	5	57.6	16.32
sp|O15514|RPB4_HUMAN	POLR2D	1	4	4	4	48.6	16.311
sp|O15519|CFLAR_HUMAN	CFLAR	1	3	3	2	8.1	55.343
sp|O15523|DDX3Y_HUMAN	DDX3Y	1	23	3	3	45.5	73.153
sp|O15530|PDPK1_HUMAN;sp|Q6A1A2|PDPK2_HUMAN	PDPK1	2	11	11	11	29.3	63.151
sp|O15533|TPSN_HUMAN	TAPBP	1	9	9	9	30.4	47.625
sp|O15541|R113A_HUMAN	RNF113A	1	1	1	1	3.8	38.787
sp|O15550|KDM6A_HUMAN;sp|O14607|UTY_HUMAN	KDM6A	2	6	6	6	7.2	154.17
sp|O15551|CLD3_HUMAN	CLDN3	1	3	3	2	19.1	23.318
sp|O15554|KCNN4_HUMAN	KCNN4	1	2	2	2	7.5	47.695
sp|O43143|DHX15_HUMAN	DHX15	1	34	34	33	52.1	90.932
sp|O43148|MCES_HUMAN	RNMT	1	7	7	7	20	54.843
sp|O43149|ZZEF1_HUMAN	ZZEF1	1	59	59	59	26.5	331.07
sp|O43150|ASAP2_HUMAN	ASAP2	1	9	9	8	16.6	111.65
sp|O43156|TTI1_HUMAN	TTI1	1	3	3	3	4.7	122.07
sp|O43157|PLXB1_HUMAN	PLXNB1	1	2	2	2	1.4	232.3
sp|O43159|RRP8_HUMAN	RRP8	1	6	6	6	19.7	50.714
sp|O43164|PJA2_HUMAN	PJA2	1	3	3	2	8.6	78.213
sp|O43169|CYB5B_HUMAN	CYB5B	1	7	7	7	64	16.694
sp|O43172|PRP4_HUMAN	PRPF4	1	14	14	14	34.3	58.449
sp|O43175|SERA_HUMAN	PHGDH	1	14	14	14	34.7	56.65
sp|O43181|NDUS4_HUMAN	NDUFS4	1	6	6	6	41.1	20.108
sp|O43194|GPR39_HUMAN	GPR39	1	4	4	4	11.5	51.328
sp|O43236|SEPT4_HUMAN	SEPTIN4	1	3	2	2	6.3	55.098
sp|O43237|DC1L2_HUMAN	DYNC1LI2	1	24	24	22	67.1	54.099
sp|O43242|PSMD3_HUMAN	PSMD3	1	30	30	30	58.8	60.977
sp|O43252|PAPS1_HUMAN	PAPSS1	1	20	19	19	43.3	70.832
sp|O43264|ZW10_HUMAN	ZW10	1	24	24	24	46.7	88.828
sp|O43272|PROD_HUMAN	PRODH	1	16	16	16	36.5	68.001
sp|O43278|SPIT1_HUMAN	SPINT1	1	16	16	16	33.3	58.397
sp|O43280|TREA_HUMAN	TREH	1	2	2	2	4.8	66.567
sp|O43290|SNUT1_HUMAN	SART1	1	12	12	12	22.5	90.254
sp|O43291|SPIT2_HUMAN	SPINT2	1	3	3	3	16.7	28.228
sp|O43292|GPAA1_HUMAN	GPAA1	1	7	7	7	13.5	67.622
sp|O43293|DAPK3_HUMAN	DAPK3	1	7	7	6	20.3	52.535
sp|O43294|TGFI1_HUMAN	TGFB1I1	1	16	16	16	48.6	49.814
sp|O43299|AP5Z1_HUMAN	AP5Z1	1	6	6	5	9	88.604
sp|O43301|HS12A_HUMAN	HSPA12A	1	16	16	15	33.3	74.977
sp|O43306|ADCY6_HUMAN	ADCY6	1	3	3	3	4.5	130.61
sp|O43314|VIP2_HUMAN	PPIP5K2	1	14	14	11	15.6	140.41
sp|O43324|MCA3_HUMAN	EEF1E1	1	9	9	9	60.9	19.81
sp|O43374|RASL2_HUMAN;sp|C9J798|RAS4B_HUMAN	RASA4	2	2	2	2	5.1	90.457
sp|O43390|HNRPR_HUMAN	HNRNPR	1	29	29	24	46.4	70.942
sp|O43395|PRPF3_HUMAN	PRPF3	1	8	8	8	17	77.528
sp|O43396|TXNL1_HUMAN	TXNL1	1	13	13	13	65.4	32.251
sp|O43399|TPD54_HUMAN	TPD52L2	1	14	14	14	67	22.237
sp|O43402|EMC8_HUMAN	EMC8	1	7	7	7	44.8	23.773
sp|O43414|ERI3_HUMAN	ERI3	1	6	6	6	23.4	37.238
sp|O43427|FIBP_HUMAN	FIBP	1	6	6	6	22.8	41.878
sp|O43432|IF4G3_HUMAN	EIF4G3	1	16	12	12	12.7	176.65
sp|O43447|PPIH_HUMAN	PPIH	1	9	9	9	61	19.208
sp|O43451|MGA_HUMAN	MGAM	1	50	49	46	35.2	209.85
sp|O43464|HTRA2_HUMAN;sp|P83110|HTRA3_HUMAN	HTRA2	2	11	11	11	40	48.84
sp|O43474|KLF4_HUMAN;sp|Q99612|KLF6_HUMAN;sp|O75840|KLF7_HUMAN;sp|Q9Y5W3|KLF2_HUMAN;sp|Q13351|KLF1_HUMAN	KLF4	5	5	5	4	14.8	54.67
sp|O43488|ARK72_HUMAN	AKR7A2	1	15	15	10	56.3	39.589
sp|O43490|PROM1_HUMAN	PROM1	1	7	7	7	12.6	97.201
sp|O43491|E41L2_HUMAN	EPB41L2	1	43	43	41	53.5	112.59
sp|O43493|TGON2_HUMAN	TGOLN2	1	12	12	12	34.6	45.879
sp|O43504|LTOR5_HUMAN	LAMTOR5	1	5	5	5	96.7	9.6138
sp|O43505|B4GA1_HUMAN	B4GAT1	1	2	2	2	9.9	47.119
sp|O43520|AT8B1_HUMAN;sp|Q8TF62|AT8B4_HUMAN;sp|O60312|AT10A_HUMAN	ATP8B1	3	37	37	35	33.5	143.69
sp|O43556|SGCE_HUMAN	SGCE	1	6	6	6	20.6	49.85
sp|O43559|FRS3_HUMAN	FRS3	1	1	1	1	2	54.461
sp|O43566|RGS14_HUMAN	RGS14	1	3	3	3	7.8	61.446
sp|O43567|RNF13_HUMAN	RNF13	1	1	1	1	6.3	42.813
sp|O43570|CAH12_HUMAN	CA12	1	11	11	11	43.5	39.45
sp|O43572|AKA10_HUMAN	AKAP10	1	2	2	2	5.3	73.817
sp|O43583|DENR_HUMAN	DENR	1	8	8	8	50.5	22.092
sp|O43592|XPOT_HUMAN	XPOT	1	18	18	18	27.5	109.96
sp|O43598|DNPH1_HUMAN	DNPH1	1	7	7	7	64.4	19.108
sp|O43615|TIM44_HUMAN	TIMM44	1	23	23	23	52.4	51.355
sp|O43617|TPPC3_HUMAN	TRAPPC3	1	8	8	8	48.9	20.274
sp|O43633|CHM2A_HUMAN	CHMP2A	1	7	7	7	23	25.104
sp|O43639|NCK2_HUMAN	NCK2	1	9	8	8	32.6	42.915
sp|O43657|TSN6_HUMAN	TSPAN6	1	5	5	5	24.1	27.563
sp|O43660|PLRG1_HUMAN	PLRG1	1	18	18	18	50	57.193
sp|O43665|RGS10_HUMAN	RGS10	1	6	6	6	37	21.21
sp|O43670|ZN207_HUMAN	ZNF207	1	6	6	6	14.4	50.75
sp|O43674|NDUB5_HUMAN	NDUFB5	1	7	7	7	27.5	21.75
sp|O43676|NDUB3_HUMAN	NDUFB3	1	3	3	3	28.6	11.402
sp|O43677|NDUC1_HUMAN	NDUFC1	1	2	2	2	27.6	8.7341
sp|O43678|NDUA2_HUMAN	NDUFA2	1	5	5	5	49.5	10.921
sp|O43681|ASNA_HUMAN	ASNA1	1	11	11	11	46.8	38.792
sp|O43684|BUB3_HUMAN	BUB3	1	13	13	13	50	37.154
sp|O43687|AKA7A_HUMAN	AKAP7	1	3	3	1	32.7	11.464
sp|O43688|PLPP2_HUMAN	PLPP2	1	2	2	2	11.1	32.573
sp|O43704|ST1B1_HUMAN	SULT1B1	1	16	16	16	63.9	34.899
sp|O43707|ACTN4_HUMAN	ACTN4	1	70	70	49	79.8	104.85
sp|O43708|MAAI_HUMAN	GSTZ1	1	7	7	7	34.7	24.212
sp|O43709|BUD23_HUMAN	BUD23	1	2	2	2	13.5	31.88
sp|O43715|TRIA1_HUMAN	TRIAP1	1	2	2	2	35.5	8.7858
sp|O43716|GATC_HUMAN	GATC	1	5	5	5	46.3	15.086
sp|O43719|HTSF1_HUMAN	HTATSF1	1	10	10	10	16.6	85.852
sp|O43731|ERD23_HUMAN	KDELR3	1	3	2	2	17.8	25.027
sp|O43741|AAKB2_HUMAN	PRKAB2	1	5	4	4	25	30.302
sp|O43745|CHP2_HUMAN	CHP2	1	7	7	7	48.5	22.452
sp|O43747|AP1G1_HUMAN	AP1G1	1	31	31	31	51.2	91.35
sp|O43752|STX6_HUMAN	STX6	1	3	3	3	17.6	29.176
sp|O43760|SNG2_HUMAN	SYNGR2	1	5	5	5	20.5	24.81
sp|O43765|SGTA_HUMAN	SGTA	1	12	12	12	43.8	34.063
sp|O43768|ENSA_HUMAN	ENSA	1	5	5	4	49.6	13.389
sp|O43772|MCAT_HUMAN	SLC25A20	1	14	14	14	62.5	32.943
sp|O43776|SYNC_HUMAN;REV__sp|H7BZ55|CRCC2_HUMAN	NARS1	2	23	23	23	48.5	62.942
sp|O43795|MYO1B_HUMAN	MYO1B	1	37	33	32	42.8	131.98
sp|O43805|SSNA1_HUMAN	SSNA1	1	2	2	2	24.4	13.596
sp|O43809|CPSF5_HUMAN	NUDT21	1	11	11	11	60.8	26.227
sp|O43813|LANC1_HUMAN	LANCL1	1	12	12	12	42.6	45.283
sp|O43815|STRN_HUMAN	STRN	1	24	24	22	45.9	86.131
sp|O43818|U3IP2_HUMAN	RRP9	1	8	8	8	26.1	51.84
sp|O43819|SCO2_HUMAN	SCO2	1	5	5	5	23.3	29.81
sp|O43822|CF410_HUMAN	CFAP410	1	2	2	2	10.9	28.34
sp|O43823|AKAP8_HUMAN	AKAP8	1	6	6	6	13.7	76.107
sp|O43824|GTPB6_HUMAN	GTPBP6	1	9	9	9	25.4	56.897
sp|O43826|G6PT1_HUMAN	SLC37A4	1	3	3	3	13.8	46.36
sp|O43837|IDH3B_HUMAN	IDH3B	1	16	16	16	50.6	42.183
sp|O43847|NRDC_HUMAN	NRDC	1	18	18	18	21.5	131.7
sp|O43852|CALU_HUMAN	CALU	1	20	20	20	63.2	37.106
sp|O43854|EDIL3_HUMAN	EDIL3	1	4	4	4	13.3	53.764
sp|O43865|SAHH2_HUMAN	AHCYL1	1	20	9	8	47.5	58.951
sp|O43866|CD5L_HUMAN	CD5L	1	7	7	7	31.4	38.087
sp|O43895|XPP2_HUMAN	XPNPEP2	1	19	19	19	38.7	75.624
sp|O43896|KIF1C_HUMAN	KIF1C	1	6	4	4	8.2	122.95
sp|O43913|ORC5_HUMAN	ORC5	1	3	3	3	10.1	50.282
sp|O43914|TYOBP_HUMAN	TYROBP	1	1	1	1	13.3	12.179
sp|O43920|NDUS5_HUMAN	NDUFS5	1	6	6	6	57.5	12.517
sp|O43924|PDE6D_HUMAN	PDE6D	1	4	4	4	33.3	17.42
sp|O43927|CXL13_HUMAN	CXCL13	1	1	1	1	12.8	12.664
sp|O43933|PEX1_HUMAN	PEX1	1	7	7	7	9.8	142.87
sp|O60216|RAD21_HUMAN	RAD21	1	16	16	14	29.8	71.689
sp|O60218|AK1BA_HUMAN	AKR1B10	1	21	21	13	72.2	36.019
sp|O60220|TIM8A_HUMAN	TIMM8A	1	3	3	3	52.6	10.998
sp|O60229|KALRN_HUMAN;sp|Q86VW2|ARHGP_HUMAN	KALRN	2	10	10	10	3.1	340.26
sp|O60231|DHX16_HUMAN	DHX16	1	12	11	11	16.1	119.26
sp|O60232|ZNRD2_HUMAN	ZNRD2	1	3	3	3	20.1	21.474
sp|O60234|GMFG_HUMAN	GMFG	1	8	8	6	71.1	16.801
sp|O60237|MYPT2_HUMAN	PPP1R12B	1	4	4	4	4.2	110.4
sp|O60240|PLIN1_HUMAN	PLIN1	1	3	3	3	6.5	55.99
sp|O60244|MED14_HUMAN	MED14	1	7	7	7	5.9	160.6
sp|O60256|KPRB_HUMAN	PRPSAP2	1	15	15	14	58.8	40.925
sp|O60262|GBG7_HUMAN	GNG7	1	5	5	5	72.1	7.5217
sp|O60264|SMCA5_HUMAN;sp|P28370|SMCA1_HUMAN	SMARCA5	2	35	35	35	36.7	121.9
sp|O60271|JIP4_HUMAN	SPAG9	1	30	30	27	36.3	146.2
sp|O60282|KIF5C_HUMAN	KIF5C	1	24	14	12	31.6	109.49
sp|O60292|SI1L3_HUMAN	SIPA1L3	1	6	6	5	5.6	194.61
sp|O60306|AQR_HUMAN	AQR	1	18	18	18	17.1	171.29
sp|O60313|OPA1_HUMAN	OPA1	1	49	49	49	59.3	111.63
sp|O60318|GANP_HUMAN	MCM3AP	1	4	4	4	3.4	218.4
sp|O60331|PI51C_HUMAN	PIP5K1C	1	3	2	2	7.8	73.259
sp|O60333|KIF1B_HUMAN;sp|Q12756|KIF1A_HUMAN	KIF1B	2	7	7	6	6.3	204.47
sp|O60341|KDM1A_HUMAN	KDM1A	1	16	16	16	29.1	92.902
sp|O60343|TBCD4_HUMAN	TBC1D4	1	11	11	11	12.2	146.56
sp|O60361|NDK8_HUMAN	NME2P1	1	9	1	1	66.4	15.529
sp|O60437|PEPL_HUMAN	PPL	1	20	20	20	12.1	204.74
sp|O60443|GSDME_HUMAN	GSDME	1	6	6	6	16.3	54.554
sp|O60449|LY75_HUMAN	LY75	1	32	32	32	24.2	198.31
sp|O60462|NRP2_HUMAN	NRP2	1	1	1	1	1.7	104.83
sp|O60476|MA1A2_HUMAN	MAN1A2	1	8	8	8	19.5	73.003
sp|O60486|PLXC1_HUMAN	PLXNC1	1	7	6	6	6.5	175.74
sp|O60488|ACSL4_HUMAN	ACSL4	1	22	20	20	47.5	79.187
sp|O60493|SNX3_HUMAN	SNX3	1	7	6	6	38.9	18.762
sp|O60494|CUBN_HUMAN	CUBN	1	6	6	6	2.8	398.73
sp|O60496|DOK2_HUMAN	DOK2	1	3	3	3	9.5	45.378
sp|O60502|OGA_HUMAN	OGA	1	13	13	13	23.3	102.91
sp|O60503|ADCY9_HUMAN	ADCY9	1	2	2	2	2.3	150.7
sp|O60504|VINEX_HUMAN	SORBS3	1	9	9	9	23.5	75.34
sp|O60506|HNRPQ_HUMAN	SYNCRIP	1	26	21	21	44.3	69.602
sp|O60508|PRP17_HUMAN	CDC40	1	7	7	7	16.1	65.521
sp|O60513|B4GT4_HUMAN	B4GALT4	1	9	9	9	32.8	40.041
sp|O60524|NEMF_HUMAN	NEMF	1	10	10	10	12	122.95
sp|O60547|GMDS_HUMAN	GMDS	1	23	23	23	77.4	41.949
sp|O60551|NMT2_HUMAN	NMT2	1	6	3	3	20.5	56.98
sp|O60563|CCNT1_HUMAN	CCNT1	1	3	3	3	7.4	80.684
sp|O60568|PLOD3_HUMAN	PLOD3	1	20	20	20	39.3	84.784
sp|O60573|IF4E2_HUMAN	EIF4E2	1	4	4	4	24.9	28.362
sp|O60575|ISK4_HUMAN	SPINK4	1	3	3	3	54.7	9.4542
sp|O60603|TLR2_HUMAN	TLR2	1	1	1	1	2.2	89.837
sp|O60610|DIAP1_HUMAN	DIAPH1	1	46	46	46	43.7	141.35
sp|O60613|SEP15_HUMAN	SELENOF	1	4	4	4	32.7	18.092
sp|O60635|TSN1_HUMAN	TSPAN1	1	2	2	2	7.5	26.301
sp|O60637|TSN3_HUMAN	TSPAN3	1	2	2	2	9.1	28.017
sp|O60645|EXOC3_HUMAN	EXOC3	1	21	21	21	37.7	85.566
sp|O60658|PDE8A_HUMAN	PDE8A	1	4	4	4	8.9	93.303
sp|O60664|PLIN3_HUMAN	PLIN3	1	23	23	23	75.1	47.074
sp|O60671|RAD1_HUMAN	RAD1	1	1	1	1	8.9	31.827
sp|O60678|ANM3_HUMAN	PRMT3	1	2	2	2	6	59.902
sp|O60684|IMA7_HUMAN;sp|O15131|IMA6_HUMAN	KPNA6	2	20	20	13	52.1	60.029
sp|O60701|UGDH_HUMAN	UGDH	1	37	37	37	82.6	55.023
sp|O60711|LPXN_HUMAN	LPXN	1	6	6	6	24.1	43.332
sp|O60716|CTND1_HUMAN	CTNND1	1	43	43	43	53	108.17
sp|O60725|ICMT_HUMAN	ICMT	1	1	1	1	6.3	31.938
sp|O60739|EIF1B_HUMAN	EIF1B	1	9	2	2	77	12.823
sp|O60749|SNX2_HUMAN	SNX2	1	22	22	20	43.9	58.47
sp|O60760|HPGDS_HUMAN	HPGDS	1	3	3	3	22.6	23.344
sp|O60762|DPM1_HUMAN	DPM1	1	14	14	14	56.5	29.634
sp|O60763|USO1_HUMAN	USO1	1	42	42	41	52	107.89
sp|O60783|RT14_HUMAN	MRPS14	1	2	2	2	21.9	15.139
sp|O60784|TOM1_HUMAN	TOM1	1	15	15	15	43.5	53.818
sp|O60825|F262_HUMAN;sp|P16118|F261_HUMAN	PFKFB2	2	27	27	22	59.8	58.476
sp|O60826|CCD22_HUMAN	CCDC22	1	18	18	18	38.6	70.755
sp|O60828|PQBP1_HUMAN	PQBP1	1	1	1	1	4.5	30.472
sp|O60830|TI17B_HUMAN	TIMM17B	1	3	3	3	25.6	18.273
sp|O60831|PRAF2_HUMAN	PRAF2	1	2	2	2	16.3	19.258
sp|O60832|DKC1_HUMAN	DKC1	1	15	15	15	40.9	57.673
sp|O60841|IF2P_HUMAN	EIF5B	1	22	22	22	23.8	138.83
sp|O60844|ZG16_HUMAN	ZG16	1	6	6	6	46.1	18.146
sp|O60861|GAS7_HUMAN	GAS7	1	4	4	4	14.1	54.371
sp|O60869|EDF1_HUMAN	EDF1	1	4	4	4	31.8	16.368
sp|O60879|DIAP2_HUMAN	DIAPH2	1	30	30	30	33.7	125.57
sp|O60880|SH21A_HUMAN	SH2D1A	1	3	3	3	33.6	14.187
sp|O60884|DNJA2_HUMAN	DNAJA2	1	18	18	18	50	45.745
sp|O60885|BRD4_HUMAN;sp|Q58F21|BRDT_HUMAN	BRD4	2	5	5	3	5.2	152.22
sp|O60888|CUTA_HUMAN	CUTA	1	6	6	6	48.6	19.116
sp|O60906|NSMA_HUMAN	SMPD2	1	2	2	2	6.6	47.645
sp|O60925|PFD1_HUMAN	PFDN1	1	6	6	6	50.8	14.21
sp|O60928|KCJ13_HUMAN	KCNJ13	1	5	5	5	23.1	40.529
sp|O60934|NBN_HUMAN	NBN	1	15	15	15	27.3	84.958
sp|O60936|NOL3_HUMAN	NOL3	1	2	2	2	18.3	22.629
sp|O75023|LIRB5_HUMAN	LILRB5	1	9	9	8	25.9	64.125
sp|O75027|ABCB7_HUMAN	ABCB7	1	14	14	14	29.8	82.64
sp|O75051|PLXA2_HUMAN	PLXNA2	1	12	12	11	9.4	211.1
sp|O75063|XYLK_HUMAN	FAM20B	1	2	2	2	8.6	46.432
sp|O75071|EFC14_HUMAN	EFCAB14	1	2	2	2	6.3	55.031
sp|O75083|WDR1_HUMAN	WDR1	1	33	33	33	74.8	66.193
sp|O75094|SLIT3_HUMAN	SLIT3	1	2	2	2	2	167.71
sp|O75110|ATP9A_HUMAN;sp|O43861|ATP9B_HUMAN	ATP9A	2	9	9	9	11.1	118.58
sp|O75112|LDB3_HUMAN	LDB3	1	9	9	9	17.1	77.134
sp|O75113|N4BP1_HUMAN	N4BP1	1	3	3	3	6.5	100.38
sp|O75116|ROCK2_HUMAN	ROCK2	1	55	55	50	43.7	160.9
sp|O75122|CLAP2_HUMAN	CLASP2	1	17	12	12	18.2	141.06
sp|O75127|PTCD1_HUMAN	PTCD1	1	3	3	3	5.6	78.855
sp|O75128|COBL_HUMAN	COBL	1	6	6	6	7.9	135.62
sp|O75131|CPNE3_HUMAN;sp|Q96A23|CPNE4_HUMAN;sp|O95741|CPNE6_HUMAN;sp|Q9UBL6|CPNE7_HUMAN	CPNE3	4	22	22	21	45.8	60.13
sp|O75144|ICOSL_HUMAN	ICOSLG	1	2	2	2	9.3	33.348
sp|O75146|HIP1R_HUMAN	HIP1R	1	30	30	28	36.6	119.39
sp|O75150|BRE1B_HUMAN	RNF40	1	15	13	13	18.6	113.68
sp|O75151|PHF2_HUMAN	PHF2	1	3	3	3	5.7	120.77
sp|O75152|ZC11A_HUMAN;sp|A0A1B0GTU1|ZC11B_HUMAN	ZC3H11A	2	5	5	5	8.8	89.13
sp|O75153|CLU_HUMAN	CLUH	1	28	28	27	31.6	146.67
sp|O75154|RFIP3_HUMAN	RAB11FIP3	1	3	3	3	4.9	82.439
sp|O75157|T22D2_HUMAN	TSC22D2	1	4	2	2	5.4	79.227
sp|O75164|KDM4A_HUMAN;sp|Q9H3R0|KDM4C_HUMAN	KDM4A	2	2	2	2	1.8	120.66
sp|O75165|DJC13_HUMAN	DNAJC13	1	59	59	59	34.4	254.41
sp|O75167|PHAR2_HUMAN	PHACTR2	1	3	3	3	6.2	69.699
sp|O75170|PP6R2_HUMAN	PPP6R2	1	11	11	11	14.6	104.94
sp|O75175|CNOT3_HUMAN	CNOT3	1	4	4	4	6.9	81.871
sp|O75179|ANR17_HUMAN	ANKRD17	1	15	7	7	9.1	274.25
sp|O75190|DNJB6_HUMAN;sp|Q8WWF6|DNJB3_HUMAN;sp|Q8NHS0|DNJB8_HUMAN	DNAJB6	3	4	4	3	17.8	36.087
sp|O75191|XYLB_HUMAN	XYLB	1	7	7	7	20.3	58.382
sp|O75208|COQ9_HUMAN	COQ9	1	10	10	10	46.2	35.509
sp|O75223|GGCT_HUMAN	GGCT	1	10	10	10	74.5	21.007
sp|O75251|NDUS7_HUMAN	NDUFS7	1	6	6	6	32.9	23.563
sp|O75264|SIM24_HUMAN	SMIM24	1	3	3	3	20	14.964
sp|O75298|RTN2_HUMAN	RTN2	1	3	3	3	6.6	59.263
sp|O75306|NDUS2_HUMAN	NDUFS2	1	24	24	24	65.4	52.545
sp|O75312|ZPR1_HUMAN	ZPR1	1	9	9	9	25.3	50.925
sp|O75323|NIPS2_HUMAN	NIPSNAP2	1	15	13	13	58.4	33.742
sp|O75340|PDCD6_HUMAN	PDCD6	1	10	10	10	75.4	21.868
sp|O75347|TBCA_HUMAN	TBCA	1	10	10	10	54.6	12.855
sp|O75348|VATG1_HUMAN;sp|O95670|VATG2_HUMAN	ATP6V1G1	2	7	7	6	64.4	13.757
sp|O75351|VPS4B_HUMAN;sp|Q6PIW4|FIGL1_HUMAN	VPS4B	2	20	20	15	57.4	49.301
sp|O75352|MPU1_HUMAN	MPDU1	1	3	3	3	13.8	26.638
sp|O75354|ENTP6_HUMAN	ENTPD6	1	1	1	1	3.5	53.245
sp|O75356|ENTP5_HUMAN;REV__sp|Q5VUR7|A20A3_HUMAN;REV__sp|Q5TYW2|A20A1_HUMAN;REV__sp|Q5SQ80|A20A2_HUMAN;REV__sp|Q5CZ79|AN20B_HUMAN;REV__sp|Q4UJ75|A20A4_HUMAN;REV__sp|Q5JPF3|AN36C_HUMAN;REV__sp|A6QL64|AN36A_HUMAN	ENTPD5	8	19	19	18	65.2	47.517
sp|O75362|ZN217_HUMAN	ZNF217	1	2	2	2	2.8	115.27
sp|O75363|BCAS1_HUMAN	BCAS1	1	27	27	27	60.8	61.708
sp|O75366|AVIL_HUMAN	AVIL	1	5	3	3	7.1	92.026
sp|O75367|H2AY_HUMAN	H2AFY	1	16	16	14	50	39.617
sp|O75368|SH3L1_HUMAN	SH3BGRL	1	12	12	12	84.2	12.774
sp|O75369|FLNB_HUMAN	FLNB	1	153	153	140	82.2	278.16
sp|O75376|NCOR1_HUMAN	NCOR1	1	9	9	9	5.4	270.21
sp|O75380|NDUS6_HUMAN	NDUFS6	1	8	8	8	60.5	13.711
sp|O75381|PEX14_HUMAN	PEX14	1	3	3	3	10.6	41.236
sp|O75382|TRIM3_HUMAN	TRIM3	1	11	10	10	23.5	80.829
sp|O75390|CISY_HUMAN	CS	1	23	23	23	58.4	51.712
sp|O75391|SPAG7_HUMAN	SPAG7	1	3	3	3	21.6	26.034
sp|O75394|RM33_HUMAN	MRPL33	1	2	2	2	38.5	7.6191
sp|O75396|SC22B_HUMAN	SEC22B	1	13	13	13	52.1	24.593
sp|O75400|PR40A_HUMAN	PRPF40A	1	15	15	15	17.5	108.8
sp|O75410|TACC1_HUMAN	TACC1	1	13	13	11	23.9	87.793
sp|O75414|NDK6_HUMAN	NME6	1	1	1	1	7.5	21.142
sp|O75427|LRCH4_HUMAN	LRCH4	1	6	6	6	15.2	73.449
sp|O75431|MTX2_HUMAN	MTX2	1	12	12	12	68.4	29.763
sp|O75436|VP26A_HUMAN	VPS26A	1	18	18	17	59	38.169
sp|O75438|NDUB1_HUMAN	NDUFB1	1	4	4	4	69	6.9611
sp|O75439|MPPB_HUMAN	PMPCB	1	19	18	18	53.8	54.366
sp|O75448|MED24_HUMAN	MED24	1	8	8	8	12.2	110.3
sp|O75475|PSIP1_HUMAN	PSIP1	1	11	10	10	27	60.103
sp|O75477|ERLN1_HUMAN	ERLIN1	1	17	15	15	60.3	39.171
sp|O75487|GPC4_HUMAN	GPC4	1	14	14	12	35.3	62.411
sp|O75489|NDUS3_HUMAN	NDUFS3	1	19	19	19	73.9	30.241
sp|O75494|SRS10_HUMAN;sp|Q8WXF0|SRS12_HUMAN	SRSF10	2	8	8	8	23.7	31.3
sp|O75503|CLN5_HUMAN	CLN5	1	3	3	3	8.7	41.496
sp|O75506|HSBP1_HUMAN	HSBP1	1	4	4	4	72.4	8.5435
sp|O75521|ECI2_HUMAN	ECI2	1	16	16	16	48	43.585
sp|O75529|TAF5L_HUMAN	TAF5L	1	2	2	2	5.4	66.155
sp|O75531|BAF_HUMAN	BANF1	1	6	6	6	58.4	10.058
sp|O75533|SF3B1_HUMAN	SF3B1	1	48	48	48	55.3	145.83
sp|O75534|CSDE1_HUMAN	CSDE1	1	27	27	27	41.6	88.884
sp|O75553|DAB1_HUMAN	DAB1	1	1	1	1	2.2	63.774
sp|O75558|STX11_HUMAN	STX11	1	4	4	4	20.2	33.195
sp|O75569|PRKRA_HUMAN	PRKRA	1	9	9	9	39	34.404
sp|O75582|KS6A5_HUMAN	RPS6KA5	1	10	10	9	19.3	89.864
sp|O75592|MYCB2_HUMAN	MYCBP2	1	12	12	12	4	513.63
sp|O75600|KBL_HUMAN	GCAT	1	2	2	2	9.3	45.285
sp|O75607|NPM3_HUMAN	NPM3	1	3	3	3	29.2	19.343
sp|O75608|LYPA1_HUMAN	LYPLA1	1	9	9	9	60.9	24.669
sp|O75610|LFTY1_HUMAN;sp|O00292|LFTY2_HUMAN	LEFTY1	2	9	9	9	32.5	40.88
sp|O75616|ERAL1_HUMAN	ERAL1	1	4	4	4	13.5	48.349
sp|O75629|CREG1_HUMAN	CREG1	1	4	4	4	26.8	24.074
sp|O75636|FCN3_HUMAN	FCN3	1	4	4	4	16.4	32.903
sp|O75643|U520_HUMAN	SNRNP200	1	106	106	106	64.9	244.5
sp|O75648|MTU1_HUMAN	TRMU	1	2	2	2	6.9	47.744
sp|O75663|TIPRL_HUMAN	TIPRL	1	9	9	9	52.9	31.444
sp|O75674|TM1L1_HUMAN	TOM1L1	1	5	5	5	17.9	52.988
sp|O75676|KS6A4_HUMAN	RPS6KA4	1	9	8	8	15.4	85.605
sp|O75688|PPM1B_HUMAN	PPM1B	1	13	11	11	44.1	52.642
sp|O75689|ADAP1_HUMAN;sp|Q9NPF8|ADAP2_HUMAN	ADAP1	2	6	6	6	19.3	43.395
sp|O75691|UTP20_HUMAN	UTP20	1	8	8	8	4.2	318.38
sp|O75694|NU155_HUMAN	NUP155	1	34	34	34	35.1	155.2
sp|O75695|XRP2_HUMAN	RP2	1	10	10	10	32.3	39.641
sp|O75717|WDHD1_HUMAN	WDHD1	1	4	4	4	4.9	125.97
sp|O75718|CRTAP_HUMAN	CRTAP	1	4	4	4	12.7	46.561
sp|O75746|CMC1_HUMAN	SLC25A12	1	31	24	24	61.7	74.761
sp|O75762|TRPA1_HUMAN	TRPA1	1	2	2	2	2.2	127.5
sp|O75764|TCEA3_HUMAN	TCEA3	1	9	9	9	33	38.971
sp|O75781|PALM_HUMAN	PALM	1	4	4	4	15.5	42.075
sp|O75787|RENR_HUMAN	ATP6AP2	1	5	5	5	19.1	39.008
sp|O75791|GRAP2_HUMAN	GRAP2	1	3	3	3	10	37.909
sp|O75792|RNH2A_HUMAN	RNASEH2A	1	4	4	4	20.1	33.395
sp|O75795|UDB17_HUMAN;sp|P54855|UDB15_HUMAN;sp|Q9BY64|UDB28_HUMAN	UGT2B17	3	23	23	15	44.9	61.095
sp|O75808|CAN15_HUMAN	CAPN15	1	2	2	2	4.2	117.31
sp|O75817|POP7_HUMAN	POP7	1	3	3	3	31.4	15.651
sp|O75818|RPP40_HUMAN	RPP40	1	4	4	4	15.4	41.833
sp|O75821|EIF3G_HUMAN	EIF3G	1	16	16	16	56.6	35.611
sp|O75822|EIF3J_HUMAN	EIF3J	1	9	9	9	38.8	29.062
sp|O75828|CBR3_HUMAN	CBR3	1	11	9	9	53.1	30.85
sp|O75832|PSD10_HUMAN	PSMD10	1	9	9	9	45.6	24.428
sp|O75843|AP1G2_HUMAN	AP1G2	1	17	17	17	31.6	87.116
sp|O75844|FACE1_HUMAN	ZMPSTE24	1	16	16	16	39.6	54.812
sp|O75864|PPR37_HUMAN	PPP1R37	1	2	2	2	3.9	74.766
sp|O75865|TPC6A_HUMAN	TRAPPC6A	1	1	1	1	14.5	17.604
sp|O75874|IDHC_HUMAN	IDH1	1	26	25	25	74.6	46.659
sp|O75879|GATB_HUMAN	GATB	1	9	9	9	30.5	61.863
sp|O75880|SCO1_HUMAN	SCO1	1	10	10	10	27.2	33.814
sp|O75881|CP7B1_HUMAN	CYP7B1	1	3	3	3	9.1	58.255
sp|O75882|ATRN_HUMAN	ATRN	1	8	8	8	7.6	158.54
sp|O75884|RBBP9_HUMAN	RBBP9	1	7	7	7	52.2	21
sp|O75886|STAM2_HUMAN	STAM2	1	10	8	8	25	58.164
sp|O75891|AL1L1_HUMAN	ALDH1L1	1	30	30	28	50	98.828
sp|O75907|DGAT1_HUMAN	DGAT1	1	9	9	9	24.4	55.278
sp|O75909|CCNK_HUMAN	CCNK	1	4	4	4	9.8	64.239
sp|O75911|DHRS3_HUMAN	DHRS3	1	4	4	4	19.5	33.548
sp|O75915|PRAF3_HUMAN	ARL6IP5	1	5	5	5	25	21.614
sp|O75923|DYSF_HUMAN	DYSF	1	43	42	42	30.1	237.29
sp|O75925|PIAS1_HUMAN;sp|O75928|PIAS2_HUMAN	PIAS1	2	3	3	3	7.7	71.835
sp|O75934|SPF27_HUMAN	BCAS2	1	10	10	10	58.2	26.131
sp|O75935|DCTN3_HUMAN	DCTN3	1	9	9	9	55.4	21.119
sp|O75937|DNJC8_HUMAN	DNAJC8	1	9	9	9	42.3	29.841
sp|O75940|SPF30_HUMAN	SMNDC1	1	3	3	3	18.1	26.711
sp|O75947|ATP5H_HUMAN	ATP5PD	1	13	13	13	78.9	18.491
sp|O75954|TSN9_HUMAN	TSPAN9	1	3	3	3	15.5	26.779
sp|O75955|FLOT1_HUMAN	FLOT1	1	28	28	28	76.6	47.355
sp|O75962|TRIO_HUMAN	TRIO	1	11	11	11	4.9	346.9
sp|O75964|ATP5L_HUMAN	ATP5MG	1	6	6	6	47.6	11.428
sp|O75970|MPDZ_HUMAN	MPDZ	1	1	1	1	0.4	221.62
sp|O75976|CBPD_HUMAN	CPD	1	24	24	24	25.4	152.93
sp|O75995|SASH3_HUMAN	SASH3	1	4	4	4	16.3	41.595
sp|O76003|GLRX3_HUMAN	GLRX3	1	15	15	15	52.5	37.432
sp|O76021|RL1D1_HUMAN	RSL1D1	1	13	13	13	25.3	54.972
sp|O76024|WFS1_HUMAN	WFS1	1	10	10	10	13.9	100.29
sp|O76031|CLPX_HUMAN	CLPX	1	18	18	18	39.3	69.223
sp|O76038|SEGN_HUMAN	SCGN	1	16	16	16	60.5	32.039
sp|O76041|NEBL_HUMAN	NEBL	1	3	3	3	3.6	116.45
sp|O76054|S14L2_HUMAN	SEC14L2	1	4	4	4	10.9	46.145
sp|O76062|ERG24_HUMAN	TM7SF2	1	1	1	1	3.1	46.405
sp|O76070|SYUG_HUMAN	SNCG	1	7	7	7	65.4	13.331
sp|O76071|CIAO1_HUMAN	CIAO1	1	10	10	10	41.6	37.84
sp|O76074|PDE5A_HUMAN	PDE5A	1	17	17	17	24.1	99.984
sp|O76075|DFFB_HUMAN	DFFB	1	3	3	3	17.8	39.109
sp|O76080|ZFAN5_HUMAN	ZFAND5	1	1	1	1	8.5	23.132
sp|O76094|SRP72_HUMAN	SRP72	1	23	23	23	47.2	74.605
sp|O77932|DXO_HUMAN	DXO	1	1	1	1	3	44.928
sp|O94760|DDAH1_HUMAN	DDAH1	1	21	21	20	84.9	31.121
sp|O94766|B3GA3_HUMAN;sp|Q9NPZ5|B3GA2_HUMAN	B3GAT3	2	5	5	5	20.6	37.121
sp|O94768|ST17B_HUMAN	STK17B	1	2	2	2	7.8	42.344
sp|O94776|MTA2_HUMAN	MTA2	1	19	19	18	38.9	75.022
sp|O94804|STK10_HUMAN	STK10	1	12	11	11	16.2	112.13
sp|O94811|TPPP_HUMAN	TPPP	1	2	2	2	13.2	23.693
sp|O94819|KBTBB_HUMAN	KBTBD11	1	15	15	15	36.4	65.719
sp|O94822|LTN1_HUMAN	LTN1	1	9	9	9	7.5	200.55
sp|O94823|AT10B_HUMAN	ATP10B	1	1	1	1	1.4	165.39
sp|O94826|TOM70_HUMAN	TOMM70	1	25	25	25	64.3	67.454
sp|O94832|MYO1D_HUMAN	MYO1D	1	64	64	62	65.7	116.2
sp|O94842|TOX4_HUMAN;sp|O15405|TOX3_HUMAN;sp|Q96NM4|TOX2_HUMAN;sp|O94900|TOX_HUMAN	TOX4	4	3	3	3	8.1	66.194
sp|O94855|SC24D_HUMAN	SEC24D	1	34	34	33	43.6	113.01
sp|O94856|NFASC_HUMAN	NFASC	1	6	6	6	6.9	150.02
sp|O94864|ST65G_HUMAN	SUPT7L	1	1	1	1	4.3	46.192
sp|O94874|UFL1_HUMAN	UFL1	1	40	40	40	57.4	89.594
sp|O94875|SRBS2_HUMAN	SORBS2	1	19	18	18	19.4	124.11
sp|O94886|CSCL1_HUMAN	TMEM63A	1	8	8	8	10.9	92.125
sp|O94887|FARP2_HUMAN	FARP2	1	12	12	12	18.9	119.89
sp|O94888|UBXN7_HUMAN	UBXN7	1	6	6	6	20.4	54.862
sp|O94901|SUN1_HUMAN	SUN1	1	17	17	17	34.4	90.063
sp|O94903|PLPHP_HUMAN	PLPBP	1	11	11	11	46.5	30.344
sp|O94905|ERLN2_HUMAN	ERLIN2	1	18	18	16	67.6	37.839
sp|O94906|PRP6_HUMAN	PRPF6	1	28	28	28	35.6	106.92
sp|O94911|ABCA8_HUMAN;sp|Q8IUA7|ABCA9_HUMAN;sp|Q8WWZ4|ABCAA_HUMAN	ABCA8	3	25	25	25	20.4	179.24
sp|O94913|PCF11_HUMAN	PCF11	1	5	5	5	5	173.05
sp|O94915|FRYL_HUMAN	FRYL	1	50	50	47	23.9	339.59
sp|O94919|ENDD1_HUMAN	ENDOD1	1	17	17	17	52.6	55.016
sp|O94923|GLCE_HUMAN	GLCE	1	9	9	9	21.6	70.1
sp|O94925|GLSK_HUMAN	GLS	1	24	24	23	54	73.46
sp|O94929|ABLM3_HUMAN	ABLIM3	1	2	2	2	4	77.801
sp|O94956|SO2B1_HUMAN	SLCO2B1	1	2	2	2	4.7	76.71
sp|O94966|UBP19_HUMAN	USP19	1	8	8	8	11.2	145.65
sp|O94973|AP2A2_HUMAN	AP2A2	1	42	33	33	59.5	103.96
sp|O94979|SC31A_HUMAN;sp|Q9NQW1|SC31B_HUMAN	SEC31A	2	44	44	44	48.3	133.01
sp|O94985|CSTN1_HUMAN	CLSTN1	1	3	3	3	4.5	109.79
sp|O94992|HEXI1_HUMAN	HEXIM1	1	2	2	2	7.2	40.623
sp|O95049|ZO3_HUMAN	TJP3	1	17	17	17	26.8	101.4
sp|O95070|YIF1A_HUMAN	YIF1A	1	4	4	4	19.8	32.011
sp|O95071|UBR5_HUMAN	UBR5	1	16	16	16	10	309.35
sp|O95081|AGFG2_HUMAN	AGFG2	1	6	6	6	15.2	48.962
sp|O95104|SCAF4_HUMAN	SCAF4	1	9	9	7	12.4	125.87
sp|O95139|NDUB6_HUMAN	NDUFB6	1	6	6	6	46.9	15.489
sp|O95140|MFN2_HUMAN	MFN2	1	27	27	25	42.7	86.401
sp|O95154|ARK73_HUMAN	AKR7A3	1	14	13	8	55	37.206
sp|O95155|UBE4B_HUMAN	UBE4B	1	10	10	10	13.1	146.18
sp|O95159|ZFPL1_HUMAN	ZFPL1	1	8	8	8	33.9	34.114
sp|O95163|ELP1_HUMAN	ELP1	1	16	16	16	18.4	150.25
sp|O95164|UBL3_HUMAN	UBL3	1	2	2	2	20.5	13.157
sp|O95166|GBRAP_HUMAN;sp|Q9H0R8|GBRL1_HUMAN	GABARAP	2	3	3	3	23.9	13.918
sp|O95167|NDUA3_HUMAN	NDUFA3	1	3	3	3	50	9.2787
sp|O95168|NDUB4_HUMAN	NDUFB4	1	5	5	5	41.1	15.208
sp|O95169|NDUB8_HUMAN	NDUFB8	1	6	6	6	38.7	21.766
sp|O95180|CAC1H_HUMAN	CACNA1H	1	2	2	2	1.1	259.16
sp|O95182|NDUA7_HUMAN	NDUFA7	1	8	8	8	60.2	12.551
sp|O95183|VAMP5_HUMAN	VAMP5	1	2	2	2	18.1	12.805
sp|O95197|RTN3_HUMAN	RTN3	1	6	6	6	10.7	112.61
sp|O95202|LETM1_HUMAN	LETM1	1	34	34	33	52.5	83.353
sp|O95210|STBD1_HUMAN	STBD1	1	8	8	8	30.7	39.007
sp|O95219|SNX4_HUMAN	SNX4	1	20	20	20	57.3	51.908
sp|O95232|LC7L3_HUMAN	LUC7L3	1	12	12	12	28	51.466
sp|O95236|APOL3_HUMAN	APOL3	1	7	7	7	22.1	44.278
sp|O95239|KIF4A_HUMAN;sp|Q2VIQ3|KIF4B_HUMAN;sp|Q6ZMV9|KIF6_HUMAN	KIF4A	3	6	6	5	5.6	139.88
sp|O95248|MTMR5_HUMAN	SBF1	1	20	20	19	16	208.44
sp|O95249|GOSR1_HUMAN	GOSR1	1	11	11	11	47.2	28.612
sp|O95251|KAT7_HUMAN	KAT7	1	3	2	2	8.5	70.642
sp|O95260|ATE1_HUMAN	ATE1	1	3	3	3	8.7	59.09
sp|O95273|CCDB1_HUMAN	CCNDBP1	1	1	1	1	3.6	40.262
sp|O95292|VAPB_HUMAN	VAPB	1	11	10	10	50.2	27.228
sp|O95294|RASL1_HUMAN	RASAL1	1	4	4	4	6.1	90.015
sp|O95295|SNAPN_HUMAN	SNAPIN	1	5	5	5	52.2	14.874
sp|O95297|MPZL1_HUMAN	MPZL1	1	5	5	5	27.5	29.082
sp|O95298|NDUC2_HUMAN;sp|E9PQ53|NDUCR_HUMAN	NDUFC2	2	5	5	5	30.3	14.187
sp|O95299|NDUAA_HUMAN	NDUFA10	1	19	19	19	58.3	40.75
sp|O95302|FKBP9_HUMAN	FKBP9	1	8	7	7	18.2	63.083
sp|O95319|CELF2_HUMAN	CELF2	1	10	9	9	21.1	54.284
sp|O95336|6PGL_HUMAN	PGLS	1	14	14	14	90.7	27.547
sp|O95340|PAPS2_HUMAN	PAPSS2	1	35	35	34	71.8	69.5
sp|O95342|ABCBB_HUMAN	ABCB11	1	3	2	2	3.5	146.41
sp|O95347|SMC2_HUMAN	SMC2	1	19	19	19	21.1	135.65
sp|O95352|ATG7_HUMAN	ATG7	1	18	18	18	35.3	77.959
sp|O95359|TACC2_HUMAN	TACC2	1	13	11	11	8	309.42
sp|O95361|TRI16_HUMAN;sp|Q309B1|TR16L_HUMAN	TRIM16	2	3	3	3	5.9	63.954
sp|O95363|SYFM_HUMAN	FARS2	1	5	5	5	15.5	52.356
sp|O95365|ZBT7A_HUMAN	ZBTB7A	1	6	6	6	18.3	61.438
sp|O95372|LYPA2_HUMAN	LYPLA2	1	8	8	8	51.5	24.737
sp|O95373|IPO7_HUMAN	IPO7	1	29	29	28	39.3	119.52
sp|O95376|ARI2_HUMAN	ARIH2	1	3	3	3	10.3	57.818
sp|O95379|TFIP8_HUMAN	TNFAIP8	1	7	7	7	49	23.003
sp|O95394|AGM1_HUMAN	PGM3	1	24	24	24	56.8	59.851
sp|O95395|GCNT3_HUMAN	GCNT3	1	16	16	16	46.3	50.863
sp|O95396|MOCS3_HUMAN	MOCS3	1	7	7	7	23.3	49.669
sp|O95400|CD2B2_HUMAN	CD2BP2	1	2	2	2	10.3	37.646
sp|O95406|CNIH1_HUMAN	CNIH1	1	1	1	1	17.4	16.699
sp|O95415|BRI3_HUMAN	BRI3	1	1	1	1	12.8	13.645
sp|O95425|SVIL_HUMAN	SVIL	1	33	33	33	21.8	247.74
sp|O95427|PIGN_HUMAN	PIGN	1	4	4	4	5.8	105.81
sp|O95428|PPN_HUMAN	PAPLN	1	7	7	7	8.1	137.7
sp|O95429|BAG4_HUMAN	BAG4	1	2	2	2	6.8	49.593
sp|O95433|AHSA1_HUMAN	AHSA1	1	17	17	17	61.2	38.274
sp|O95445|APOM_HUMAN	APOM	1	2	2	2	10.6	21.253
sp|O95453|PARN_HUMAN	PARN	1	9	9	9	15.3	73.45
sp|O95456|PSMG1_HUMAN	PSMG1	1	6	6	6	33.7	32.854
sp|O95466|FMNL1_HUMAN	FMNL1	1	13	13	13	18.1	121.85
sp|O95470|SGPL1_HUMAN	SGPL1	1	19	19	19	40.8	63.523
sp|O95471|CLD7_HUMAN	CLDN7	1	2	2	2	15.6	22.418
sp|O95476|CNEP1_HUMAN	CTDNEP1	1	2	2	2	13.9	28.377
sp|O95477|ABCA1_HUMAN	ABCA1	1	1	1	1	0.8	254.3
sp|O95479|G6PE_HUMAN	H6PD	1	28	28	28	46.4	88.892
sp|O95486|SC24A_HUMAN	SEC24A	1	24	22	22	28.5	119.75
sp|O95487|SC24B_HUMAN	SEC24B	1	25	25	23	28.5	137.42
sp|O95490|AGRL2_HUMAN	ADGRL2	1	4	4	4	3.5	163.35
sp|O95497|VNN1_HUMAN	VNN1	1	2	2	2	5.7	57.011
sp|O95544|NADK_HUMAN	NADK	1	5	5	5	19.3	49.228
sp|O95551|TYDP2_HUMAN	TDP2	1	10	10	10	40.9	40.929
sp|O95562|SFT2B_HUMAN	SFT2D2	1	2	2	2	16.9	17.779
sp|O95563|MPC2_HUMAN	MPC2	1	7	7	7	57.5	14.279
sp|O95571|ETHE1_HUMAN	ETHE1	1	14	14	14	78	27.873
sp|O95573|ACSL3_HUMAN	ACSL3	1	25	25	22	51.1	80.419
sp|O95602|RPA1_HUMAN	POLR1A	1	8	8	8	8	194.81
sp|O95619|YETS4_HUMAN	YEATS4	1	2	2	2	12.8	26.499
sp|O95630|STABP_HUMAN	STAMBP	1	11	11	11	36.1	48.076
sp|O95639|CPSF4_HUMAN	CPSF4	1	6	6	6	36.1	30.255
sp|O95671|ASML_HUMAN	ASMTL	1	17	17	17	38.6	68.856
sp|O95674|CDS2_HUMAN	CDS2	1	7	7	6	25.4	51.417
sp|O95684|FR1OP_HUMAN	FGFR1OP	1	3	3	3	11	43.064
sp|O95716|RAB3D_HUMAN	RAB3D	1	9	7	5	45.2	24.267
sp|O95721|SNP29_HUMAN	SNAP29	1	6	6	6	25.2	28.97
sp|O95747|OXSR1_HUMAN	OXSR1	1	17	17	13	41	58.022
sp|O95749|GGPPS_HUMAN	GGPS1	1	4	4	4	16.3	34.87
sp|O95757|HS74L_HUMAN	HSPA4L	1	10	6	6	16	94.511
sp|O95758|PTBP3_HUMAN	PTBP3	1	17	15	15	47.8	59.689
sp|O95777|LSM8_HUMAN	LSM8	1	5	5	5	82.3	10.403
sp|O95782|AP2A1_HUMAN	AP2A1	1	45	45	36	58.5	107.54
sp|O95785|WIZ_HUMAN	WIZ	1	2	2	2	2.1	178.67
sp|O95786|DDX58_HUMAN	DDX58	1	21	21	21	31.1	106.6
sp|O95793|STAU1_HUMAN	STAU1	1	19	19	18	40.6	63.182
sp|O95801|TTC4_HUMAN	TTC4	1	2	2	2	5.7	44.678
sp|O95807|TM50A_HUMAN	TMEM50A	1	2	2	2	14.6	17.4
sp|O95810|CAVN2_HUMAN	CAVIN2	1	12	12	12	38.6	47.173
sp|O95816|BAG2_HUMAN	BAG2	1	10	10	10	40.8	23.772
sp|O95817|BAG3_HUMAN	BAG3	1	14	14	14	30.3	61.594
sp|O95822|DCMC_HUMAN;sp|Q5T655|CFA58_HUMAN	MLYCD	2	12	12	12	33.3	55.003
sp|O95825|QORL1_HUMAN	CRYZL1	1	9	9	9	37	38.696
sp|O95831|AIFM1_HUMAN	AIFM1	1	26	26	26	54	66.9
sp|O95834|EMAL2_HUMAN;sp|Q6ZMW3|EMAL6_HUMAN	EML2	2	25	25	24	56.2	70.678
sp|O95835|LATS1_HUMAN	LATS1	1	1	1	1	1.2	126.87
sp|O95837|GNA14_HUMAN	GNA14	1	7	2	2	21.1	41.57
sp|O95857|TSN13_HUMAN	TSPAN13	1	3	3	2	18.6	22.147
sp|O95858|TSN15_HUMAN	TSPAN15	1	6	6	6	21.4	33.165
sp|O95861|BPNT1_HUMAN	BPNT1	1	17	17	17	61.7	33.392
sp|O95865|DDAH2_HUMAN	DDAH2	1	17	16	16	73.7	29.644
sp|O95870|ABHGA_HUMAN	ABHD16A	1	13	13	13	25.6	63.243
sp|O95881|TXD12_HUMAN	TXNDC12	1	5	5	5	36	19.206
sp|O95900|TRUB2_HUMAN	TRUB2	1	1	1	1	3.6	36.694
sp|O95926|SYF2_HUMAN	SYF2	1	2	2	2	16	28.722
sp|O95967|FBLN4_HUMAN	EFEMP2	1	4	4	4	10.6	49.405
sp|O95980|RECK_HUMAN	RECK	1	7	7	7	8.9	106.46
sp|O95983|MBD3_HUMAN	MBD3	1	1	1	1	6.2	32.844
sp|O95989|NUDT3_HUMAN	NUDT3	1	4	3	3	29.7	19.471
sp|O95994|AGR2_HUMAN	AGR2	1	11	10	10	60	19.979
sp|O95999|BCL10_HUMAN	BCL10	1	5	5	5	22.7	26.251
sp|O96000|NDUBA_HUMAN	NDUFB10	1	11	11	11	65.7	20.776
sp|O96005|CLPT1_HUMAN	CLPTM1	1	9	9	9	14.9	76.096
sp|O96007|MOC2B_HUMAN	MOCS2	1	3	3	2	28.7	20.944
sp|O96008|TOM40_HUMAN	TOMM40	1	14	14	14	76.5	37.893
sp|O96011|PX11B_HUMAN	PEX11B	1	12	12	12	50.2	28.431
sp|O96013|PAK4_HUMAN	PAK4	1	6	6	6	15.7	64.071
sp|O96019|ACL6A_HUMAN;sp|O94805|ACL6B_HUMAN	ACTL6A	2	16	16	16	53.4	47.46
sp|O96033|MOC2A_HUMAN	MOCS2	1	2	2	2	25	9.7552
sp|P00156|CYB_HUMAN	MT-CYB	1	3	3	3	6.8	42.717
sp|P00167|CYB5_HUMAN	CYB5A	1	7	7	7	56	15.33
sp|P00325|ADH1B_HUMAN;sp|P08319|ADH4_HUMAN	ADH1B	2	24	24	8	70.4	39.854
sp|P00326|ADH1G_HUMAN	ADH1C	1	23	11	8	69.9	39.867
sp|P00338|LDHA_HUMAN;sp|Q6ZMR3|LDH6A_HUMAN;sp|P07864|LDHC_HUMAN	LDHA	3	28	28	26	81	36.688
sp|P00352|AL1A1_HUMAN	ALDH1A1	1	35	35	32	80.8	54.861
sp|P00367|DHE3_HUMAN	GLUD1	1	32	32	10	63.6	61.397
sp|P00374|DYR_HUMAN	DHFR	1	6	6	6	46	21.452
sp|P00387|NB5R3_HUMAN	CYB5R3	1	17	17	17	61.5	34.234
sp|P00390|GSHR_HUMAN	GSR	1	26	26	26	65.3	56.256
sp|P00395|COX1_HUMAN	MT-CO1	1	4	4	4	13.6	57.041
sp|P00403|COX2_HUMAN	MT-CO2	1	9	9	9	60.8	25.565
sp|P00414|COX3_HUMAN	MT-CO3	1	3	3	3	13.4	29.95
sp|P00441|SODC_HUMAN	SOD1	1	8	8	8	74	15.936
sp|P00450|CERU_HUMAN;CON__ENSEMBL:ENSBTAP00000031900	CP	2	47	47	47	60.9	122.2
sp|P00480|OTC_HUMAN	OTC	1	17	17	17	61.9	39.935
sp|P00488|F13A_HUMAN	F13A1	1	37	37	37	59.6	83.266
sp|P00491|PNPH_HUMAN	PNP	1	19	19	19	82	32.118
sp|P00492|HPRT_HUMAN	HPRT1	1	11	11	11	62.4	24.579
sp|P00505|AATM_HUMAN	GOT2	1	24	24	24	67	47.517
sp|P00519|ABL1_HUMAN;sp|P42684|ABL2_HUMAN	ABL1	2	3	3	3	4.3	122.87
sp|P00533|EGFR_HUMAN	EGFR	1	23	23	21	25.1	134.28
sp|P00558|PGK1_HUMAN	PGK1	1	36	36	29	79.1	44.614
sp|P00568|KAD1_HUMAN;sp|Q9Y6K8|KAD5_HUMAN	AK1	2	12	12	12	66.5	21.635
sp|P00734|THRB_HUMAN;CON__P00735	F2	2	27	27	27	54.5	70.036
sp|P00736|C1R_HUMAN	C1R	1	18	18	18	38.4	80.118
sp|P00738|HPT_HUMAN	HP	1	31	31	15	66.7	45.205
sp|P00739|HPTR_HUMAN	HPR	1	21	5	5	52	39.029
sp|P00740|FA9_HUMAN	F9	1	4	4	4	9.3	51.778
sp|P00746|CFAD_HUMAN	CFD	1	9	9	9	49	27.033
sp|P00747|PLMN_HUMAN;sp|Q02325|PLGB_HUMAN	PLG	2	35	35	31	62.2	90.568
sp|P00748|FA12_HUMAN	F12	1	7	7	7	17.4	67.791
sp|P00750|TPA_HUMAN	PLAT	1	5	5	5	14.8	62.916
sp|P00751|CFAB_HUMAN;CON__Q3KUS7	CFB	2	33	33	33	54.5	85.532
sp|P00813|ADA_HUMAN	ADA	1	12	12	12	50.7	40.764
sp|P00846|ATP6_HUMAN	MT-ATP6	1	2	2	2	8.4	24.817
sp|P00915|CAH1_HUMAN	CA1	1	20	20	20	91.2	28.87
sp|P00918|CAH2_HUMAN	CA2	1	21	21	21	84.6	29.246
sp|P00966|ASSY_HUMAN	ASS1	1	25	25	25	67.5	46.53
sp|P00973|OAS1_HUMAN	OAS1	1	10	10	10	37.8	46.028
sp|P01008|ANT3_HUMAN	SERPINC1	1	28	28	22	55	52.602
sp|P01009|A1AT_HUMAN	SERPINA1	1	34	34	34	64.4	46.736
sp|P01011|AACT_HUMAN	SERPINA3	1	20	20	20	55.1	47.65
sp|P01019|ANGT_HUMAN	AGT	1	11	11	11	35.9	53.154
sp|P01023|A2MG_HUMAN;CON__ENSEMBL:ENSBTAP00000024146	A2M	2	72	72	65	66.5	163.29
sp|P01024|CO3_HUMAN	C3	1	107	107	97	75	187.15
sp|P01031|CO5_HUMAN;CON__Q1A7A4	C5	2	31	31	31	26	188.3
sp|P01033|TIMP1_HUMAN	TIMP1	1	7	7	7	47.8	23.171
sp|P01034|CYTC_HUMAN	CST3	1	8	8	8	62.3	15.799
sp|P01040|CYTA_HUMAN	CSTA	1	4	4	4	50	11.006
sp|P01042|KNG1_HUMAN	KNG1	1	17	17	17	27.6	71.957
sp|P01100|FOS_HUMAN	FOS	1	1	1	1	2.9	40.695
sp|P01111|RASN_HUMAN	NRAS	1	8	3	1	58.7	21.229
sp|P01116|RASK_HUMAN	KRAS	1	10	10	4	65.6	21.656
sp|P01130|LDLR_HUMAN	LDLR	1	2	2	2	3.5	95.375
sp|P01137|TGFB1_HUMAN	TGFB1	1	1	1	1	4.9	44.341
sp|P01275|GLUC_HUMAN	GCG	1	11	11	11	70	20.909
sp|P01591|IGJ_HUMAN	JCHAIN	1	7	7	7	64.2	18.098
sp|P01594|KV133_HUMAN;sp|P01593|KVD33_HUMAN	IGKV1-33	2	2	2	2	34.2	12.848
sp|P01599|KV117_HUMAN	IGKV1-17	1	2	1	1	23.1	12.778
sp|P01601|KVD16_HUMAN	IGKV1D-16	1	1	1	1	13.7	12.73
sp|P01602|KV105_HUMAN	IGKV1-5	1	3	2	2	24.8	12.781
sp|P01614|KVD40_HUMAN;sp|A0A087WW87|KV240_HUMAN	IGKV2D-40	2	2	1	1	22.3	13.31
sp|P01615|KVD28_HUMAN;sp|A0A075B6P5|KV228_HUMAN	IGKV2D-28	2	2	1	1	23.3	12.957
sp|P01619|KV320_HUMAN	IGKV3-20	1	4	4	3	40.5	12.557
sp|P01624|KV315_HUMAN	IGKV3-15	1	3	3	0	26.1	12.496
sp|P01700|LV147_HUMAN;sp|P01699|LV144_HUMAN	IGLV1-47	2	2	2	2	24.8	12.283
sp|P01701|LV151_HUMAN	IGLV1-51	1	2	2	2	13.7	12.249
sp|P01703|LV140_HUMAN	IGLV1-40	1	2	2	2	39	12.301
sp|P01714|LV319_HUMAN	IGLV3-19	1	5	5	5	63.4	12.042
sp|P01717|LV325_HUMAN	IGLV3-25	1	4	3	1	36.6	12.011
sp|P01721|LV657_HUMAN	IGLV6-57	1	2	2	2	35.9	12.566
sp|P01730|CD4_HUMAN	CD4	1	4	4	4	11.4	51.11
sp|P01732|CD8A_HUMAN	CD8A	1	1	1	1	7.7	25.729
sp|P01742|HV169_HUMAN	IGHV1-69	1	2	1	1	20.5	12.659
sp|P01743|HV146_HUMAN	IGHV1-46	1	2	2	1	22.2	12.933
sp|P01766|HV313_HUMAN	IGHV3-13	1	2	1	1	19	12.506
sp|P01768|HV330_HUMAN;sp|P0DP03|HVC05_HUMAN;sp|P01764|HV323_HUMAN	IGHV3-30	3	4	4	1	47.9	12.947
sp|P01780|HV307_HUMAN;sp|P01763|HV348_HUMAN;sp|P01762|HV311_HUMAN;sp|A0A0B4J1V1|HV321_HUMAN	IGHV3-7	4	3	2	1	26.5	12.943
sp|P01817|HV205_HUMAN	IGHV2-5	1	2	2	2	31.9	13.231
sp|P01833|PIGR_HUMAN	PIGR	1	42	42	42	69.2	83.283
sp|P01834|IGKC_HUMAN	IGKC	1	11	2	2	93.5	11.765
sp|P01859|IGHG2_HUMAN	IGHG2	1	16	9	8	59.8	35.9
sp|P01860|IGHG3_HUMAN	IGHG3	1	16	9	6	53.1	41.287
sp|P01861|IGHG4_HUMAN	IGHG4	1	14	7	7	60.2	35.94
sp|P01871|IGHM_HUMAN	IGHM	1	21	21	6	62.9	49.439
sp|P01876|IGHA1_HUMAN	IGHA1	1	21	13	12	79.6	37.654
sp|P01877|IGHA2_HUMAN	IGHA2	1	19	1	1	76.2	36.591
sp|P01889|HLAB_HUMAN	HLA-B	1	13	6	6	42.3	40.46
sp|P01893|HLAH_HUMAN	HLA-H	1	12	3	3	35.6	40.891
sp|P01903|DRA_HUMAN	HLA-DRA	1	9	9	8	42.1	28.607
sp|P01906|DQA2_HUMAN	HLA-DQA2	1	3	1	1	14.1	28.033
sp|P01909|DQA1_HUMAN	HLA-DQA1	1	7	7	6	27.2	27.805
sp|P01911|DRB_HUMAN	HLA-DRB1	1	10	10	3	54.1	29.966
sp|P01920|DQB1_HUMAN;sp|P05538|DQB2_HUMAN	HLA-DQB1	2	7	7	7	33.3	29.991
sp|P02042|HBD_HUMAN	HBD	1	16	8	8	93.2	16.055
sp|P02144|MYG_HUMAN	MB	1	6	6	6	50.6	17.184
sp|P02452|CO1A1_HUMAN;CON__Q862S4	COL1A1	2	12	12	12	10	138.94
sp|P02461|CO3A1_HUMAN	COL3A1	1	9	9	6	8.3	138.56
sp|P02462|CO4A1_HUMAN	COL4A1	1	9	9	6	9.2	160.61
sp|P02511|CRYAB_HUMAN	CRYAB	1	10	10	10	64	20.159
sp|P02545|LMNA_HUMAN	LMNA	1	48	46	46	66.3	74.139
sp|P02549|SPTA1_HUMAN	SPTA1	1	80	80	80	42	280.01
sp|P02647|APOA1_HUMAN	APOA1	1	32	32	31	71.9	30.777
sp|P02649|APOE_HUMAN;CON__Q03247	APOE	2	20	20	20	65.6	36.154
sp|P02652|APOA2_HUMAN	APOA2	1	7	7	7	64	11.175
sp|P02654|APOC1_HUMAN	APOC1	1	4	4	4	26.5	9.3318
sp|P02655|APOC2_HUMAN	APOC2	1	3	3	3	38.6	11.284
sp|P02656|APOC3_HUMAN	APOC3	1	2	2	2	27.3	10.852
sp|P02671|FIBA_HUMAN	FGA	1	35	35	33	50	94.972
sp|P02675|FIBB_HUMAN	FGB	1	38	38	33	72.1	55.928
sp|P02679|FIBG_HUMAN	FGG	1	28	28	28	66.2	51.511
sp|P02724|GLPA_HUMAN	GYPA	1	1	1	1	20.7	16.331
sp|P02730|B3AT_HUMAN	SLC4A1	1	27	27	27	38.7	101.79
sp|P02741|CRP_HUMAN	CRP	1	3	3	3	14.3	25.038
sp|P02743|SAMP_HUMAN	APCS	1	9	9	9	39.9	25.387
sp|P02745|C1QA_HUMAN	C1QA	1	4	4	4	24.5	26.016
sp|P02746|C1QB_HUMAN	C1QB	1	7	7	7	32.4	26.721
sp|P02747|C1QC_HUMAN	C1QC	1	5	5	5	25.3	25.773
sp|P02748|CO9_HUMAN;CON__Q3MHN2	C9	2	16	16	16	39.7	63.173
sp|P02749|APOH_HUMAN;CON__P17690	APOH	2	14	14	14	46.4	38.298
sp|P02750|A2GL_HUMAN	LRG1	1	11	11	11	42.9	38.177
sp|P02751|FINC_HUMAN	FN1	1	82	82	82	46.6	272.32
sp|P02753|RET4_HUMAN	RBP4	1	6	6	6	35.3	23.01
sp|P02760|AMBP_HUMAN;CON__P00978	AMBP	2	12	12	12	38.6	38.999
sp|P02763|A1AG1_HUMAN	ORM1	1	10	10	7	45.3	23.511
sp|P02765|FETUA_HUMAN	AHSG	1	10	10	7	42.5	39.34
sp|P02766|TTHY_HUMAN	TTR	1	10	10	10	69.4	15.887
sp|P02774|VTDB_HUMAN;CON__Q3MHN5;CON__ENSEMBL:ENSBTAP00000018229	GC	3	34	34	34	75.9	52.917
sp|P02775|CXCL7_HUMAN	PPBP	1	1	1	1	10.9	13.894
sp|P02776|PLF4_HUMAN;sp|P10720|PF4V_HUMAN	PF4	2	3	3	3	34.7	10.845
sp|P02786|TFR1_HUMAN	TFRC	1	30	30	30	47	84.87
sp|P02787|TRFE_HUMAN;CON__Q2HJF0	TF	2	56	56	56	70.3	77.063
sp|P02788|TRFL_HUMAN	LTF	1	24	24	23	43.8	78.181
sp|P02790|HEMO_HUMAN	HPX	1	20	20	20	59.1	51.676
sp|P02792|FRIL_HUMAN	FTL	1	9	9	9	54.9	20.019
sp|P02794|FRIH_HUMAN	FTH1	1	13	13	13	74.9	21.225
sp|P03886|NU1M_HUMAN	MT-ND1	1	5	5	5	12.6	35.66
sp|P03891|NU2M_HUMAN	MT-ND2	1	2	2	2	7.5	38.96
sp|P03897|NU3M_HUMAN	MT-ND3	1	1	1	1	13	13.186
sp|P03905|NU4M_HUMAN	MT-ND4	1	7	7	7	17.6	51.58
sp|P03915|NU5M_HUMAN	MT-ND5	1	8	8	8	22.1	67.026
sp|P03923|NU6M_HUMAN	MT-ND6	1	1	1	1	8	18.622
sp|P03928|ATP8_HUMAN	MT-ATP8	1	3	3	3	48.5	7.9916
sp|P03950|ANGI_HUMAN	ANG	1	6	6	6	42.2	16.55
sp|P03951|FA11_HUMAN	F11	1	3	2	2	5.6	70.108
sp|P03952|KLKB1_HUMAN	KLKB1	1	15	15	14	28.4	71.369
sp|P04003|C4BPA_HUMAN	C4BPA	1	19	19	19	42	67.033
sp|P04004|VTNC_HUMAN;CON__Q3ZBS7	VTN	2	11	11	11	33.1	54.305
sp|P04040|CATA_HUMAN	CAT	1	30	30	30	64.7	59.755
sp|P04049|RAF1_HUMAN	RAF1	1	7	3	2	12.5	73.051
sp|P04054|PA21B_HUMAN	PLA2G1B	1	2	2	2	8.8	16.36
sp|P04062|GLCM_HUMAN	GBA	1	17	17	17	41.4	59.716
sp|P04066|FUCO_HUMAN	FUCA1	1	20	20	20	50.9	53.688
sp|P04075|ALDOA_HUMAN	ALDOA	1	35	35	29	87.1	39.42
sp|P04080|CYTB_HUMAN	CSTB	1	6	6	6	77.6	11.139
sp|P04083|ANXA1_HUMAN	ANXA1	1	26	26	26	72.5	38.714
sp|P04114|APOB_HUMAN;CON__ENSEMBL:ENSBTAP00000032840	APOB	2	194	194	194	55.2	515.6
sp|P04150|GCR_HUMAN;sp|P08235|MCR_HUMAN	NR3C1	2	3	3	3	6.4	85.658
sp|P04155|TFF1_HUMAN	TFF1	1	2	2	2	29.8	9.1494
sp|P04156|PRIO_HUMAN	PRNP	1	6	6	6	30.4	27.661
sp|P04179|SODM_HUMAN	SOD2	1	11	11	11	72.1	24.75
sp|P04181|OAT_HUMAN	OAT	1	23	23	23	66.7	48.534
sp|P04183|KITH_HUMAN	TK1	1	2	2	2	13.2	25.468
sp|P04196|HRG_HUMAN	HRG	1	16	16	16	37.5	59.578
sp|P04211|LV743_HUMAN;sp|A0A075B6I9|LV746_HUMAN	IGLV7-43	2	2	2	2	13.7	12.451
sp|P04216|THY1_HUMAN	THY1	1	4	4	4	24.8	17.935
sp|P04217|A1BG_HUMAN	A1BG	1	15	15	14	49.7	54.253
sp|P04233|HG2A_HUMAN	CD74	1	10	10	10	36.1	33.515
sp|P04234|CD3D_HUMAN	CD3D	1	2	2	2	13.5	18.929
sp|P04259|K2C6B_HUMAN	KRT6B	1	29	1	1	46.3	60.066
sp|P04271|S100B_HUMAN	S100B	1	3	3	3	40.2	10.713
sp|P04275|VWF_HUMAN	VWF	1	63	63	63	30.4	309.26
sp|P04278|SHBG_HUMAN	SHBG	1	1	1	1	3.5	43.779
sp|P04350|TBB4A_HUMAN	TUBB4A	1	25	4	2	73	49.585
sp|P04406|G3P_HUMAN;sp|O14556|G3PT_HUMAN	GAPDH	2	23	23	23	84.8	36.053
sp|P04424|ARLY_HUMAN	ASL	1	22	22	22	50.9	51.657
sp|P04430|KV116_HUMAN	IGKV1-16	1	3	3	3	29.1	12.618
sp|P04432|KVD39_HUMAN;sp|P01597|KV139_HUMAN	IGKV1D-39	2	3	3	2	29.1	12.737
sp|P04433|KV311_HUMAN;sp|A0A0A0MRZ8|KVD11_HUMAN	IGKV3-11	2	3	3	3	26.1	12.575
sp|P04439|HLAA_HUMAN	HLA-A	1	20	20	10	54.2	40.84
sp|P04440|DPB1_HUMAN	HLA-DPB1	1	7	6	6	33.7	29.159
sp|P04626|ERBB2_HUMAN;sp|Q15303|ERBB4_HUMAN;sp|Q16584|M3K11_HUMAN;sp|Q02779|M3K10_HUMAN;sp|P80192|M3K9_HUMAN	ERBB2	5	12	10	9	13.6	137.91
sp|P04632|CPNS1_HUMAN;sp|Q96L46|CPNS2_HUMAN	CAPNS1	2	13	13	13	78.4	28.315
sp|P04732|MT1E_HUMAN	MT1E	1	3	1	1	54.1	6.0142
sp|P04733|MT1F_HUMAN	MT1F	1	2	2	2	52.5	6.0863
sp|P04746|AMYP_HUMAN	AMY2A	1	19	19	2	49.1	57.706
sp|P04792|HSPB1_HUMAN	HSPB1	1	18	18	18	86.8	22.782
sp|P04839|CY24B_HUMAN	CYBB	1	16	16	15	30.7	65.335
sp|P04843|RPN1_HUMAN	RPN1	1	36	36	36	64.6	68.569
sp|P04844|RPN2_HUMAN	RPN2	1	29	29	29	66.2	69.283
sp|P04899|GNAI2_HUMAN	GNAI2	1	20	20	12	66.8	40.45
sp|P04921|GLPC_HUMAN	GYPC	1	1	1	1	20.3	13.81
sp|P05023|AT1A1_HUMAN;sp|Q13733|AT1A4_HUMAN;sp|P54707|AT12A_HUMAN	ATP1A1	3	53	53	33	49.8	112.89
sp|P05026|AT1B1_HUMAN	ATP1B1	1	12	12	12	45.5	35.061
sp|P05060|SCG1_HUMAN	CHGB	1	4	4	4	7.5	78.275
sp|P05062|ALDOB_HUMAN	ALDOB	1	19	19	19	74.2	39.473
sp|P05067|A4_HUMAN	APP	1	13	13	13	23.2	86.942
sp|P05089|ARGI1_HUMAN	ARG1	1	3	3	3	14.3	34.735
sp|P05090|APOD_HUMAN	APOD	1	7	7	7	34.9	21.275
sp|P05091|ALDH2_HUMAN	ALDH2	1	30	27	26	71	56.381
sp|P05106|ITB3_HUMAN	ITGB3	1	14	14	14	22	87.057
sp|P05107|ITB2_HUMAN	ITGB2	1	23	23	23	36.5	84.781
sp|P05109|S10A8_HUMAN	S100A8	1	6	6	6	49.5	10.834
sp|P05114|HMGN1_HUMAN	HMGN1	1	6	6	6	51	10.659
sp|P05120|PAI2_HUMAN	SERPINB2	1	2	2	2	9.9	46.596
sp|P05141|ADT2_HUMAN	SLC25A5	1	17	8	8	45.3	32.852
sp|P05154|IPSP_HUMAN	SERPINA5	1	4	4	4	12.8	45.674
sp|P05155|IC1_HUMAN;CON__P50448	SERPING1	2	15	15	15	32.8	55.154
sp|P05156|CFAI_HUMAN	CFI	1	15	15	13	35.3	65.75
sp|P05161|ISG15_HUMAN	ISG15	1	8	8	8	56.4	17.887
sp|P05162|LEG2_HUMAN	LGALS2	1	10	10	10	90.2	14.644
sp|P05164|PERM_HUMAN	MPO	1	17	13	13	28.1	83.868
sp|P05165|PCCA_HUMAN	PCCA	1	35	35	35	58	80.058
sp|P05166|PCCB_HUMAN	PCCB	1	27	27	27	64.6	58.215
sp|P05186|PPBT_HUMAN	ALPL	1	8	8	8	24.4	57.304
sp|P05198|IF2A_HUMAN	EIF2S1	1	17	17	17	60	36.112
sp|P05362|ICAM1_HUMAN	ICAM1	1	13	13	13	32	57.825
sp|P05386|RLA1_HUMAN	RPLP1	1	5	4	4	94.7	11.514
sp|P05387|RLA2_HUMAN	RPLP2	1	10	10	9	93	11.665
sp|P05388|RLA0_HUMAN;sp|Q8NHW5|RLA0L_HUMAN	RPLP0	2	13	13	13	47.6	34.273
sp|P05408|7B2_HUMAN	SCG5	1	3	3	3	19.3	23.729
sp|P05413|FABPH_HUMAN	FABP3	1	7	7	7	47.4	14.858
sp|P05423|RPC4_HUMAN	POLR3D	1	3	3	3	10.3	44.395
sp|P05451|REG1A_HUMAN	REG1A	1	6	6	3	46.4	18.731
sp|P05452|TETN_HUMAN;CON__Q2KIS7	CLEC3B	2	9	9	9	53	22.537
sp|P05455|LA_HUMAN	SSB	1	31	31	31	54.2	46.836
sp|P05543|THBG_HUMAN;CON__Q9TT36	SERPINA7	2	8	8	8	25.5	46.324
sp|P05546|HEP2_HUMAN	SERPIND1	1	14	14	12	38.3	57.07
sp|P05556|ITB1_HUMAN	ITGB1	1	27	27	27	42.7	88.414
sp|P05771|KPCB_HUMAN	PRKCB	1	17	9	8	32.8	76.868
sp|P05783|K1C18_HUMAN;CON__H-INV:HIT000015463	KRT18	2	41	39	29	82.1	48.057
sp|P05997|CO5A2_HUMAN	COL5A2	1	4	4	4	4.2	144.91
sp|P06127|CD5_HUMAN	CD5	1	8	8	8	20.6	54.577
sp|P06132|DCUP_HUMAN	UROD	1	12	12	12	67.6	40.786
sp|P06213|INSR_HUMAN	INSR	1	15	15	14	14.2	156.33
sp|P06239|LCK_HUMAN	LCK	1	8	7	7	20.2	58
sp|P06241|FYN_HUMAN	FYN	1	5	1	1	10.6	60.761
sp|P06276|CHLE_HUMAN	BCHE	1	4	4	4	9.6	68.417
sp|P06280|AGAL_HUMAN	GLA	1	14	14	14	39.2	48.766
sp|P06312|KV401_HUMAN	IGKV4-1	1	4	4	4	29.8	13.38
sp|P06331|HV434_HUMAN;sp|P01825|HV459_HUMAN;sp|P0DP08|HVD82_HUMAN;sp|P0DP06|HVD34_HUMAN;sp|A0A0C4DH41|HV461_HUMAN;sp|P01824|HV439_HUMAN;sp|A0A075B6R2|HV404_HUMAN;sp|P0DP07|HV431_HUMAN;sp|A0A087WSY4|HV432_HUMAN	IGHV4-34	9	3	3	3	37.4	13.815
sp|P06396|GELS_HUMAN	GSN	1	43	43	18	63.6	85.696
sp|P06400|RB_HUMAN	RB1	1	2	2	2	2.6	106.16
sp|P06454|PTMA_HUMAN	PTMA	1	8	8	8	38.7	12.203
sp|P06493|CDK1_HUMAN;sp|O94921|CDK14_HUMAN	CDK1	2	6	4	4	28.3	34.095
sp|P06576|ATPB_HUMAN	ATP5F1B	1	29	29	29	78.4	56.559
sp|P06681|CO2_HUMAN	C2	1	16	16	16	25.4	83.267
sp|P06702|S10A9_HUMAN	S100A9	1	8	8	8	81.6	13.242
sp|P06703|S10A6_HUMAN	S100A6	1	9	9	9	83.3	10.18
sp|P06727|APOA4_HUMAN;CON__Q32PJ2	APOA4	2	26	26	26	64.6	45.398
sp|P06730|IF4E_HUMAN;sp|A6NMX2|I4E1B_HUMAN	EIF4E	2	9	9	8	46.1	25.097
sp|P06731|CEAM5_HUMAN;sp|P40198|CEAM3_HUMAN;sp|P31997|CEAM8_HUMAN	CEACAM5	3	10	10	8	24.5	76.794
sp|P06732|KCRM_HUMAN	CKM	1	8	6	6	27.6	43.101
sp|P06733|ENOA_HUMAN	ENO1	1	31	31	28	76.7	47.168
sp|P06737|PYGL_HUMAN	PYGL	1	42	33	32	53.6	97.147
sp|P06744|G6PI_HUMAN;sp|Q8N196|SIX5_HUMAN	GPI	2	30	30	21	63.8	63.146
sp|P06746|DPOLB_HUMAN	POLB	1	5	5	5	23	38.177
sp|P06748|NPM_HUMAN	NPM1	1	10	10	10	42.2	32.575
sp|P06753|TPM3_HUMAN	TPM3	1	22	8	8	51.9	32.95
sp|P06756|ITAV_HUMAN	ITGAV	1	32	32	32	37.3	116.04
sp|P06865|HEXA_HUMAN	HEXA	1	21	21	21	46.9	60.702
sp|P06870|KLK1_HUMAN	KLK1	1	7	7	7	43.5	28.889
sp|P07093|GDN_HUMAN	SERPINE2	1	3	3	3	10.1	44.002
sp|P07099|HYEP_HUMAN	EPHX1	1	24	24	24	62.2	52.948
sp|P07108|ACBP_HUMAN	DBI	1	9	9	9	72.4	10.044
sp|P07148|FABPL_HUMAN	FABP1	1	13	13	13	87.4	14.208
sp|P07195|LDHB_HUMAN	LDHB	1	21	20	19	69.2	36.638
sp|P07203|GPX1_HUMAN	GPX1	1	15	15	15	76.4	22.088
sp|P07205|PGK2_HUMAN	PGK2	1	9	2	2	23.5	44.796
sp|P07225|PROS_HUMAN;CON__P07224	PROS1	2	9	9	9	15.7	75.122
sp|P07237|PDIA1_HUMAN	P4HB	1	40	40	40	72	57.116
sp|P07305|H10_HUMAN	H1-0	1	7	7	7	27.8	20.863
sp|P07311|ACYP1_HUMAN	ACYP1	1	6	6	5	67.7	11.261
sp|P07332|FES_HUMAN	FES	1	6	6	6	12.2	93.495
sp|P07333|CSF1R_HUMAN	CSF1R	1	2	2	2	3	107.98
sp|P07339|CATD_HUMAN	CTSD	1	19	19	19	60.4	44.552
sp|P07355|ANXA2_HUMAN;sp|A6NMY6|AXA2L_HUMAN	ANXA2	2	35	35	35	81.1	38.604
sp|P07357|CO8A_HUMAN	C8A	1	14	14	14	38.9	65.163
sp|P07358|CO8B_HUMAN	C8B	1	15	15	15	35.9	67.046
sp|P07360|CO8G_HUMAN	C8G	1	8	8	8	50	22.277
sp|P07384|CAN1_HUMAN	CAPN1	1	37	37	37	55.7	81.889
sp|P07437|TBB5_HUMAN;sp|A6NNZ2|TBB8B_HUMAN;sp|Q9H4B7|TBB1_HUMAN;CON__ENSEMBL:ENSBTAP00000025008	TUBB	4	25	5	5	70.7	49.67
sp|P07451|CAH3_HUMAN	CA3	1	5	5	5	23.8	29.557
sp|P07478|TRY2_HUMAN;sp|Q8NHM4|TRY6_HUMAN;sp|P07477|TRY1_HUMAN;CON__P07477	PRSS2	4	5	5	4	25.9	26.487
sp|P07585|PGS2_HUMAN	DCN	1	16	16	15	52.1	39.746
sp|P07602|SAP_HUMAN	PSAP	1	23	23	23	48.7	58.112
sp|P07686|HEXB_HUMAN	HEXB	1	18	18	18	36.9	63.111
sp|P07711|CATL1_HUMAN	CTSL	1	3	3	3	18	37.564
sp|P07737|PROF1_HUMAN	PFN1	1	16	16	11	96.4	15.054
sp|P07738|PMGE_HUMAN	BPGM	1	8	8	8	40.9	30.005
sp|P07741|APT_HUMAN	APRT	1	13	13	13	85.6	19.608
sp|P07766|CD3E_HUMAN	CD3E	1	2	2	2	17.9	23.147
sp|P07814|SYEP_HUMAN	EPRS	1	72	72	71	62.7	170.59
sp|P07858|CATB_HUMAN	CTSB	1	13	13	13	42.2	37.821
sp|P07900|HS90A_HUMAN;sp|Q14568|HS902_HUMAN;sp|Q58FG0|HS905_HUMAN;sp|Q58FG1|HS904_HUMAN	HSP90AA1	4	47	30	30	56.1	84.659
sp|P07902|GALT_HUMAN	GALT	1	7	7	7	21.6	43.363
sp|P07910|HNRPC_HUMAN;sp|P0DMR1|HNRC4_HUMAN;sp|O60812|HNRC1_HUMAN;sp|B7ZW38|HNRC3_HUMAN;sp|B2RXH8|HNRC2_HUMAN;sp|Q86SE5|RALYL_HUMAN	HNRNPC	6	17	17	17	49	33.67
sp|P07919|QCR6_HUMAN;sp|A0A096LP55|QCR6L_HUMAN	UQCRH	2	4	4	4	38.5	10.739
sp|P07942|LAMB1_HUMAN	LAMB1	1	53	53	53	39.1	198.04
sp|P07947|YES_HUMAN	YES1	1	17	11	10	39.6	60.801
sp|P07948|LYN_HUMAN	LYN	1	16	14	13	39.3	58.573
sp|P07951|TPM2_HUMAN	TPM2	1	21	1	1	51.1	32.85
sp|P07954|FUMH_HUMAN	FH	1	21	21	21	61.2	54.636
sp|P07992|ERCC1_HUMAN	ERCC1	1	1	1	1	7.1	32.562
sp|P07998|RNAS1_HUMAN	RNASE1	1	5	5	5	55.1	17.644
sp|P08047|SP1_HUMAN	SP1	1	2	2	1	5.5	80.692
sp|P08069|IGF1R_HUMAN	IGF1R	1	4	3	3	3.9	154.79
sp|P08123|CO1A2_HUMAN	COL1A2	1	14	14	14	12.6	129.31
sp|P08133|ANXA6_HUMAN	ANXA6	1	45	45	45	67.8	75.872
sp|P08134|RHOC_HUMAN	RHOC	1	9	1	1	53.4	22.006
sp|P08138|TNR16_HUMAN	NGFR	1	4	4	4	17.1	45.183
sp|P08174|DAF_HUMAN	CD55	1	4	4	4	11.3	41.4
sp|P08183|MDR1_HUMAN;sp|P21439|MDR3_HUMAN	ABCB1	2	31	31	30	29	141.48
sp|P08185|CBG_HUMAN	SERPINA6	1	9	9	9	35.3	45.14
sp|P08195|4F2_HUMAN	SLC3A2	1	18	18	18	37.5	67.993
sp|P08217|CEL2A_HUMAN;sp|P08218|CEL2B_HUMAN	CELA2A	2	6	6	6	32	28.887
sp|P08236|BGLR_HUMAN	GUSB	1	23	23	23	43.2	74.731
sp|P08237|PFKAM_HUMAN	PFKM	1	30	27	26	49.5	85.182
sp|P08238|HS90B_HUMAN;sp|Q58FF7|H90B3_HUMAN	HSP90AB1	2	52	50	28	62.3	83.263
sp|P08240|SRPRA_HUMAN	SRPRA	1	19	19	19	37.6	69.81
sp|P08243|ASNS_HUMAN	ASNS	1	10	10	10	25.8	64.369
sp|P08246|ELNE_HUMAN	ELANE	1	3	3	3	16.9	28.518
sp|P08253|MMP2_HUMAN	MMP2	1	3	3	3	9.4	73.881
sp|P08263|GSTA1_HUMAN	GSTA1	1	12	12	1	53.6	25.631
sp|P08294|SODE_HUMAN	SOD3	1	8	8	8	42.9	25.851
sp|P08311|CATG_HUMAN	CTSG	1	10	10	10	47.8	28.837
sp|P08397|HEM3_HUMAN	HMBS	1	11	11	11	40.2	39.33
sp|P08473|NEP_HUMAN	MME	1	30	30	30	45.5	85.513
sp|P08514|ITA2B_HUMAN	ITGA2B	1	3	3	3	5.3	113.38
sp|P08519|APOA_HUMAN	LPA	1	5	4	4	25.9	501.31
sp|P08559|ODPA_HUMAN;sp|P29803|ODPAT_HUMAN	PDHA1	2	25	25	25	69.5	43.295
sp|P08567|PLEK_HUMAN	PLEK	1	8	8	8	40	40.124
sp|P08571|CD14_HUMAN	CD14	1	13	13	13	48	40.076
sp|P08572|CO4A2_HUMAN	COL4A2	1	14	14	14	13.5	167.55
sp|P08574|CY1_HUMAN	CYC1	1	11	11	11	37.5	35.422
sp|P08575|PTPRC_HUMAN	PTPRC	1	45	45	45	35.9	147.48
sp|P08579|RU2B_HUMAN	SNRPB2	1	10	10	9	48.4	25.486
sp|P08581|MET_HUMAN	MET	1	5	5	5	5.6	155.54
sp|P08582|TRFM_HUMAN	MELTF	1	2	2	2	5	80.214
sp|P08590|MYL3_HUMAN;sp|P12829|MYL4_HUMAN	MYL3	2	7	7	5	38.5	21.932
sp|P08603|CFAH_HUMAN	CFH	1	42	42	38	46.5	139.09
sp|P08621|RU17_HUMAN	SNRNP70	1	16	16	15	30	51.556
sp|P08631|HCK_HUMAN	HCK	1	11	8	8	26.8	59.599
sp|P08648|ITA5_HUMAN	ITGA5	1	17	17	17	22.4	114.54
sp|P08651|NFIC_HUMAN	NFIC	1	4	4	3	13.4	55.674
sp|P08670|VIME_HUMAN;sp|P07196|NFL_HUMAN	VIM	2	52	49	42	85.4	53.651
sp|P08684|CP3A4_HUMAN;sp|P24462|CP3A7_HUMAN;sp|Q9HB55|CP343_HUMAN	CYP3A4	3	19	19	16	39.8	57.343
sp|P08697|A2AP_HUMAN	SERPINF2	1	14	14	12	43	54.565
sp|P08708|RS17_HUMAN	RPS17	1	8	8	8	57	15.55
sp|P08727|K1C19_HUMAN	KRT19	1	42	1	1	85	44.105
sp|P08754|GNAI3_HUMAN;sp|P19087|GNAT2_HUMAN;sp|P11488|GNAT1_HUMAN	GNAI3	3	16	9	9	62.7	40.532
sp|P08758|ANXA5_HUMAN	ANXA5	1	26	26	26	78.8	35.936
sp|P08842|STS_HUMAN	STS	1	2	2	2	5.3	65.492
sp|P08865|RSSA_HUMAN	RPSA	1	15	15	15	62.4	32.854
sp|P08962|CD63_HUMAN	CD63	1	3	3	3	16	25.636
sp|P09001|RM03_HUMAN	MRPL3	1	10	10	10	36.2	38.632
sp|P09012|SNRPA_HUMAN	SNRPA	1	9	8	8	29.8	31.279
sp|P09038|FGF2_HUMAN	FGF2	1	3	3	3	9.7	30.77
sp|P09093|CEL3A_HUMAN	CELA3A	1	6	6	4	39.6	29.488
sp|P09104|ENOG_HUMAN	ENO2	1	17	14	13	56.2	47.268
sp|P09110|THIK_HUMAN	ACAA1	1	22	22	22	72.6	44.292
sp|P09132|SRP19_HUMAN	SRP19	1	6	6	6	54.9	16.156
sp|P09210|GSTA2_HUMAN	GSTA2	1	12	1	1	53.6	25.664
sp|P09211|GSTP1_HUMAN	GSTP1	1	12	12	12	66.2	23.356
sp|P09234|RU1C_HUMAN	SNRPC	1	3	3	3	24.5	17.394
sp|P09326|CD48_HUMAN	CD48	1	7	7	7	28	27.683
sp|P09327|VILI_HUMAN	VIL1	1	47	47	45	66.7	92.694
sp|P09382|LEG1_HUMAN	LGALS1	1	11	11	11	91.1	14.716
sp|P09417|DHPR_HUMAN	QDPR	1	9	9	9	57.8	25.789
sp|P09429|HMGB1_HUMAN;sp|B2RPK0|HGB1A_HUMAN	HMGB1	2	14	14	12	44.2	24.893
sp|P09455|RET1_HUMAN	RBP1	1	9	9	9	60	15.85
sp|P09467|F16P1_HUMAN	FBP1	1	22	22	21	62.1	36.842
sp|P09471|GNAO_HUMAN	GNAO1	1	13	11	11	42.4	40.05
sp|P09486|SPRC_HUMAN	SPARC	1	2	2	2	10.2	34.632
sp|P09488|GSTM1_HUMAN	GSTM1	1	13	8	3	53.2	25.712
sp|P09493|TPM1_HUMAN	TPM1	1	24	24	11	59.5	32.708
sp|P09496|CLCA_HUMAN	CLTA	1	8	8	8	22.6	27.076
sp|P09497|CLCB_HUMAN	CLTB	1	9	9	9	25.3	25.19
sp|P09525|ANXA4_HUMAN	ANXA4	1	27	27	27	72.4	35.882
sp|P09543|CN37_HUMAN	CNP	1	19	19	19	46.3	47.578
sp|P09564|CD7_HUMAN	CD7	1	1	1	1	6.2	25.409
sp|P09601|HMOX1_HUMAN	HMOX1	1	12	12	12	57.3	32.818
sp|P09619|PGFRB_HUMAN	PDGFRB	1	8	8	8	12.6	123.97
sp|P09622|DLDH_HUMAN	DLD	1	20	20	20	59.7	54.177
sp|P09651|ROA1_HUMAN;sp|Q32P51|RA1L2_HUMAN	HNRNPA1	2	21	20	20	51.1	38.746
sp|P09661|RU2A_HUMAN	SNRPA1	1	10	10	10	46.7	28.415
sp|P09668|CATH_HUMAN	CTSH	1	8	8	8	27.8	37.393
sp|P09669|COX6C_HUMAN	COX6C	1	8	8	8	50.7	8.7813
sp|P09871|C1S_HUMAN	C1S	1	19	19	18	38.4	76.684
sp|P09874|PARP1_HUMAN	PARP1	1	56	56	56	59	113.08
sp|P09884|DPOLA_HUMAN	POLA1	1	6	6	6	7.3	165.91
sp|P09913|IFIT2_HUMAN	IFIT2	1	3	3	3	8.1	54.632
sp|P09914|IFIT1_HUMAN;sp|Q5T764|IFT1B_HUMAN	IFIT1	2	7	7	7	18.2	55.36
sp|P09917|LOX5_HUMAN	ALOX5	1	21	21	21	39.8	77.982
sp|P09923|PPBI_HUMAN;sp|P05187|PPB1_HUMAN;sp|P10696|PPBN_HUMAN	ALPI	3	18	18	18	48.5	56.811
sp|P09936|UCHL1_HUMAN	UCHL1	1	11	11	11	78.9	24.824
sp|P09960|LKHA4_HUMAN	LTA4H	1	29	29	29	60.2	69.284
sp|P09972|ALDOC_HUMAN	ALDOC	1	23	17	17	78.6	39.455
sp|P0C0L4|CO4A_HUMAN	C4A	1	75	5	4	58.1	192.78
sp|P0C0L5|CO4B_HUMAN	C4B	1	75	75	5	58.1	192.75
sp|P0C7P0|CISD3_HUMAN	CISD3	1	4	4	4	34.6	14.215
sp|P0C7P4|UCRIL_HUMAN	UQCRFS1P1	1	13	1	1	47	30.815
sp|P0C870|JMJD7_HUMAN	JMJD7	1	4	4	4	19.9	35.932
sp|P0CAP1|MYZAP_HUMAN	MYZAP	1	2	2	2	5.2	54.205
sp|P0CG08|GPHRB_HUMAN;sp|B7ZAQ6|GPHRA_HUMAN	GPR89B	2	5	5	5	16.5	52.916
sp|P0CG30|GSTT2_HUMAN;sp|P0CG29|GST2_HUMAN	GSTT2B	2	3	3	3	17.6	27.507
sp|P0DI82|TPC2B_HUMAN;sp|P0DI81|TPC2A_HUMAN	TRAPPC2B	2	2	2	2	14.3	16.445
sp|P0DJ07|PT100_HUMAN	PET100	1	1	1	1	13.7	9.1135
sp|P0DJI8|SAA1_HUMAN;sp|P0DJI9|SAA2_HUMAN	SAA1	2	4	4	4	46.7	13.532
sp|P0DMN0|ST1A4_HUMAN;sp|P0DMM9|ST1A3_HUMAN	SULT1A4	2	19	19	10	74.9	34.196
sp|P0DMV9|HS71B_HUMAN;sp|P0DMV8|HS71A_HUMAN	HSPA1B	2	42	38	23	76.4	70.051
sp|P0DN76|U2AF5_HUMAN;sp|Q01081|U2AF1_HUMAN;sp|Q8WU68|U2AF4_HUMAN	U2AF1L5	3	8	8	8	41.7	27.872
sp|P0DOX2|IGA2_HUMAN		1	22	22	4	68.4	48.934
sp|P0DOX3|IGD_HUMAN;sp|P01880|IGHD_HUMAN	IGHD	2	6	6	6	16.8	56.224
sp|P0DOX5|IGG1_HUMAN;sp|P01857|IGHG1_HUMAN	IGHG1	2	20	20	11	50.8	49.328
sp|P0DOX6|IGM_HUMAN;sp|A0A0C4DH43|HV70D_HUMAN		2	16	1	1	37.8	63.485
sp|P0DOX7|IGK_HUMAN		1	12	12	2	60.3	23.379
sp|P0DOX8|IGL1_HUMAN;sp|B9A064|IGLL5_HUMAN;sp|P0CG04|IGLC1_HUMAN	IGLL5	3	10	10	3	49.1	22.83
sp|P0DOY2|IGLC2_HUMAN;sp|P0DOY3|IGLC3_HUMAN;sp|A0M8Q6|IGLC7_HUMAN	IGLC2	3	9	3	2	91.5	11.293
sp|P0DP04|HV43D_HUMAN;sp|P01782|HV309_HUMAN	IGHV3-43D	2	3	2	2	34.7	13.017
sp|P0DP09|KV113_HUMAN;sp|A0A0B4J2D9|KVD13_HUMAN	IGKV1-13	2	1	1	1	13.7	12.569
sp|P0DP25|CALM3_HUMAN;sp|P0DP24|CALM2_HUMAN;sp|P0DP23|CALM1_HUMAN;sp|P02585|TNNC2_HUMAN	CALM3	4	15	15	13	74.5	16.837
sp|P0DPB6|RPAC2_HUMAN	POLR1D	1	3	3	3	43.6	15.237
sp|P0DPI2|GAL3A_HUMAN;sp|A0A0B4J2D5|GAL3B_HUMAN	GATD3A	2	13	13	13	68.3	28.17
sp|P0DPI3|CENL2_HUMAN;sp|A0A0U1RR11|CENL1_HUMAN;sp|A0A0U1RRI6|CENL3_HUMAN	CENPVL2	3	1	1	1	2.9	29.887
sp|P10082|PYY_HUMAN	PYY	1	1	1	1	8.2	11.145
sp|P10109|ADX_HUMAN	FDX1	1	6	6	6	33.2	19.393
sp|P10114|RAP2A_HUMAN	RAP2A	1	7	3	3	48.6	20.615
sp|P10153|RNAS2_HUMAN	RNASE2	1	4	4	4	21.7	18.354
sp|P10155|RO60_HUMAN	RO60	1	22	22	22	54.5	60.67
sp|P10253|LYAG_HUMAN	GAA	1	24	24	24	34.6	105.32
sp|P10301|RRAS_HUMAN	RRAS	1	11	11	9	59.2	23.48
sp|P10321|HLAC_HUMAN	HLA-C	1	14	10	7	43.2	40.648
sp|P10398|ARAF_HUMAN	ARAF	1	9	9	5	17.2	67.585
sp|P10412|H14_HUMAN;sp|Q02539|H11_HUMAN;sp|P22492|H1T_HUMAN	H1-4	3	9	1	1	30.1	21.865
sp|P10415|BCL2_HUMAN	BCL2	1	2	2	2	16.7	26.266
sp|P10515|ODP2_HUMAN	DLAT	1	20	20	20	46.4	68.996
sp|P10586|PTPRF_HUMAN	PTPRF	1	45	45	40	34.9	212.88
sp|P10599|THIO_HUMAN	TXN	1	10	10	10	65.7	11.737
sp|P10606|COX5B_HUMAN	COX5B	1	7	7	7	56.6	13.696
sp|P10619|PPGB_HUMAN	CTSA	1	12	12	12	29.4	54.465
sp|P10620|MGST1_HUMAN	MGST1	1	4	4	4	27.1	17.598
sp|P10635|CP2D6_HUMAN;sp|A0A087X1C5|CP2D7_HUMAN	CYP2D6	2	7	7	7	19.5	55.769
sp|P10643|CO7_HUMAN;CON__Q29RQ1	C7	2	19	19	19	31.3	93.517
sp|P10644|KAP0_HUMAN;sp|P31321|KAP1_HUMAN	PRKAR1A	2	20	20	20	54.3	42.981
sp|P10645|CMGA_HUMAN	CHGA	1	25	25	25	60.6	50.688
sp|P10746|HEM4_HUMAN	UROS	1	3	3	3	16.6	28.627
sp|P10768|ESTD_HUMAN	ESD	1	14	14	14	74.1	31.462
sp|P10809|CH60_HUMAN	HSPD1	1	47	47	47	77.7	61.054
sp|P10909|CLUS_HUMAN	CLU	1	12	12	12	29	52.494
sp|P10915|HPLN1_HUMAN	HAPLN1	1	14	14	13	51.7	40.165
sp|P10916|MLRV_HUMAN;sp|Q9BUA6|MYL10_HUMAN	MYL2	2	6	6	6	33.1	18.789
sp|P11021|BIP_HUMAN	HSPA5	1	41	40	40	56.9	72.332
sp|P11047|LAMC1_HUMAN;sp|Q9Y6N6|LAMC3_HUMAN	LAMC1	2	67	67	66	49.6	177.6
sp|P11049|CD37_HUMAN	CD37	1	2	2	2	8.5	31.703
sp|P11117|PPAL_HUMAN	ACP2	1	11	11	11	26.5	48.344
sp|P11142|HSP7C_HUMAN	HSPA8	1	46	46	33	79.1	70.897
sp|P11166|GTR1_HUMAN	SLC2A1	1	7	7	7	14	54.083
sp|P11168|GTR2_HUMAN	SLC2A2	1	3	3	3	6.7	57.489
sp|P11169|GTR3_HUMAN;sp|Q8TDB8|GTR14_HUMAN	SLC2A3	2	3	3	3	5.8	53.924
sp|P11171|41_HUMAN	EPB41	1	22	18	18	28.8	97.016
sp|P11172|UMPS_HUMAN	UMPS	1	20	20	20	61.5	52.221
sp|P11177|ODPB_HUMAN	PDHB	1	19	19	19	74.7	39.233
sp|P11182|ODB2_HUMAN	DBT	1	17	17	17	51.2	53.486
sp|P11215|ITAM_HUMAN	ITGAM	1	19	19	19	24.5	127.18
sp|P11216|PYGB_HUMAN	PYGB	1	52	52	40	65.7	96.695
sp|P11217|PYGM_HUMAN	PYGM	1	20	7	7	27.7	97.091
sp|P11233|RALA_HUMAN	RALA	1	7	4	4	40.8	23.567
sp|P11234|RALB_HUMAN	RALB	1	11	11	8	42.7	23.408
sp|P11245|ARY2_HUMAN	NAT2	1	3	3	3	10	33.542
sp|P11274|BCR_HUMAN	BCR	1	5	4	4	6.8	142.82
sp|P11277|SPTB1_HUMAN	SPTB	1	80	74	74	45.3	246.47
sp|P11279|LAMP1_HUMAN	LAMP1	1	5	5	5	12.2	44.882
sp|P11310|ACADM_HUMAN	ACADM	1	20	20	20	57.2	46.588
sp|P11387|TOP1_HUMAN;sp|Q969P6|TOP1M_HUMAN	TOP1	2	24	24	24	35.3	90.725
sp|P11388|TOP2A_HUMAN	TOP2A	1	18	8	8	14.4	174.38
sp|P11413|G6PD_HUMAN	G6PD	1	37	37	37	81	59.256
sp|P11441|UBL4A_HUMAN	UBL4A	1	9	9	9	62.4	17.776
sp|P11473|VDR_HUMAN	VDR	1	2	2	2	6.3	48.289
sp|P11474|ERR1_HUMAN;sp|O95718|ERR2_HUMAN	ESRRA	2	2	2	2	5.9	45.509
sp|P11498|PYC_HUMAN	PC	1	42	42	42	48.9	129.63
sp|P11532|DMD_HUMAN	DMD	1	84	83	83	32.1	426.74
sp|P11586|C1TC_HUMAN	MTHFD1	1	53	53	52	74.7	101.56
sp|P11678|PERE_HUMAN	EPX	1	37	37	33	51	81.04
sp|P11717|MPRI_HUMAN	IGF2R	1	51	51	51	29	274.37
sp|P11766|ADHX_HUMAN	ADH5	1	21	21	21	75.9	39.724
sp|P11802|CDK4_HUMAN	CDK4	1	4	3	3	15.8	33.729
sp|P11836|CD20_HUMAN	MS4A1	1	3	3	3	12.8	33.077
sp|P11908|PRPS2_HUMAN	PRPS2	1	14	14	7	61.6	34.769
sp|P11912|CD79A_HUMAN	CD79A	1	2	2	2	13.7	25.038
sp|P11940|PABP1_HUMAN;sp|Q9H361|PABP3_HUMAN;sp|Q96DU9|PABP5_HUMAN	PABPC1	3	30	30	16	52.8	70.67
sp|P12004|PCNA_HUMAN	PCNA	1	15	15	15	80.1	28.768
sp|P12074|CX6A1_HUMAN	COX6A1	1	4	4	4	43.1	12.155
sp|P12081|SYHC_HUMAN	HARS	1	24	24	17	58.5	57.41
sp|P12104|FABPI_HUMAN	FABP2	1	6	6	6	43.9	15.207
sp|P12109|CO6A1_HUMAN	COL6A1	1	42	42	41	51.6	108.53
sp|P12110|CO6A2_HUMAN	COL6A2	1	40	40	40	41.6	108.58
sp|P12111|CO6A3_HUMAN	COL6A3	1	154	154	154	58.7	343.67
sp|P12235|ADT1_HUMAN	SLC25A4	1	15	5	5	52.7	33.064
sp|P12236|ADT3_HUMAN	SLC25A6	1	17	17	4	57	32.866
sp|P12268|IMDH2_HUMAN	IMPDH2	1	26	26	25	63.6	55.804
sp|P12270|TPR_HUMAN	TPR	1	93	93	93	44.3	267.29
sp|P12273|PIP_HUMAN	PIP	1	4	4	4	31.5	16.572
sp|P12277|KCRB_HUMAN	CKB	1	24	24	22	82.7	42.644
sp|P12429|ANXA3_HUMAN	ANXA3	1	22	22	22	72.1	36.375
sp|P12532|KCRU_HUMAN	CKMT1A	1	22	22	18	59.7	47.036
sp|P12544|GRAA_HUMAN	GZMA	1	11	11	11	55.7	28.999
sp|P12694|ODBA_HUMAN	BCKDHA	1	19	19	19	61.6	50.47
sp|P12724|ECP_HUMAN	RNASE3	1	10	10	10	57.5	18.385
sp|P12814|ACTN1_HUMAN	ACTN1	1	62	43	39	77.1	103.06
sp|P12821|ACE_HUMAN	ACE	1	32	32	32	33.4	149.71
sp|P12830|CADH1_HUMAN	CDH1	1	22	22	22	31.5	97.455
sp|P12883|MYH7_HUMAN;sp|Q9H6N6|MYH16_HUMAN	MYH7	2	49	11	10	28.2	223.09
sp|P12931|SRC_HUMAN	SRC	1	18	18	12	46.1	59.834
sp|P12955|PEPD_HUMAN	PEPD	1	22	22	22	58.2	54.548
sp|P12956|XRCC6_HUMAN	XRCC6	1	44	44	44	64	69.842
sp|P13010|XRCC5_HUMAN	XRCC5	1	42	42	42	64.3	82.704
sp|P13051|UNG_HUMAN	UNG	1	5	5	5	21.7	34.645
sp|P13073|COX41_HUMAN	COX4I1	1	11	11	11	49.1	19.576
sp|P13284|GILT_HUMAN	IFI30	1	5	5	5	34.8	27.963
sp|P13473|LAMP2_HUMAN	LAMP2	1	6	6	6	15.4	44.96
sp|P13489|RINI_HUMAN	RNH1	1	24	24	24	85.7	49.973
sp|P13498|CY24A_HUMAN	CYBA	1	4	4	4	32.3	21.012
sp|P13521|SCG2_HUMAN	SCG2	1	11	11	11	20.7	70.94
sp|P13533|MYH6_HUMAN	MYH6	1	51	48	12	29.7	223.73
sp|P13591|NCAM1_HUMAN	NCAM1	1	21	21	21	30.5	94.573
sp|P13598|ICAM2_HUMAN	ICAM2	1	2	2	2	11.3	30.654
sp|P13611|CSPG2_HUMAN	VCAN	1	24	24	24	8.3	372.82
sp|P13612|ITA4_HUMAN	ITGA4	1	9	9	9	12.3	114.9
sp|P13637|AT1A3_HUMAN	ATP1A3	1	21	3	3	23.1	111.75
sp|P13639|EF2_HUMAN	EEF2	1	52	52	51	69.9	95.337
sp|P13640|MT1G_HUMAN	MT1G	1	4	1	1	67.7	6.1414
sp|P13667|PDIA4_HUMAN	PDIA4	1	53	53	52	68.1	72.932
sp|P13671|CO6_HUMAN	C6	1	13	13	13	20	104.79
sp|P13674|P4HA1_HUMAN	P4HA1	1	17	17	17	39	61.049
sp|P13686|PPA5_HUMAN	ACP5	1	4	4	4	20.3	36.598
sp|P13688|CEAM1_HUMAN	CEACAM1	1	7	6	6	16	57.56
sp|P13693|TCTP_HUMAN;sp|Q56UQ5|TPT1L_HUMAN;sp|Q9HAU6|TCTP8_HUMAN	TPT1	3	8	8	8	52.9	19.595
sp|P13716|HEM2_HUMAN	ALAD	1	15	15	15	55.8	36.294
sp|P13726|TF_HUMAN	F3	1	6	6	6	29.8	33.067
sp|P13727|PRG2_HUMAN	PRG2	1	8	8	8	38.7	25.205
sp|P13747|HLAE_HUMAN	HLA-E	1	12	9	9	39.1	40.057
sp|P13762|DRB4_HUMAN	HLA-DRB4	1	7	6	6	31.2	29.941
sp|P13796|PLSL_HUMAN	LCP1	1	45	45	37	83.1	70.288
sp|P13797|PLST_HUMAN	PLS3	1	27	18	18	57.3	70.81
sp|P13798|ACPH_HUMAN	APEH	1	29	29	29	61.2	81.224
sp|P13804|ETFA_HUMAN	ETFA	1	18	18	18	71.2	35.079
sp|P13807|GYS1_HUMAN	GYS1	1	15	15	15	27.5	83.785
sp|P13861|KAP2_HUMAN	PRKAR2A	1	22	22	20	66.6	45.518
sp|P13866|SC5A1_HUMAN	SLC5A1	1	12	12	12	20.8	73.497
sp|P13929|ENOB_HUMAN	ENO3	1	7	3	3	23.7	46.986
sp|P13984|T2FB_HUMAN	GTF2F2	1	12	12	12	59	28.38
sp|P13987|CD59_HUMAN	CD59	1	4	4	4	25	14.177
sp|P13995|MTDC_HUMAN	MTHFD2	1	7	7	7	40.6	37.895
sp|P14060|3BHS1_HUMAN	HSD3B1	1	3	3	2	13.4	42.251
sp|P14091|CATE_HUMAN	CTSE	1	1	1	1	5.1	42.793
sp|P14174|MIF_HUMAN	MIF	1	5	5	5	57.4	12.476
sp|P14207|FOLR2_HUMAN;sp|P41439|FOLR3_HUMAN	FOLR2	2	10	10	10	48.6	29.279
sp|P14209|CD99_HUMAN	CD99	1	3	3	3	29.7	18.848
sp|P14314|GLU2B_HUMAN	PRKCSH	1	24	24	24	48.3	59.425
sp|P14317|HCLS1_HUMAN	HCLS1	1	12	12	12	27.6	54.013
sp|P14324|FPPS_HUMAN	FDPS	1	12	12	12	35.3	48.275
sp|P14373|TRI27_HUMAN	TRIM27	1	2	2	2	4.1	58.489
sp|P14384|CBPM_HUMAN	CPM	1	10	10	10	28	50.513
sp|P14406|CX7A2_HUMAN	COX7A2	1	2	2	2	27.7	9.3959
sp|P14410|SUIS_HUMAN	SI	1	64	64	62	44.3	209.45
sp|P14543|NID1_HUMAN	NID1	1	43	43	42	47.8	136.38
sp|P14550|AK1A1_HUMAN	AKR1A1	1	23	23	23	79.7	36.573
sp|P14555|PA2GA_HUMAN	PLA2G2A	1	6	6	6	36.1	16.083
sp|P14598|NCF1_HUMAN;sp|A6NI72|NCF1B_HUMAN	NCF1	2	12	12	3	40.3	44.681
sp|P14618|KPYM_HUMAN	PKM	1	44	44	43	77.2	57.936
sp|P14621|ACYP2_HUMAN	ACYP2	1	3	3	3	30.3	11.139
sp|P14625|ENPL_HUMAN	HSP90B1	1	61	61	52	66	92.468
sp|P14649|MYL6B_HUMAN	MYL6B	1	5	3	3	27.4	22.764
sp|P14672|GLUT4_HUMAN	SLC2A4	1	1	1	1	2.6	54.787
sp|P14735|IDE_HUMAN	IDE	1	32	32	32	39.4	117.97
sp|P14780|MMP9_HUMAN	MMP9	1	5	5	5	9.6	78.457
sp|P14854|CX6B1_HUMAN	COX6B1	1	5	5	5	66.3	10.192
sp|P14859|PO2F1_HUMAN;sp|Q9UKI9|PO2F3_HUMAN;sp|P09086|PO2F2_HUMAN	POU2F1	3	5	5	5	8.3	76.471
sp|P14866|HNRPL_HUMAN	HNRNPL	1	28	28	27	70.5	64.132
sp|P14868|SYDC_HUMAN	DARS	1	35	35	35	77.8	57.136
sp|P14902|I23O1_HUMAN	IDO1	1	2	2	2	7.9	45.326
sp|P14923|PLAK_HUMAN	JUP	1	39	39	34	71.7	81.744
sp|P14927|QCR7_HUMAN	UQCRB	1	10	10	10	53.2	13.53
sp|P15085|CBPA1_HUMAN	CPA1	1	8	7	7	27.4	47.14
sp|P15086|CBPB1_HUMAN	CPB1	1	12	12	11	37.9	47.367
sp|P15088|CBPA3_HUMAN	CPA3	1	13	13	13	32.1	48.669
sp|P15090|FABP4_HUMAN;sp|P02689|MYP2_HUMAN	FABP4	2	7	7	7	61.4	14.719
sp|P15104|GLNA_HUMAN	GLUL	1	9	9	9	30.3	42.064
sp|P15121|ALDR_HUMAN	AKR1B1	1	18	18	17	65.2	35.853
sp|P15144|AMPN_HUMAN	ANPEP	1	46	46	46	49.8	109.54
sp|P15151|PVR_HUMAN	PVR	1	6	6	6	18.2	45.302
sp|P15153|RAC2_HUMAN	RAC2	1	11	11	5	64.6	21.429
sp|P15169|CBPN_HUMAN;CON__Q2KJ83	CPN1	2	3	3	3	12.9	52.286
sp|P15170|ERF3A_HUMAN	GSPT1	1	26	26	12	60.5	55.755
sp|P15289|ARSA_HUMAN	ARSA	1	11	11	11	35.3	53.588
sp|P15291|B4GT1_HUMAN	B4GALT1	1	6	6	6	26.9	43.92
sp|P15309|PPAP_HUMAN	ACPP	1	7	7	7	19.4	44.566
sp|P15311|EZRI_HUMAN	EZR	1	43	32	30	61.3	69.412
sp|P15374|UCHL3_HUMAN	UCHL3	1	15	15	15	91.3	26.182
sp|P15428|PGDH_HUMAN	HPGD	1	12	12	12	54.1	28.977
sp|P15498|VAV_HUMAN;sp|Q9UKW4|VAV3_HUMAN	VAV1	2	12	12	12	19.8	98.313
sp|P15502|ELN_HUMAN	ELN	1	2	2	2	5.6	68.397
sp|P15529|MCP_HUMAN	CD46	1	9	9	9	21.2	43.747
sp|P15531|NDKA_HUMAN	NME1	1	12	6	6	70.4	17.149
sp|P15559|NQO1_HUMAN	NQO1	1	10	10	10	38.3	30.867
sp|P15586|GNS_HUMAN	GNS	1	11	11	11	27.5	62.081
sp|P15735|PHKG2_HUMAN	PHKG2	1	3	3	3	11.6	46.442
sp|P15814|IGLL1_HUMAN	IGLL1	1	2	2	2	16	22.963
sp|P15848|ARSB_HUMAN	ARSB	1	11	11	11	27.8	59.687
sp|P15880|RS2_HUMAN	RPS2	1	13	13	13	47.4	31.324
sp|P15907|SIAT1_HUMAN	ST6GAL1	1	6	6	6	21.4	46.604
sp|P15924|DESP_HUMAN	DSP	1	150	150	150	56.1	331.77
sp|P15927|RFA2_HUMAN	RPA2	1	9	9	9	55.9	29.247
sp|P15941|MUC1_HUMAN	MUC1	1	6	6	6	6.1	122.1
sp|P15954|COX7C_HUMAN	COX7C	1	1	1	1	14.3	7.2454
sp|P16050|LOX15_HUMAN	ALOX15	1	19	19	19	45	74.804
sp|P16070|CD44_HUMAN	CD44	1	8	8	8	11.6	81.537
sp|P16083|NQO2_HUMAN	NQO2	1	6	6	6	36.8	25.918
sp|P16104|H2AX_HUMAN;sp|Q96QV6|H2A1A_HUMAN	H2AFX	2	8	3	1	58.7	15.144
sp|P16144|ITB4_HUMAN	ITGB4	1	63	63	63	46.2	202.16
sp|P16152|CBR1_HUMAN	CBR1	1	18	18	16	75.5	30.375
sp|P16157|ANK1_HUMAN	ANK1	1	49	45	45	39.3	206.26
sp|P16219|ACADS_HUMAN	ACADS	1	19	19	19	65.3	44.297
sp|P16220|CREB1_HUMAN	CREB1	1	3	3	2	14.7	36.688
sp|P16233|LIPP_HUMAN	PNLIP	1	8	8	8	26	51.156
sp|P16234|PGFRA_HUMAN	PDGFRA	1	3	3	3	6	122.67
sp|P16260|GDC_HUMAN	SLC25A16	1	3	3	3	13.9	36.223
sp|P16278|BGAL_HUMAN	GLB1	1	16	16	16	31.9	76.074
sp|P16284|PECA1_HUMAN	PECAM1	1	22	22	22	43.8	82.521
sp|P16298|PP2BB_HUMAN	PPP3CB	1	11	4	4	25	59.024
sp|P16333|NCK1_HUMAN	NCK1	1	10	10	9	37.1	42.864
sp|P16383|GCFC2_HUMAN	GCFC2	1	3	3	3	6.8	89.384
sp|P16401|H15_HUMAN	H1-5	1	8	7	7	29.2	22.58
sp|P16402|H13_HUMAN	H1-3	1	9	9	1	29.9	22.35
sp|P16403|H12_HUMAN	H1-2	1	9	1	1	31	21.364
sp|P16422|EPCAM_HUMAN	EPCAM	1	13	13	13	45.2	34.932
sp|P16435|NCPR_HUMAN	POR	1	34	34	34	60.6	76.689
sp|P16442|BGAT_HUMAN	ABO	1	9	9	9	29.9	40.933
sp|P16444|DPEP1_HUMAN	DPEP1	1	18	18	18	66.4	45.673
sp|P16452|EPB42_HUMAN	EPB42	1	11	11	11	23	77.008
sp|P16455|MGMT_HUMAN	MGMT	1	6	6	6	39.1	21.646
sp|P16615|AT2A2_HUMAN	ATP2A2	1	49	49	31	46.2	114.76
sp|P16662|UD2B7_HUMAN	UGT2B7	1	10	8	5	20.6	60.72
sp|P16671|CD36_HUMAN	CD36	1	12	12	12	30.3	53.053
sp|P16870|CBPE_HUMAN	CPE	1	14	14	14	38.9	53.15
sp|P16885|PLCG2_HUMAN	PLCG2	1	36	36	36	37.5	147.87
sp|P16930|FAAA_HUMAN	FAH	1	15	15	15	56.3	46.374
sp|P16949|STMN1_HUMAN;sp|Q9H169|STMN4_HUMAN;sp|Q9NZ72|STMN3_HUMAN	STMN1	3	8	8	5	43	17.302
sp|P16989|YBOX3_HUMAN	YBX3	1	9	6	6	52.4	40.089
sp|P17010|ZFX_HUMAN;sp|P08048|ZFY_HUMAN;sp|Q9Y462|ZN711_HUMAN	ZFX	3	2	2	2	2.7	90.521
sp|P17026|ZNF22_HUMAN;sp|Q86WZ6|ZN227_HUMAN	ZNF22	2	6	6	6	32.1	25.915
sp|P17028|ZNF24_HUMAN	ZNF24	1	1	1	1	3.5	42.155
sp|P17029|ZKSC1_HUMAN;sp|Q9UNY5|ZN232_HUMAN	ZKSCAN1	2	5	5	4	12.8	63.629
sp|P17050|NAGAB_HUMAN	NAGA	1	12	12	12	36.3	46.564
sp|P17066|HSP76_HUMAN;sp|P48741|HSP77_HUMAN	HSPA6	2	12	1	1	15.7	71.027
sp|P17096|HMGA1_HUMAN	HMGA1	1	3	3	3	32.7	11.676
sp|P17152|TMM11_HUMAN	TMEM11	1	3	3	3	17.2	21.541
sp|P17174|AATC_HUMAN	GOT1	1	24	24	24	81.6	46.247
sp|P17213|BPI_HUMAN	BPI	1	4	4	4	13.3	53.899
sp|P17252|KPCA_HUMAN;sp|P05129|KPCG_HUMAN	PRKCA	2	19	19	11	35.3	76.749
sp|P17301|ITA2_HUMAN	ITGA2	1	35	35	35	39.8	129.29
sp|P17302|CXA1_HUMAN	GJA1	1	2	2	2	5.8	43.008
sp|P17480|UBF1_HUMAN	UBTF	1	14	14	14	22.1	89.405
sp|P17540|KCRS_HUMAN	CKMT2	1	10	6	6	28.4	47.504
sp|P17568|NDUB7_HUMAN	NDUFB7	1	5	5	5	33.6	16.402
sp|P17600|SYN1_HUMAN;sp|Q92777|SYN2_HUMAN	SYN1	2	2	2	2	4.8	74.111
sp|P17612|KAPCA_HUMAN	PRKACA	1	14	5	5	45.3	40.589
sp|P17655|CAN2_HUMAN	CAPN2	1	30	30	30	54	79.994
sp|P17661|DESM_HUMAN	DES	1	37	31	31	76.2	53.535
sp|P17677|NEUM_HUMAN	GAP43	1	6	6	6	50.4	24.802
sp|P17693|HLAG_HUMAN	HLA-G	1	8	6	6	30.5	38.224
sp|P17706|PTN2_HUMAN	PTPN2	1	7	7	7	27	48.473
sp|P17812|PYRG1_HUMAN	CTPS1	1	14	12	12	31.8	66.69
sp|P17813|EGLN_HUMAN	ENG	1	4	4	4	8.5	70.577
sp|P17844|DDX5_HUMAN	DDX5	1	29	20	20	49.8	69.147
sp|P17858|PFKAL_HUMAN	PFKL	1	33	29	28	58.7	85.018
sp|P17900|SAP3_HUMAN	GM2A	1	6	6	6	33.2	20.838
sp|P17931|LEG3_HUMAN	LGALS3	1	14	14	14	44	26.152
sp|P17936|IBP3_HUMAN	IGFBP3	1	2	2	2	11	31.674
sp|P17980|PRS6A_HUMAN	PSMC3	1	23	23	23	61	49.203
sp|P17987|TCPA_HUMAN	TCP1	1	31	31	31	71.6	60.343
sp|P18031|PTN1_HUMAN	PTPN1	1	17	17	17	52	49.966
sp|P18065|IBP2_HUMAN	IGFBP2	1	10	10	10	44	34.814
sp|P18074|ERCC2_HUMAN	ERCC2	1	2	2	2	5.3	86.908
sp|P18077|RL35A_HUMAN	RPL35A	1	5	5	5	38.2	12.538
sp|P18084|ITB5_HUMAN	ITGB5	1	14	14	14	23.8	88.053
sp|P18085|ARF4_HUMAN	ARF4	1	10	6	6	76.1	20.511
sp|P18124|RL7_HUMAN	RPL7	1	18	18	18	54.4	29.225
sp|P18206|VINC_HUMAN	VCL	1	63	63	63	58.7	123.8
sp|P18283|GPX2_HUMAN	GPX2	1	17	17	17	80.5	21.954
sp|P18428|LBP_HUMAN	LBP	1	8	8	8	18.7	53.383
sp|P18433|PTPRA_HUMAN	PTPRA	1	13	11	11	22.1	90.718
sp|P18440|ARY1_HUMAN	NAT1	1	11	11	11	49	33.898
sp|P18510|IL1RA_HUMAN	IL1RN	1	3	3	3	30.5	20.055
sp|P18564|ITB6_HUMAN	ITGB6	1	7	7	7	12.2	85.935
sp|P18583|SON_HUMAN	SON	1	14	14	14	8.8	263.83
sp|P18615|NELFE_HUMAN	NELFE	1	3	3	3	15.3	43.239
sp|P18621|RL17_HUMAN	RPL17	1	9	9	9	47.3	21.397
sp|P18669|PGAM1_HUMAN;sp|Q8N0Y7|PGAM4_HUMAN	PGAM1	2	22	22	14	81.1	28.804
sp|P18754|RCC1_HUMAN	RCC1	1	15	15	15	59.6	44.969
sp|P18827|SDC1_HUMAN	SDC1	1	6	6	6	16.1	32.461
sp|P18858|DNLI1_HUMAN	LIG1	1	7	7	7	11	101.73
sp|P18859|ATP5J_HUMAN	ATP5PF	1	6	6	6	51.9	12.587
sp|P18887|XRCC1_HUMAN	XRCC1	1	7	7	7	14.8	69.476
sp|P19021|AMD_HUMAN	PAM	1	5	5	5	5.5	108.33
sp|P19022|CADH2_HUMAN	CDH2	1	2	2	2	4.9	99.808
sp|P19075|TSN8_HUMAN	TSPAN8	1	4	4	4	26.2	26.044
sp|P19105|ML12A_HUMAN	MYL12A	1	13	1	1	80.7	19.794
sp|P19174|PLCG1_HUMAN	PLCG1	1	7	7	7	8.3	148.53
sp|P19224|UD16_HUMAN;sp|P35503|UD13_HUMAN	UGT1A6	2	6	2	2	16.9	60.75
sp|P19237|TNNI1_HUMAN	TNNI1	1	1	1	1	5.9	21.692
sp|P19256|LFA3_HUMAN	CD58	1	3	3	3	13.2	28.147
sp|P19320|VCAM1_HUMAN	VCAM1	1	5	5	5	10	81.275
sp|P19338|NUCL_HUMAN	NCL	1	29	29	29	34.4	76.613
sp|P19367|HXK1_HUMAN	HK1	1	37	33	31	44.4	102.48
sp|P19387|RPB3_HUMAN	POLR2C	1	8	8	8	40.7	31.441
sp|P19388|RPAB1_HUMAN	POLR2E	1	8	8	8	58.1	24.551
sp|P19404|NDUV2_HUMAN	NDUFV2	1	11	11	11	47.8	27.391
sp|P19440|GGT1_HUMAN;sp|A6NGU5|GGT3_HUMAN;sp|P36268|GGT2_HUMAN;sp|Q9BX51|GGTL1_HUMAN	GGT1	4	7	7	7	16.2	61.409
sp|P19474|RO52_HUMAN	TRIM21	1	14	14	14	33.9	54.169
sp|P19484|TFEB_HUMAN	TFEB	1	2	2	2	6.9	52.864
sp|P19525|E2AK2_HUMAN	EIF2AK2	1	12	12	12	29.8	62.094
sp|P19623|SPEE_HUMAN	SRM	1	14	14	14	68.5	33.824
sp|P19634|SL9A1_HUMAN	SLC9A1	1	6	6	6	9.9	90.762
sp|P19652|A1AG2_HUMAN	ORM2	1	9	6	6	43.8	23.602
sp|P19784|CSK22_HUMAN	CSNK2A2	1	18	18	18	65.1	41.213
sp|P19793|RXRA_HUMAN;sp|P48443|RXRG_HUMAN	RXRA	2	4	1	1	11.9	50.811
sp|P19801|AOC1_HUMAN	AOC1	1	30	30	30	48.3	85.377
sp|P19823|ITIH2_HUMAN	ITIH2	1	33	33	23	40.8	106.46
sp|P19827|ITIH1_HUMAN;CON__Q0VCM5	ITIH1	2	27	27	27	43.4	101.39
sp|P19838|NFKB1_HUMAN	NFKB1	1	25	25	25	31.7	105.35
sp|P19876|CXCL3_HUMAN;sp|P19875|CXCL2_HUMAN;sp|P09341|GROA_HUMAN	CXCL3	3	1	1	1	15	11.342
sp|P19878|NCF2_HUMAN	NCF2	1	13	13	12	32.7	59.761
sp|P19961|AMY2B_HUMAN	AMY2B	1	18	2	1	42.1	57.709
sp|P19971|TYPH_HUMAN	TYMP	1	23	23	23	67.2	49.955
sp|P20020|AT2B1_HUMAN;sp|Q16720|AT2B3_HUMAN;sp|Q01814|AT2B2_HUMAN	ATP2B1	3	30	17	17	30.2	134.68
sp|P20036|DPA1_HUMAN	HLA-DPA1	1	5	5	5	26.2	29.38
sp|P20042|IF2B_HUMAN	EIF2S2	1	13	13	13	45.6	38.388
sp|P20073|ANXA7_HUMAN	ANXA7	1	22	22	22	44.7	52.739
sp|P20138|CD33_HUMAN	CD33	1	2	2	2	7.7	39.825
sp|P20160|CAP7_HUMAN	AZU1	1	3	3	3	12.4	26.885
sp|P20226|TBP_HUMAN;sp|Q6SJ96|TBPL2_HUMAN	TBP	2	3	3	3	15	37.698
sp|P20290|BTF3_HUMAN	BTF3	1	7	7	7	49.5	22.168
sp|P20292|AL5AP_HUMAN	ALOX5AP	1	3	3	3	18.6	18.157
sp|P20336|RAB3A_HUMAN	RAB3A	1	5	2	2	30	24.984
sp|P20337|RAB3B_HUMAN	RAB3B	1	4	3	3	24.7	24.758
sp|P20338|RAB4A_HUMAN	RAB4A	1	11	11	9	60.6	24.389
sp|P20339|RAB5A_HUMAN	RAB5A	1	9	6	6	66.5	23.658
sp|P20340|RAB6A_HUMAN;sp|Q9NRW1|RAB6B_HUMAN;sp|Q14964|RB39A_HUMAN	RAB6A	3	12	12	10	57.2	23.593
sp|P20585|MSH3_HUMAN	MSH3	1	9	9	9	13.3	127.41
sp|P20591|MX1_HUMAN	MX1	1	17	17	14	37.5	75.519
sp|P20592|MX2_HUMAN	MX2	1	10	7	7	19.2	82.088
sp|P20618|PSB1_HUMAN	PSMB1	1	13	13	13	69.7	26.489
sp|P20645|MPRD_HUMAN	M6PR	1	4	4	4	17.7	30.993
sp|P20648|ATP4A_HUMAN	ATP4A	1	6	1	1	6	114.12
sp|P20674|COX5A_HUMAN	COX5A	1	12	12	12	53.3	16.762
sp|P20700|LMNB1_HUMAN	LMNB1	1	49	49	45	71	66.408
sp|P20701|ITAL_HUMAN	ITGAL	1	12	12	12	13.3	128.77
sp|P20702|ITAX_HUMAN	ITGAX	1	13	13	13	17.5	127.83
sp|P20711|DDC_HUMAN	DDC	1	13	13	13	31.9	53.926
sp|P20742|PZP_HUMAN	PZP	1	15	8	8	15.7	163.86
sp|P20774|MIME_HUMAN	OGN	1	12	12	12	44.3	33.922
sp|P20810|ICAL_HUMAN	CAST	1	22	22	22	46.9	76.572
sp|P20815|CP3A5_HUMAN	CYP3A5	1	16	13	13	39.2	57.108
sp|P20839|IMDH1_HUMAN	IMPDH1	1	8	7	7	22.8	55.405
sp|P20851|C4BPB_HUMAN	C4BPB	1	4	4	4	18.7	28.357
sp|P20908|CO5A1_HUMAN	COL5A1	1	8	8	7	5.6	183.56
sp|P20933|ASPG_HUMAN	AGA	1	5	5	5	24	37.208
sp|P20936|RASA1_HUMAN	RASA1	1	9	9	9	13.5	116.4
sp|P20962|PTMS_HUMAN	PTMS	1	3	3	3	22.5	11.53
sp|P21127|CD11B_HUMAN;sp|Q9UQ88|CD11A_HUMAN	CDK11B	2	11	11	11	15.5	92.619
sp|P21217|FUT3_HUMAN;sp|Q11128|FUT5_HUMAN	FUT3	2	11	11	6	41	42.117
sp|P21266|GSTM3_HUMAN	GSTM3	1	15	15	14	66.7	26.559
sp|P21281|VATB2_HUMAN;sp|P15313|VATB1_HUMAN	ATP6V1B2	2	27	27	27	71.4	56.5
sp|P21283|VATC1_HUMAN;sp|Q8NEY4|VATC2_HUMAN	ATP6V1C1	2	20	20	20	61.5	43.941
sp|P21291|CSRP1_HUMAN	CSRP1	1	11	11	11	64.8	20.567
sp|P21333|FLNA_HUMAN	FLNA	1	145	135	132	72.1	280.74
sp|P21359|NF1_HUMAN	NF1	1	6	6	5	3.4	319.37
sp|P21397|AOFA_HUMAN	MAOA	1	21	21	19	51	59.681
sp|P21399|ACOC_HUMAN	ACO1	1	41	41	41	58.2	98.398
sp|P21579|SYT1_HUMAN;sp|Q8N9I0|SYT2_HUMAN	SYT1	2	6	6	5	17.5	47.573
sp|P21580|TNAP3_HUMAN	TNFAIP3	1	1	1	1	2.4	89.613
sp|P21583|SCF_HUMAN	KITLG	1	2	2	2	8.1	30.898
sp|P21589|5NTD_HUMAN	NT5E	1	13	13	13	34.5	63.367
sp|P21695|GPDA_HUMAN	GPD1	1	21	21	21	73.4	37.567
sp|P21741|MK_HUMAN	MDK	1	1	1	1	7	15.585
sp|P21757|MSRE_HUMAN	MSR1	1	4	4	4	15.7	49.762
sp|P21796|VDAC1_HUMAN	VDAC1	1	20	20	20	80.6	30.772
sp|P21810|PGS1_HUMAN	BGN	1	11	10	10	39.7	41.654
sp|P21854|CD72_HUMAN	CD72	1	1	1	1	4.2	40.22
sp|P21912|SDHB_HUMAN	SDHB	1	16	16	16	58.2	31.629
sp|P21926|CD9_HUMAN	CD9	1	6	6	6	26.3	25.416
sp|P21953|ODBB_HUMAN	BCKDHB	1	10	10	10	38	43.122
sp|P21964|COMT_HUMAN	COMT	1	16	16	16	69	30.037
sp|P21980|TGM2_HUMAN;sp|P49221|TGM4_HUMAN;sp|O43548|TGM5_HUMAN	TGM2	3	39	39	39	69.1	77.328
sp|P22033|MUTA_HUMAN	MMUT	1	24	24	24	42.8	83.134
sp|P22059|OSBP1_HUMAN	OSBP	1	28	28	26	47.8	89.42
sp|P22061|PIMT_HUMAN	PCMT1	1	13	13	13	70.5	24.636
sp|P22083|FUT4_HUMAN	FUT4	1	2	2	2	5.7	59.083
sp|P22087|FBRL_HUMAN	FBL	1	16	16	14	61.4	33.784
sp|P22090|RS4Y1_HUMAN	RPS4Y1	1	10	3	1	30.8	29.455
sp|P22102|PUR2_HUMAN	GART	1	43	43	43	58.5	107.77
sp|P22105|TENX_HUMAN;REV__sp|Q96CG3|TIFA_HUMAN	TNXB	2	111	111	102	39.5	458.38
sp|P22234|PUR6_HUMAN	PAICS	1	23	23	23	68.9	47.079
sp|P22304|IDS_HUMAN	IDS	1	3	3	3	8.5	61.872
sp|P22307|NLTP_HUMAN	SCP2	1	29	29	28	62.2	58.993
sp|P22309|UD11_HUMAN	UGT1A1	1	8	4	4	26.1	59.591
sp|P22314|UBA1_HUMAN	UBA1	1	46	46	46	66.1	117.85
sp|P22352|GPX3_HUMAN	GPX3	1	7	7	7	32.3	25.552
sp|P22392|NDKB_HUMAN	NME2	1	13	13	2	79.6	17.298
sp|P22413|ENPP1_HUMAN	ENPP1	1	5	5	5	8.8	104.92
sp|P22415|USF1_HUMAN	USF1	1	2	2	2	9	33.538
sp|P22466|GALA_HUMAN	GAL	1	2	2	2	22	13.302
sp|P22570|ADRO_HUMAN	FDXR	1	22	22	22	54.8	53.836
sp|P22612|KAPCG_HUMAN	PRKACG	1	3	1	1	14.8	40.434
sp|P22626|ROA2_HUMAN	HNRNPA2B1	1	24	24	24	63.2	37.429
sp|P22676|CALB2_HUMAN;sp|P05937|CALB1_HUMAN	CALB2	2	11	11	11	46.1	31.54
sp|P22681|CBL_HUMAN	CBL	1	6	6	5	8.7	99.632
sp|P22692|IBP4_HUMAN	IGFBP4	1	1	1	1	6.6	27.934
sp|P22694|KAPCB_HUMAN	PRKACB	1	15	15	6	51.6	40.622
sp|P22695|QCR2_HUMAN	UQCRC2	1	19	19	19	67.1	48.442
sp|P22732|GTR5_HUMAN	SLC2A5	1	2	2	2	4.6	54.973
sp|P22748|CAH4_HUMAN	CA4	1	12	12	12	40.4	35.032
sp|P22760|AAAD_HUMAN;sp|Q6P093|ADCL2_HUMAN	AADAC	2	14	14	14	44.1	45.733
sp|P22792|CPN2_HUMAN	CPN2	1	8	8	8	25.1	60.556
sp|P22830|HEMH_HUMAN	FECH	1	18	18	18	59.6	47.862
sp|P22897|MRC1_HUMAN	MRC1	1	40	40	40	34	166.01
sp|P23083|HV102_HUMAN	IGHV1-2	1	2	1	1	20.5	13.085
sp|P23141|EST1_HUMAN;sp|Q9UKY3|CES1P_HUMAN	CES1	2	24	24	24	52	62.52
sp|P23142|FBLN1_HUMAN;CON__ENSEMBL:ENSBTAP00000016046	FBLN1	2	21	21	21	44.4	77.213
sp|P23193|TCEA1_HUMAN;sp|Q15560|TCEA2_HUMAN	TCEA1	2	15	15	15	49.5	33.969
sp|P23219|PGH1_HUMAN;sp|P35354|PGH2_HUMAN	PTGS1	2	15	15	15	34.4	68.686
sp|P23229|ITA6_HUMAN	ITGA6	1	47	47	47	51.6	126.6
sp|P23246|SFPQ_HUMAN	SFPQ	1	27	27	26	39.9	76.149
sp|P23258|TBG1_HUMAN;sp|Q9NRH3|TBG2_HUMAN	TUBG1	2	19	19	19	73.2	51.169
sp|P23284|PPIB_HUMAN	PPIB	1	13	13	13	51.9	23.742
sp|P23297|S10A1_HUMAN	S100A1	1	2	2	2	38.3	10.546
sp|P23368|MAOM_HUMAN	ME2	1	29	29	28	64	65.443
sp|P23378|GCSP_HUMAN	GLDC	1	2	2	2	4.2	112.73
sp|P23381|SYWC_HUMAN	WARS	1	31	31	31	76.9	53.165
sp|P23396|RS3_HUMAN	RPS3	1	20	20	20	78.2	26.688
sp|P23434|GCSH_HUMAN	GCSH	1	2	2	2	17.3	18.884
sp|P23443|KS6B1_HUMAN	RPS6KB1	1	3	3	2	6.9	59.139
sp|P23458|JAK1_HUMAN	JAK1	1	18	18	18	22.5	133.28
sp|P23469|PTPRE_HUMAN	PTPRE	1	14	14	12	25.4	80.641
sp|P23470|PTPRG_HUMAN	PTPRG	1	8	8	8	7.8	162
sp|P23497|SP100_HUMAN	SP100	1	10	9	7	14.1	100.42
sp|P23508|CRCM_HUMAN	MCC	1	2	2	2	2.5	93.026
sp|P23526|SAHH_HUMAN	AHCY	1	24	24	24	60.2	47.716
sp|P23528|COF1_HUMAN	CFL1	1	23	23	17	87.3	18.502
sp|P23588|IF4B_HUMAN	EIF4B	1	11	11	11	22.3	69.15
sp|P23610|HAP40_HUMAN	F8A1	1	5	5	5	27	39.103
sp|P23634|AT2B4_HUMAN	ATP2B4	1	31	31	18	31.3	137.92
sp|P23677|IP3KA_HUMAN	ITPKA	1	4	4	3	8.9	51.008
sp|P23743|DGKA_HUMAN	DGKA	1	15	15	15	34.6	82.629
sp|P23760|PAX3_HUMAN	PAX3	1	1	1	1	2.7	52.967
sp|P23786|CPT2_HUMAN	CPT2	1	31	31	31	59.3	73.776
sp|P23919|KTHY_HUMAN	DTYMK	1	13	13	13	51.9	23.819
sp|P23921|RIR1_HUMAN	RRM1	1	19	19	19	37.4	90.069
sp|P23946|CMA1_HUMAN	CMA1	1	15	15	15	66	27.324
sp|P24043|LAMA2_HUMAN	LAMA2	1	37	37	37	17.3	343.9
sp|P24158|PRTN3_HUMAN	PRTN3	1	5	5	5	24.2	27.807
sp|P24298|ALAT1_HUMAN;sp|Q8TD30|ALAT2_HUMAN	GPT	2	19	19	19	64.3	54.636
sp|P24310|CX7A1_HUMAN	COX7A1	1	2	2	2	29.1	9.1174
sp|P24386|RAE1_HUMAN	CHM	1	2	2	2	7.2	73.475
sp|P24390|ERD21_HUMAN	KDELR1	1	5	4	4	32.5	24.542
sp|P24534|EF1B_HUMAN	EEF1B2	1	10	8	8	67.1	24.763
sp|P24539|AT5F1_HUMAN	ATP5PB	1	18	18	18	57.8	28.908
sp|P24557|THAS_HUMAN	TBXAS1	1	16	16	16	39.6	60.518
sp|P24588|AKAP5_HUMAN	AKAP5	1	3	3	3	12.4	47.088
sp|P24592|IBP6_HUMAN	IGFBP6	1	1	1	1	6.2	25.322
sp|P24666|PPAC_HUMAN	ACP1	1	10	10	10	74.1	18.042
sp|P24752|THIL_HUMAN	ACAT1	1	24	24	24	78.5	45.199
sp|P24821|TENA_HUMAN	TNC	1	59	59	59	38.8	240.85
sp|P24844|MYL9_HUMAN	MYL9	1	11	4	4	62.8	19.827
sp|P24855|DNAS1_HUMAN	DNASE1	1	2	2	2	12.8	31.433
sp|P24863|CCNC_HUMAN	CCNC	1	2	2	2	12.4	33.242
sp|P24928|RPB1_HUMAN	POLR2A	1	44	44	44	32.3	217.17
sp|P24941|CDK2_HUMAN	CDK2	1	6	5	4	26.5	33.929
sp|P25092|GUC2C_HUMAN;sp|P51841|GUC2F_HUMAN	GUCY2C	2	6	6	6	6.6	123.4
sp|P25098|ARBK1_HUMAN;sp|P35626|ARBK2_HUMAN	GRK2	2	18	18	18	32.7	79.573
sp|P25189|MYP0_HUMAN	MPZ	1	2	2	2	7.3	27.554
sp|P25205|MCM3_HUMAN	MCM3	1	27	27	27	47.9	90.98
sp|P25208|NFYB_HUMAN	NFYB	1	1	1	1	6.3	22.831
sp|P25311|ZA2G_HUMAN	AZGP1	1	14	14	14	49.7	34.258
sp|P25325|THTM_HUMAN	MPST	1	15	15	15	66	33.178
sp|P25398|RS12_HUMAN	RPS12	1	9	9	9	71.2	14.515
sp|P25440|BRD2_HUMAN	BRD2	1	3	2	2	5.4	88.06
sp|P25445|TNR6_HUMAN	FAS	1	12	12	12	36.7	37.732
sp|P25490|TYY1_HUMAN;sp|O15391|TYY2_HUMAN;sp|Q96MM3|ZFP42_HUMAN	YY1	3	5	5	5	16.2	44.712
sp|P25685|DNJB1_HUMAN	DNAJB1	1	15	15	14	37.6	38.044
sp|P25686|DNJB2_HUMAN	DNAJB2	1	3	2	2	10.2	35.58
sp|P25705|ATPA_HUMAN	ATP5F1A	1	38	38	38	67.3	59.75
sp|P25713|MT3_HUMAN	MT3	1	2	2	2	33.8	6.927
sp|P25774|CATS_HUMAN	CTSS	1	12	12	12	48.3	37.495
sp|P25786|PSA1_HUMAN	PSMA1	1	19	19	19	74.1	29.555
sp|P25787|PSA2_HUMAN	PSMA2	1	12	12	12	66.7	25.898
sp|P25788|PSA3_HUMAN	PSMA3	1	13	13	13	43.5	28.433
sp|P25789|PSA4_HUMAN	PSMA4	1	11	11	11	65.9	29.483
sp|P25815|S100P_HUMAN	S100P	1	4	4	4	42.1	10.4
sp|P25940|CO5A3_HUMAN	COL5A3	1	2	2	2	1.6	172.12
sp|P25963|IKBA_HUMAN	NFKBIA	1	3	3	2	22.4	35.609
sp|P26006|ITA3_HUMAN	ITGA3	1	18	18	18	20.6	116.61
sp|P26010|ITB7_HUMAN	ITGB7	1	6	6	6	10.8	86.902
sp|P26022|PTX3_HUMAN	PTX3	1	5	5	5	15	41.975
sp|P26038|MOES_HUMAN	MSN	1	44	44	31	66.6	67.819
sp|P26045|PTN3_HUMAN	PTPN3	1	4	4	4	6.7	103.99
sp|P26196|DDX6_HUMAN	DDX6	1	24	24	24	65.8	54.416
sp|P26232|CTNA2_HUMAN	CTNNA2	1	12	1	1	14.5	105.31
sp|P26358|DNMT1_HUMAN	DNMT1	1	9	9	9	8.6	183.16
sp|P26368|U2AF2_HUMAN	U2AF2	1	11	11	11	41.3	53.5
sp|P26373|RL13_HUMAN	RPL13	1	11	11	11	43.1	24.261
sp|P26440|IVD_HUMAN	IVD	1	14	14	14	51.2	46.65
sp|P26447|S10A4_HUMAN	S100A4	1	5	5	5	36.6	11.728
sp|P26572|MGAT1_HUMAN	MGAT1	1	10	10	10	34.4	50.878
sp|P26583|HMGB2_HUMAN	HMGB2	1	9	8	8	36.8	24.033
sp|P26599|PTBP1_HUMAN	PTBP1	1	20	20	18	64	57.221
sp|P26639|SYTC_HUMAN	TARS1	1	38	38	34	63.3	83.434
sp|P26640|SYVC_HUMAN	VARS	1	49	49	49	55.2	140.47
sp|P26641|EF1G_HUMAN	EEF1G	1	32	32	32	77.1	50.118
sp|P26885|FKBP2_HUMAN	FKBP2	1	8	8	8	63.4	15.649
sp|P27037|AVR2A_HUMAN	ACVR2A	1	1	1	1	2.3	57.847
sp|P27105|STOM_HUMAN	STOM	1	13	13	13	56.9	31.73
sp|P27144|KAD4_HUMAN	AK4	1	10	10	10	63.2	25.268
sp|P27169|PON1_HUMAN	PON1	1	10	10	10	46.8	39.731
sp|P27216|ANX13_HUMAN	ANXA13	1	19	18	18	69.6	35.415
sp|P27338|AOFB_HUMAN	MAOB	1	20	18	18	44.8	58.762
sp|P27348|1433T_HUMAN	YWHAQ	1	20	15	15	66.1	27.764
sp|P27361|MK03_HUMAN	MAPK3	1	23	23	18	62.8	43.135
sp|P27449|VATL_HUMAN	ATP6V0C	1	1	1	1	11.6	15.736
sp|P27482|CALL3_HUMAN	CALML3	1	3	1	1	23.5	16.891
sp|P27487|DPP4_HUMAN	DPP4	1	29	29	29	39	88.278
sp|P27540|ARNT_HUMAN	ARNT	1	2	2	2	3.3	86.636
sp|P27635|RL10_HUMAN;sp|Q96L21|RL10L_HUMAN	RPL10	2	12	12	12	47.2	24.604
sp|P27694|RFA1_HUMAN	RPA1	1	27	27	27	56.5	68.137
sp|P27695|APEX1_HUMAN	APEX1	1	22	22	22	71.7	35.554
sp|P27701|CD82_HUMAN	CD82	1	6	6	6	28.1	29.625
sp|P27707|DCK_HUMAN	DCK	1	6	6	6	34.6	30.518
sp|P27708|PYR1_HUMAN	CAD	1	61	59	59	43.4	242.98
sp|P27797|CALR_HUMAN	CALR	1	23	23	23	69.3	48.141
sp|P27816|MAP4_HUMAN	MAP4	1	29	29	29	34.5	121
sp|P27824|CALX_HUMAN	CANX	1	38	38	38	56.8	67.567
sp|P27918|PROP_HUMAN	CFP	1	1	1	1	2.8	51.276
sp|P27930|IL1R2_HUMAN	IL1R2	1	2	2	2	7	45.421
sp|P27986|P85A_HUMAN;sp|Q92569|P55G_HUMAN	PIK3R1	2	15	15	14	28.3	83.597
sp|P28039|AOAH_HUMAN	AOAH	1	3	3	3	5.6	65.104
sp|P28062|PSB8_HUMAN	PSMB8	1	12	12	12	63.4	30.354
sp|P28065|PSB9_HUMAN	PSMB9	1	11	11	11	56.2	23.264
sp|P28066|PSA5_HUMAN	PSMA5	1	14	14	14	66.4	26.411
sp|P28067|DMA_HUMAN	HLA-DMA	1	2	2	2	8.8	29.194
sp|P28068|DMB_HUMAN	HLA-DMB	1	6	6	6	33.8	28.943
sp|P28070|PSB4_HUMAN	PSMB4	1	8	8	8	48.5	29.204
sp|P28072|PSB6_HUMAN	PSMB6	1	7	7	7	43.1	25.357
sp|P28074|PSB5_HUMAN	PSMB5	1	9	9	9	46.8	28.48
sp|P28161|GSTM2_HUMAN	GSTM2	1	15	14	8	70.2	25.744
sp|P28288|ABCD3_HUMAN	ABCD3	1	24	24	24	42.2	75.475
sp|P28289|TMOD1_HUMAN;sp|Q9NZQ9|TMOD4_HUMAN	TMOD1	2	10	9	9	32.6	40.569
sp|P28290|ITPI2_HUMAN	ITPRID2	1	6	6	6	7.1	138.38
sp|P28331|NDUS1_HUMAN	NDUFS1	1	40	40	40	68.8	79.467
sp|P28332|ADH6_HUMAN	ADH6	1	7	6	6	40.2	39.072
sp|P28340|DPOD1_HUMAN	POLD1	1	15	15	15	19.3	123.63
sp|P28482|MK01_HUMAN	MAPK1	1	21	16	16	73.3	41.389
sp|P28676|GRAN_HUMAN	GCA	1	9	9	9	47.9	24.01
sp|P28702|RXRB_HUMAN	RXRB	1	5	5	2	12.6	56.921
sp|P28715|ERCC5_HUMAN	ERCC5	1	3	3	3	3.2	133.11
sp|P28799|GRN_HUMAN	GRN	1	11	11	11	23.3	63.544
sp|P28838|AMPL_HUMAN	LAP3	1	33	33	33	73	56.166
sp|P28906|CD34_HUMAN	CD34	1	3	3	3	7.8	40.716
sp|P28907|CD38_HUMAN	CD38	1	11	11	11	41	34.328
sp|P29083|T2EA_HUMAN	GTF2E1	1	2	2	2	6.6	49.452
sp|P29084|T2EB_HUMAN	GTF2E2	1	4	4	4	22	33.043
sp|P29120|NEC1_HUMAN	PCSK1	1	8	8	8	13.5	84.151
sp|P29144|TPP2_HUMAN	TPP2	1	54	54	54	51.9	138.35
sp|P29218|IMPA1_HUMAN	IMPA1	1	15	15	15	54.9	30.188
sp|P29317|EPHA2_HUMAN	EPHA2	1	6	5	5	9.5	108.27
sp|P29320|EPHA3_HUMAN	EPHA3	1	2	1	1	3.4	110.13
sp|P29323|EPHB2_HUMAN;sp|Q9UF33|EPHA6_HUMAN	EPHB2	2	28	28	24	37.2	117.49
sp|P29350|PTN6_HUMAN	PTPN6	1	30	30	30	59.8	67.56
sp|P29353|SHC1_HUMAN;sp|Q6S5L8|SHC4_HUMAN	SHC1	2	9	9	8	23.2	62.821
sp|P29372|3MG_HUMAN	MPG	1	4	4	4	18.1	32.868
sp|P29400|CO4A5_HUMAN	COL4A5	1	3	1	1	3.2	161.04
sp|P29401|TKT_HUMAN	TKT	1	39	39	39	82.7	67.877
sp|P29466|CASP1_HUMAN	CASP1	1	21	21	21	63.9	45.158
sp|P29474|NOS3_HUMAN	NOS3	1	3	3	3	4.1	133.27
sp|P29508|SPB3_HUMAN	SERPINB3	1	9	9	6	24.9	44.564
sp|P29536|LMOD1_HUMAN	LMOD1	1	10	10	10	19.3	67.029
sp|P29590|PML_HUMAN	PML	1	25	25	25	35	97.55
sp|P29597|TYK2_HUMAN	TYK2	1	3	3	3	4	133.65
sp|P29622|KAIN_HUMAN	SERPINA4	1	11	11	11	36.3	48.541
sp|P29692|EF1D_HUMAN	EEF1D	1	15	15	13	63.7	31.121
sp|P29728|OAS2_HUMAN	OAS2	1	10	10	10	20.3	82.43
sp|P29762|RABP1_HUMAN	CRABP1	1	4	4	4	36.5	15.565
sp|P29966|MARCS_HUMAN	MARCKS	1	13	13	13	53.9	31.554
sp|P29972|AQP1_HUMAN	AQP1	1	3	3	3	25.3	28.526
sp|P29992|GNA11_HUMAN;sp|P19086|GNAZ_HUMAN;sp|Q03113|GNA12_HUMAN	GNA11	3	17	9	7	59.3	42.123
sp|P30038|AL4A1_HUMAN	ALDH4A1	1	17	17	17	40.1	61.719
sp|P30039|PBLD_HUMAN	PBLD	1	18	18	18	85.8	31.785
sp|P30040|ERP29_HUMAN	ERP29	1	14	14	14	58.6	28.993
sp|P30041|PRDX6_HUMAN	PRDX6	1	20	20	20	76.8	25.035
sp|P30043|BLVRB_HUMAN	BLVRB	1	12	12	12	78.2	22.119
sp|P30044|PRDX5_HUMAN	PRDX5	1	13	13	13	66.4	22.086
sp|P30046|DOPD_HUMAN;sp|A6NHG4|DDTL_HUMAN	DDT	2	8	8	8	57.6	12.712
sp|P30047|GFRP_HUMAN	GCHFR	1	6	6	6	91.7	9.6981
sp|P30048|PRDX3_HUMAN	PRDX3	1	11	11	11	55.1	27.692
sp|P30049|ATPD_HUMAN	ATP5F1D	1	5	5	5	37.5	17.49
sp|P30050|RL12_HUMAN	RPL12	1	7	7	7	59.4	17.818
sp|P30084|ECHM_HUMAN	ECHS1	1	17	17	17	63.4	31.387
sp|P30085|KCY_HUMAN	CMPK1	1	15	15	15	62.2	22.222
sp|P30086|PEBP1_HUMAN	PEBP1	1	14	14	14	80.7	21.057
sp|P30101|PDIA3_HUMAN	PDIA3	1	44	43	43	74.7	56.782
sp|P30153|2AAA_HUMAN	PPP2R1A	1	33	33	24	65.7	65.308
sp|P30154|2AAB_HUMAN	PPP2R1B	1	17	8	8	39.4	66.213
sp|P30203|CD6_HUMAN	CD6	1	3	3	3	5.5	71.8
sp|P30260|CDC27_HUMAN	CDC27	1	6	6	6	14.1	91.866
sp|P30405|PPIF_HUMAN	PPIF	1	7	7	6	54.1	22.04
sp|P30419|NMT1_HUMAN	NMT1	1	14	14	11	41.1	56.806
sp|P30511|HLAF_HUMAN	HLA-F	1	10	8	8	35.5	39.061
sp|P30519|HMOX2_HUMAN	HMOX2	1	14	14	14	62	36.032
sp|P30520|PURA2_HUMAN	ADSS2	1	14	14	13	38.8	50.097
sp|P30530|UFO_HUMAN	AXL	1	2	2	2	3	98.336
sp|P30533|AMRP_HUMAN	LRPAP1	1	14	14	14	36.4	41.465
sp|P30536|TSPO_HUMAN	TSPO	1	4	4	4	27.2	18.828
sp|P30566|PUR8_HUMAN	ADSL	1	18	18	18	57	54.889
sp|P30613|KPYR_HUMAN	PKLR	1	13	12	11	33.4	61.829
sp|P30622|CLIP1_HUMAN	CLIP1	1	29	29	25	24.9	162.24
sp|P30626|SORCN_HUMAN	SRI	1	15	15	15	66.7	21.676
sp|P30711|GSTT1_HUMAN	GSTT1	1	10	10	10	48.8	27.335
sp|P30740|ILEU_HUMAN	SERPINB1	1	22	22	21	62.5	42.741
sp|P30825|CTR1_HUMAN;sp|P52569|CTR2_HUMAN	SLC7A1	2	5	5	5	8.1	67.638
sp|P30837|AL1B1_HUMAN	ALDH1B1	1	29	27	26	53.6	57.206
sp|P30838|AL3A1_HUMAN	ALDH3A1	1	5	4	4	14.1	50.394
sp|P30876|RPB2_HUMAN	POLR2B	1	33	33	33	37.6	133.9
sp|P31040|SDHA_HUMAN	SDHA	1	34	34	34	73.5	72.691
sp|P31146|COR1A_HUMAN	CORO1A	1	22	22	22	53.4	51.026
sp|P31150|GDIA_HUMAN	GDI1	1	29	18	18	72.7	50.582
sp|P31151|S10A7_HUMAN	S100A7	1	4	4	2	34.7	11.471
sp|P31153|METK2_HUMAN	MAT2A	1	17	17	14	48.9	43.66
sp|P31323|KAP3_HUMAN	PRKAR2B	1	14	12	12	44.5	46.302
sp|P31327|CPSM_HUMAN	CPS1	1	72	72	70	61.4	164.94
sp|P31350|RIR2_HUMAN	RRM2	1	7	7	7	26.5	44.877
sp|P31431|SDC4_HUMAN	SDC4	1	5	5	5	23.2	21.641
sp|P31483|TIA1_HUMAN	TIA1	1	10	7	7	40.9	42.963
sp|P31689|DNJA1_HUMAN	DNAJA1	1	15	15	15	51.9	44.868
sp|P31749|AKT1_HUMAN	AKT1	1	14	14	8	31.2	55.686
sp|P31751|AKT2_HUMAN	AKT2	1	8	3	3	21.8	55.768
sp|P31930|QCR1_HUMAN	UQCRC1	1	24	24	23	66.7	52.645
sp|P31937|3HIDH_HUMAN	HIBADH	1	11	11	11	46.1	35.329
sp|P31939|PUR9_HUMAN	ATIC	1	37	37	37	80.9	64.615
sp|P31942|HNRH3_HUMAN	HNRNPH3	1	11	10	10	50.9	36.926
sp|P31943|HNRH1_HUMAN	HNRNPH1	1	17	17	10	51.4	49.229
sp|P31944|CASPE_HUMAN	CASP14	1	4	4	4	21.1	27.679
sp|P31946|1433B_HUMAN	YWHAB	1	17	10	9	76	28.082
sp|P31947|1433S_HUMAN	SFN	1	20	17	17	82.3	27.774
sp|P31948|STIP1_HUMAN	STIP1	1	44	44	44	64.8	62.639
sp|P31949|S10AB_HUMAN	S100A11	1	6	6	6	77.1	11.74
sp|P31995|FCG2C_HUMAN;sp|P31994|FCG2B_HUMAN;sp|P12318|FCG2A_HUMAN	FCGR2C	3	2	2	2	9	35.578
sp|P32004|L1CAM_HUMAN	L1CAM	1	29	29	29	29	140
sp|P32019|I5P2_HUMAN	INPP5B	1	4	4	4	6.5	112.85
sp|P32119|PRDX2_HUMAN	PRDX2	1	15	14	14	68.7	21.892
sp|P32121|ARRB2_HUMAN	ARRB2	1	10	10	10	27.9	46.105
sp|P32189|GLPK_HUMAN;sp|Q14409|GLPK3_HUMAN	GK	2	17	17	13	37	61.244
sp|P32241|VIPR1_HUMAN	VIPR1	1	2	2	2	7	51.547
sp|P32320|CDD_HUMAN	CDA	1	3	3	3	40.4	16.185
sp|P32321|DCTD_HUMAN	DCTD	1	7	7	7	46.1	20.016
sp|P32322|P5CR1_HUMAN	PYCR1	1	11	11	10	49.8	33.36
sp|P32455|GBP1_HUMAN	GBP1	1	26	26	17	47.1	67.93
sp|P32456|GBP2_HUMAN	GBP2	1	19	16	14	38.1	67.208
sp|P32519|ELF1_HUMAN	ELF1	1	4	4	4	13.2	67.497
sp|P32780|TF2H1_HUMAN	GTF2H1	1	2	2	2	7.3	62.031
sp|P32929|CGL_HUMAN	CTH	1	14	14	14	55.8	44.508
sp|P32942|ICAM3_HUMAN	ICAM3	1	8	8	8	16.1	59.54
sp|P32969|RL9_HUMAN	RPL9	1	11	11	11	62	21.863
sp|P33121|ACSL1_HUMAN	ACSL1	1	19	18	18	34.4	77.942
sp|P33176|KINH_HUMAN	KIF5B	1	62	62	51	70.4	109.68
sp|P33240|CSTF2_HUMAN	CSTF2	1	9	9	5	23.9	60.959
sp|P33241|LSP1_HUMAN	LSP1	1	6	6	6	30.7	37.191
sp|P33316|DUT_HUMAN	DUT	1	10	10	10	49.6	26.563
sp|P33527|MRP1_HUMAN	ABCC1	1	12	12	12	12.6	171.59
sp|P33764|S10A3_HUMAN	S100A3	1	1	1	1	18.8	11.713
sp|P33897|ABCD1_HUMAN	ABCD1	1	11	11	11	18.5	82.936
sp|P33908|MA1A1_HUMAN	MAN1A1	1	19	19	19	41.7	72.968
sp|P33947|ERD22_HUMAN	KDELR2	1	5	5	3	34.9	24.422
sp|P33991|MCM4_HUMAN;sp|Q9UJA3|MCM8_HUMAN	MCM4	2	32	32	32	48.8	96.557
sp|P33992|MCM5_HUMAN	MCM5	1	28	28	28	46	82.285
sp|P33993|MCM7_HUMAN	MCM7	1	29	29	29	48.7	81.307
sp|P34059|GALNS_HUMAN	GALNS	1	10	10	10	21.1	58.025
sp|P34096|RNAS4_HUMAN	RNASE4	1	8	8	8	45.6	16.84
sp|P34810|CD68_HUMAN	CD68	1	2	2	2	15.3	37.408
sp|P34896|GLYC_HUMAN	SHMT1	1	23	23	22	61.1	53.082
sp|P34897|GLYM_HUMAN	SHMT2	1	22	21	21	64.1	55.992
sp|P34910|EVI2B_HUMAN	EVI2B	1	3	3	3	9.6	48.666
sp|P34913|HYES_HUMAN	EPHX2	1	29	29	29	77.7	62.615
sp|P34931|HS71L_HUMAN	HSPA1L	1	16	1	1	28.4	70.374
sp|P34932|HSP74_HUMAN	HSPA4	1	52	52	49	75	94.33
sp|P34947|GRK5_HUMAN	GRK5	1	4	3	3	11.2	67.786
sp|P34949|MPI_HUMAN	MPI	1	17	17	17	56.5	46.655
sp|P35030|TRY3_HUMAN	PRSS3	1	2	1	1	7.2	32.528
sp|P35052|GPC1_HUMAN	GPC1	1	7	7	7	18.6	61.68
sp|P35080|PROF2_HUMAN	PFN2	1	7	7	7	61.4	15.046
sp|P35221|CTNA1_HUMAN;sp|Q9UI47|CTNA3_HUMAN	CTNNA1	2	51	51	40	70.8	100.07
sp|P35222|CTNB1_HUMAN	CTNNB1	1	32	27	27	61.8	85.496
sp|P35228|NOS2_HUMAN	NOS2	1	3	3	3	4.3	131.12
sp|P35232|PHB_HUMAN	PHB	1	19	19	19	82.4	29.804
sp|P35236|PTN7_HUMAN	PTPN7	1	2	2	2	8.9	40.529
sp|P35237|SPB6_HUMAN	SERPINB6	1	23	23	22	79	42.621
sp|P35241|RADI_HUMAN	RDX	1	32	17	17	50.8	68.563
sp|P35244|RFA3_HUMAN	RPA3	1	7	7	7	86.8	13.569
sp|P35249|RFC4_HUMAN	RFC4	1	8	8	8	36.1	39.681
sp|P35250|RFC2_HUMAN	RFC2	1	4	4	4	14.7	39.157
sp|P35251|RFC1_HUMAN	RFC1	1	6	6	6	7.4	128.25
sp|P35268|RL22_HUMAN	RPL22	1	4	4	4	50.8	14.787
sp|P35269|T2FA_HUMAN	GTF2F1	1	7	7	7	17.4	58.24
sp|P35270|SPRE_HUMAN	SPR	1	11	11	11	59	28.048
sp|P35475|IDUA_HUMAN	IDUA	1	10	10	10	19	72.669
sp|P35542|SAA4_HUMAN	SAA4	1	3	3	3	26.2	14.746
sp|P35555|FBN1_HUMAN	FBN1	1	86	86	82	37.8	312.3
sp|P35556|FBN2_HUMAN	FBN2	1	11	7	7	4.2	314.77
sp|P35558|PCKGC_HUMAN	PCK1	1	26	23	23	49.7	69.194
sp|P35573|GDE_HUMAN	AGL	1	54	54	54	48.5	174.76
[truncated: 5,040 more rows]
