# Supplementary material for: Colon mucosal proteomics of ankylosing spondylitis versus gut inflammation
Source: PLoS One. 2024 Dec 13;19(12):e0315324. doi: 10.1371/journal.pone.0315324 (PMC11642932; doi:10.1371/journal.pone.0315324)
Supplement: S2 Table — This table provides detailed information on the peptides identified in the study. (XLSX) [file pone.0315324.s003.xlsx]

## Sheet: Description of Table 2
Table Title: Peptides Identification Results Legend: This table provides detailed information on the peptides identified in the study. A detailed description of the header content is as follows: Sequence: The amino acid sequence of the identified peptide. Length: The length of the sequence stored in the column "Sequence". Missed cleavages: Determine the number of trypsin cleavage sites (i.e., K a…

## Sheet: Table 2
Sequence	Length	Missed cleavages	Mass	Proteins	Leading razor protein	Unique (Groups)	Charges	PEP	Score
AAAAAAAAAAAAAAAGAGAGAK	22	0	1595.84	sp|P55011|S12A2_HUMAN	sp|P55011|S12A2_HUMAN	yes	2;3	7.8984e-41	130.99
AAAAAAAAAAGAAGGR	16	0	1197.62	sp|Q86U42|PABP2_HUMAN	sp|Q86U42|PABP2_HUMAN	yes	2	1.5672e-16	124.81
AAAAAAAAAPAAAATAPTTAATTAATAAQ	29	0	2367.2	sp|P37108|SRP14_HUMAN	sp|P37108|SRP14_HUMAN	yes	2;3	3.5662e-36	145.18
AAAAAAALQAK	11	0	955.545	sp|P36578|RL4_HUMAN	sp|P36578|RL4_HUMAN	yes	2	0.00012239	147.16
AAAAAAGAASGLPGPVAQGLK	21	0	1747.96	sp|Q96P70|IPO9_HUMAN	sp|Q96P70|IPO9_HUMAN	yes	2	1.1291e-71	193.34
AAAAAAGAGPEMVR	14	0	1241.62	sp|P28482|MK01_HUMAN	sp|P28482|MK01_HUMAN	yes	2	2.2851e-20	179.31
AAAAAAGEAR	10	0	857.436	sp|P09417|DHPR_HUMAN	sp|P09417|DHPR_HUMAN	yes	2	7.5963e-05	91.783
AAAAAATAAAAASIR	15	0	1256.68	sp|Q8WVM8|SCFD1_HUMAN	sp|Q8WVM8|SCFD1_HUMAN	yes	2	1.5632e-29	179.95
AAAAAAVGPGAGGAGSAVPGGAGPCATVSVFPGAR	35	0	2906.45	sp|Q86X55|CARM1_HUMAN	sp|Q86X55|CARM1_HUMAN	yes	3	7.2952e-12	67.607
AAAAADLANR	10	0	942.488	sp|O76031|CLPX_HUMAN	sp|O76031|CLPX_HUMAN	yes	2	0.032296	49.96
AAAAAEQQQFYLLLGNLLSPDNVVR	25	0	2700.42	sp|O00410|IPO5_HUMAN	sp|O00410|IPO5_HUMAN	yes	3	2.2288e-05	67.251
AAAAAGAGSGPWAAQEK	17	0	1512.73	sp|P86791|CCZ1_HUMAN;sp|P86790|CCZ1B_HUMAN	sp|P86791|CCZ1_HUMAN	yes	2	5.1434e-08	114.93
AAAAAGLGGGGAGPGPEAGDFLAR	24	0	2009.99	sp|P23610|HAP40_HUMAN	sp|P23610|HAP40_HUMAN	yes	2	3.8823e-06	81.578
AAAAAGTATSQR	12	0	1074.54	sp|Q9Y2Z0|SGT1_HUMAN	sp|Q9Y2Z0|SGT1_HUMAN	yes	2	6.9319e-17	170.69
AAAAAMAEQESAR	13	0	1275.59	sp|Q7L5D6|GET4_HUMAN	sp|Q7L5D6|GET4_HUMAN	yes	2	2.4712e-06	79.311
AAAAAQGGGGGEPR	14	0	1168.56	sp|P27361|MK03_HUMAN	sp|P27361|MK03_HUMAN	yes	2	4.4281e-11	151.66
AAAAASAPQQLSDEELFSQLR	21	0	2202.09	sp|Q9Y2U8|MAN1_HUMAN	sp|Q9Y2U8|MAN1_HUMAN	yes	3	1.6528e-05	87.251
AAAAASASQDELNQLER	17	0	1743.84	sp|Q5VYK3|ECM29_HUMAN	sp|Q5VYK3|ECM29_HUMAN	yes	2	3.2698e-37	160.52
AAAAASHLNLDALR	14	0	1392.75	sp|Q13049|TRI32_HUMAN	sp|Q13049|TRI32_HUMAN	yes	2	2.5813e-10	141.44
AAAAATVVPPMVGGPPFVGPVGFGPGDR	28	0	2590.34	sp|Q9BTD8|RBM42_HUMAN	sp|Q9BTD8|RBM42_HUMAN	yes	3	0.0033994	24.457
AAAAAVGNAVPCGAR	15	0	1354.68	sp|Q9HD20|AT131_HUMAN	sp|Q9HD20|AT131_HUMAN	yes	2	6.1011e-06	102.55
AAAAECDVVMAATEPELLDDQEAKR	25	1	2702.25	sp|Q99615|DNJC7_HUMAN	sp|Q99615|DNJC7_HUMAN	yes	3	1.3472e-06	62.304
AAAAEGVLATR	11	0	1028.56	sp|Q6QNY1|BL1S2_HUMAN	sp|Q6QNY1|BL1S2_HUMAN	yes	2	0.00012219	135.63
AAAAELSLLEK	11	0	1114.62	sp|O43324|MCA3_HUMAN	sp|O43324|MCA3_HUMAN	yes	2	0.00049684	78.932
AAAAGGGGPGTAVGATGSGIAAAAAGLAVYR	31	0	2513.3	sp|Q92922|SMRC1_HUMAN	sp|Q92922|SMRC1_HUMAN	yes	3	3.6974e-08	49.155
AAAAGSGDLPPLGPATLLALCVQHSAR	27	0	2613.37	sp|Q5U651|RAIN_HUMAN	sp|Q5U651|RAIN_HUMAN	yes	3	0.038643	7.0175
AAAAKPNNLSLVVHGPGDLR	20	1	1999.1	sp|Q00796|DHSO_HUMAN	sp|Q00796|DHSO_HUMAN	yes	2;3	1.0223e-60	182.22
AAAALGSSSGSASPAVAELCQNTPETFLEASK	32	0	3121.49	sp|Q96IV0|NGLY1_HUMAN	sp|Q96IV0|NGLY1_HUMAN	yes	3	9.9116e-15	84.551
AAAANLCPGDVILAIDGFGTESMTHADAQDR	31	0	3186.47	sp|Q53GG5|PDLI3_HUMAN	sp|Q53GG5|PDLI3_HUMAN	yes	3	1.3933e-25	77.122
AAAAPNAGGSAPETAGSAEAPLQYSLLLQYLVGDK	35	0	3400.72	sp|Q9Y584|TIM22_HUMAN	sp|Q9Y584|TIM22_HUMAN	no		1	NaN
AAAAPVAADDDERR	14	1	1426.68	sp|Q9H5N1|RABE2_HUMAN	sp|Q9H5N1|RABE2_HUMAN	yes	2	0.00046407	106
AAAAQFQVPWLESVLIVVSNNIDEEALAR	29	0	3152.65	sp|Q6XQN6|PNCB_HUMAN	sp|Q6XQN6|PNCB_HUMAN	yes	3	1.0263e-11	86.997
AAAAQLSLTQLSSGNPVYEK	20	0	2047.06	sp|P42566|EPS15_HUMAN	sp|P42566|EPS15_HUMAN	yes	2	2.9659e-52	178.03
AAAASAAEAGIATTGTEDSDDALLK	25	0	2319.11	sp|P55036|PSMD4_HUMAN	sp|P55036|PSMD4_HUMAN	yes	2;3	4.1043e-120	209.42
AAAAVEPDVVVK	12	0	1167.65	sp|Q9BQE4|SELS_HUMAN	sp|Q9BQE4|SELS_HUMAN	yes	2	0.00054677	63.397
AAAAVGAGHGAGGPGAASSSGGAR	24	0	1863.89	sp|Q96K37|S35E1_HUMAN	sp|Q96K37|S35E1_HUMAN	yes	2;3	1.8584e-11	132.01
AAAAVQGGR	9	0	799.43	sp|Q15005|SPCS2_HUMAN	sp|Q15005|SPCS2_HUMAN	yes	2	0.00061766	84.699
AAAAVSESWPELELAER	17	0	1827.9	sp|Q8N1G4|LRC47_HUMAN	sp|Q8N1G4|LRC47_HUMAN	yes	2	3.9838e-08	84.102
AAAAVVEFQR	10	0	1060.57	sp|O00231|PSD11_HUMAN	sp|O00231|PSD11_HUMAN	yes	2	1.075e-10	133.68
AAAAVVVPAEWIK	13	0	1323.76	sp|Q8NI27|THOC2_HUMAN	sp|Q8NI27|THOC2_HUMAN	yes	2	6.8312e-05	78.932
AAADFATHGK	10	0	987.477	sp|Q8TDZ2|MICA1_HUMAN	sp|Q8TDZ2|MICA1_HUMAN	yes	2	0.00067828	69.716
AAADGGGPGGASVGTEEDGGGVGHR	25	0	2136.94	sp|A6NHR9|SMHD1_HUMAN	sp|A6NHR9|SMHD1_HUMAN	no	2	1	NaN
AAADGSLQWEVGGWR	15	0	1601.76	sp|Q96GQ5|RUS1_HUMAN	sp|Q96GQ5|RUS1_HUMAN	yes	2	0.00016198	59.731
AAADLMAYCEAHAK	14	0	1520.68	sp|P59768|GBG2_HUMAN	sp|P59768|GBG2_HUMAN	yes	2;3	8.5289e-07	112.7
AAADSDPNLDPLMNPHIR	18	0	1945.93	sp|O95159|ZFPL1_HUMAN	sp|O95159|ZFPL1_HUMAN	yes	3	0.00017553	50.314
AAAEAGGDDAR	11	0	1002.44	sp|A6NDG6|PGP_HUMAN	sp|A6NDG6|PGP_HUMAN	yes	2	0.00025743	95.311
AAAEDVNVTFEDQQK	15	0	1663.77	sp|Q9NQP4|PFD4_HUMAN	sp|Q9NQP4|PFD4_HUMAN	yes	2	1.5053e-10	147.02
AAAEEEPKPK	10	1	1068.55	sp|P55263|ADK_HUMAN	sp|P55263|ADK_HUMAN	yes	2	0.011953	88.921
AAAEEGHIIPR	11	0	1162.61	sp|O95551|TYDP2_HUMAN	sp|O95551|TYDP2_HUMAN	yes	2	0.00018695	119.07
AAAEVAGQFVIK	12	0	1202.67	sp|P02786|TFR1_HUMAN	sp|P02786|TFR1_HUMAN	yes	2	0.0035779	65.933
AAAEVNQDYGLDPK	14	0	1489.7	sp|P07954|FUMH_HUMAN	sp|P07954|FUMH_HUMAN	yes	2	3.1686e-57	233
AAAFEEQENETVVVK	15	0	1662.81	sp|Q9Y490|TLN1_HUMAN	sp|Q9Y490|TLN1_HUMAN	yes	2	1.594e-90	264.98
AAAFEQLQK	9	0	1004.53	sp|O94826|TOM70_HUMAN	sp|O94826|TOM70_HUMAN	yes	2	0.00095013	105.81
AAAFQVAPHSHGEEAVAQDR	20	0	2089.99	sp|O95359|TACC2_HUMAN	sp|O95359|TACC2_HUMAN	yes	3	0.031614	15.78
AAAFVTSPPLSPDPTTPDYINSLLASGDLQLSGSAHCTFSTAQK	44	0	4533.2	sp|Q14195|DPYL3_HUMAN	sp|Q14195|DPYL3_HUMAN	yes	4	0.01112	2.5046
AAAGAAATHLEVAR	14	0	1307.69	sp|Q96S52|PIGS_HUMAN	sp|Q96S52|PIGS_HUMAN	yes	2	4.5605e-08	127.03
AAAGDLGGDHLAFSCDVAK	19	0	1873.86	sp|Q8N4T8|CBR4_HUMAN	sp|Q8N4T8|CBR4_HUMAN	yes	2;3	0.00068228	36.96
AAAGEFADDPCSSVK	15	0	1523.66	sp|P35221|CTNA1_HUMAN	sp|P35221|CTNA1_HUMAN	yes	2	1.882e-22	175.54
AAAGELQEDSGLCVLAR	17	0	1758.86	sp|Q96C19|EFHD2_HUMAN	sp|Q96C19|EFHD2_HUMAN	yes	2	2.443e-81	241.56
AAAGGGGGGAAAAGR	15	0	1070.52	sp|Q9UL25|RAB21_HUMAN	sp|Q9UL25|RAB21_HUMAN	yes	2	3.2361e-38	209.86
AAAGIQPPGYLIHESACWSDTLQR	24	0	2640.28	sp|Q8WVQ1|CANT1_HUMAN	sp|Q8WVQ1|CANT1_HUMAN	yes	3	0.0013055	27.94
AAAGLGGGDSGDGTAR	16	0	1331.61	sp|Q96T51|RUFY1_HUMAN	sp|Q96T51|RUFY1_HUMAN	yes	2	0.00012182	69.641
AAAGQESEGPAVGPPQPLGK	20	0	1859.94	sp|O14497|ARI1A_HUMAN	sp|O14497|ARI1A_HUMAN	yes	2	8.8413e-11	111.98
AAAGSLPGLQAQLAQAEQR	19	0	1878.99	sp|Q9BQS8|FYCO1_HUMAN	sp|Q9BQS8|FYCO1_HUMAN	yes	2	3.1555e-07	107.6
AAAGYAACLLPGAGARPEVEALDASLEDLLTR	32	1	3240.64	sp|Q9NUP1|BL1S4_HUMAN	sp|Q9NUP1|BL1S4_HUMAN	yes	3	6.7315e-09	34.372
AAAHCAHVFTTVSQITAIEAQHLLK	25	0	2716.41	sp|P13807|GYS1_HUMAN	sp|P13807|GYS1_HUMAN	yes	3;4	2.5435e-18	99.909
AAAHLTVIEK	10	0	1051.6	sp|Q8WZ42|TITIN_HUMAN	sp|Q8WZ42|TITIN_HUMAN	yes	2	0.032296	34.781
AAAHQLCLK	9	0	1010.53	sp|Q53GG5|PDLI3_HUMAN	sp|Q53GG5|PDLI3_HUMAN	yes	2	0.0012135	85.813
AAAIGIDLGTTYSCVGVFQHGK	22	0	2264.13	sp|P0DMV9|HS71B_HUMAN;sp|P0DMV8|HS71A_HUMAN	sp|P0DMV9|HS71B_HUMAN	yes	2;3	4.1474e-203	253.15
AAAIGITQVVISR	13	0	1297.77	sp|Q96NB2|SFXN2_HUMAN	sp|Q96NB2|SFXN2_HUMAN	yes	2	0.00024119	70.195
AAAITSDILEALGR	14	0	1399.77	sp|Q15063|POSTN_HUMAN	sp|Q15063|POSTN_HUMAN	yes	2	7.1227e-86	253.88
AAALAAAVAQDPAASGAPSS	20	0	1695.84	sp|Q8TAE8|G45IP_HUMAN	sp|Q8TAE8|G45IP_HUMAN	yes	2	2.5469e-07	98.167
AAALAHLDR	9	0	936.514	sp|Q16853|AOC3_HUMAN;sp|O75106|AOC2_HUMAN	sp|Q16853|AOC3_HUMAN	yes	2	0.0002056	150.88
AAALASGCTVEIK	13	0	1289.66	sp|Q8IYS1|P20D2_HUMAN	sp|Q8IYS1|P20D2_HUMAN	yes	2	0.00011594	74.849
AAALATVNAWAEQTGMK	17	0	1731.86	sp|Q14008|CKAP5_HUMAN	sp|Q14008|CKAP5_HUMAN	yes	2	2.5752e-06	100.07
AAALCNACELSGK	13	0	1363.62	sp|Q7Z392|TPC11_HUMAN	sp|Q7Z392|TPC11_HUMAN	yes	2	0.028845	56.202
AAALDIAMIK	10	0	1015.57	sp|Q6JQN1|ACD10_HUMAN	sp|Q6JQN1|ACD10_HUMAN	yes	2	0.013749	40.502
AAALEAMK	8	0	803.421	sp|P31948|STIP1_HUMAN	sp|P31948|STIP1_HUMAN	yes	2	0.059286	31.952
AAALEAMKDYTK	12	1	1310.65	sp|P31948|STIP1_HUMAN	sp|P31948|STIP1_HUMAN	yes	2	0.024007	79.311
AAALEFLNR	9	0	1003.55	sp|P31948|STIP1_HUMAN	sp|P31948|STIP1_HUMAN	yes	2	0.00026935	113.14
AAALEQFK	8	0	876.471	sp|Q13423|NNTM_HUMAN	sp|Q13423|NNTM_HUMAN	yes	2	0.016696	60.709
AAALLLQNDNNADVESK	17	0	1784.89	sp|Q12955|ANK3_HUMAN	sp|Q12955|ANK3_HUMAN	yes	2	5.8747e-24	142.08
AAALSFVSLVDGYFR	15	0	1614.84	sp|P29597|TYK2_HUMAN	sp|P29597|TYK2_HUMAN	yes	2	2.0431e-05	94.791
AAALSLSTLASPK	13	0	1228.7	sp|P98172|EFNB1_HUMAN	sp|P98172|EFNB1_HUMAN	yes	2	0.00065612	70.389
AAALVLQTIWGYK	13	0	1432.81	sp|O60716|CTND1_HUMAN	sp|O60716|CTND1_HUMAN	yes	2	2.108e-05	111.61
AAAMAAAAAETSQR	14	0	1318.63	sp|Q9NV92|NFIP2_HUMAN	sp|Q9NV92|NFIP2_HUMAN	yes	2	0.00037479	66.664
AAAMANNLQK	10	0	1030.52	sp|Q14498|RBM39_HUMAN	sp|Q14498|RBM39_HUMAN	yes	2	0.0073855	49.325
AAAMDVDTPSGTNSGAGK	18	0	1648.74	sp|P62877|RBX1_HUMAN	sp|P62877|RBX1_HUMAN	yes	2	1.1868e-35	142.08
AAAMDVDTPSGTNSGAGKK	19	1	1776.83	sp|P62877|RBX1_HUMAN	sp|P62877|RBX1_HUMAN	no	2	1	NaN
AAAMTPPEEELKR	13	1	1441.72	sp|Q15042|RB3GP_HUMAN	sp|Q15042|RB3GP_HUMAN	yes	3	0.0052619	53.028
AAANEQLTR	9	0	972.499	sp|Q9NX63|MIC19_HUMAN	sp|Q9NX63|MIC19_HUMAN	yes	2	0.043445	48.157
AAANFSDR	8	0	850.393	sp|A5YKK6|CNOT1_HUMAN	sp|A5YKK6|CNOT1_HUMAN	yes	2	0.048008	51.43
AAANVISR	8	0	800.45	sp|Q9H477|RBSK_HUMAN	sp|Q9H477|RBSK_HUMAN	yes	2	0.013768	65.313
AAAPAPEEEMDECEQALAAEPK	22	0	2356.02	sp|P26641|EF1G_HUMAN	sp|P26641|EF1G_HUMAN	yes	2	4.2876e-51	151.18
AAAPAPVSEAVCR	13	0	1297.64	sp|P20810|ICAL_HUMAN	sp|P20810|ICAL_HUMAN	yes	2	0.0070625	33.1
AAAPCIIFFDELDSLAPSR	19	0	2092.03	sp|Q13608|PEX6_HUMAN	sp|Q13608|PEX6_HUMAN	yes	2	0.0084894	34.338
AAAPDVAPAPGPAPR	15	0	1356.71	sp|Q96D96|HVCN1_HUMAN	sp|Q96D96|HVCN1_HUMAN	yes	2	0.00013511	85.821
AAAPGTAVLLVTANVGSLFDDPENLQK	27	0	2710.42	sp|Q14642|I5P1_HUMAN	sp|Q14642|I5P1_HUMAN	yes	3	0.00041847	69.613
AAAPLFTGFLVLHSEPR	17	0	1824.99	sp|Q8NDA8|MROH1_HUMAN	sp|Q8NDA8|MROH1_HUMAN	yes	3	0.00039526	25.922
AAAQCYIDLIIK	12	0	1377.73	sp|P53618|COPB_HUMAN	sp|P53618|COPB_HUMAN	yes	2	3.1804e-07	113.46
AAAQETVR	8	0	844.44	sp|Q92506|DHB8_HUMAN	sp|Q92506|DHB8_HUMAN	yes	2	0.048522	34.931
AAAQLLQSQAQQSGAQQTK	19	0	1956	sp|Q9NVA2|SEP11_HUMAN	sp|Q9NVA2|SEP11_HUMAN	yes	2;3	3.5234e-298	366.84
AAASAELNAALEELAAR	17	0	1669.86	sp|Q96CD0|FBXL8_HUMAN	sp|Q96CD0|FBXL8_HUMAN	yes	2	2.9254e-11	120.75
AAASEAPQDVTYAQLHSLTLR	21	0	2241.14	sp|O75023|LIRB5_HUMAN	sp|O75023|LIRB5_HUMAN	no	3	0.010406	29.408
AAASGNENIQPPPLAYK	17	0	1739.88	sp|Q9H2M9|RBGPR_HUMAN	sp|Q9H2M9|RBGPR_HUMAN	yes	2	0.053707	41.317
AAASGSVLQR	10	0	958.52	sp|Q5VWZ2|LYPL1_HUMAN	sp|Q5VWZ2|LYPL1_HUMAN	yes	2	0.00011172	133.98
AAASLAAVSGTAAASLGSAQPTDLGAHK	28	0	2493.28	sp|Q7Z5L9|I2BP2_HUMAN	sp|Q7Z5L9|I2BP2_HUMAN	yes	3	2.6046e-09	131.57
AAASTDYYK	9	0	988.45	sp|P08559|ODPA_HUMAN	sp|P08559|ODPA_HUMAN	yes	2	0.0059099	69.905
AAASVLTTSMVTMEPGYLFLGSR	23	0	2401.2	sp|Q10570|CPSF1_HUMAN	sp|Q10570|CPSF1_HUMAN	yes	2	5.2727e-16	103.17
AAASVTPPGSLELLQPGFSK	20	0	1969.05	sp|Q12933|TRAF2_HUMAN	sp|Q12933|TRAF2_HUMAN	yes	2	0.0004286	43.518
AAATAEEPDPK	11	0	1098.52	sp|Q99733|NP1L4_HUMAN	sp|Q99733|NP1L4_HUMAN	yes	2	0.00046371	102.55
AAATCFAR	8	0	866.407	sp|P14555|PA2GA_HUMAN	sp|P14555|PA2GA_HUMAN	yes	2	0.0050663	81.32
AAATGAVAASAASGQAEGK	19	0	1587.79	sp|Q9NWH9|SLTM_HUMAN	sp|Q9NWH9|SLTM_HUMAN	yes	2	1.9284e-70	229.17
AAATGLPEGPAVPVPSR	17	0	1588.86	sp|Q8N1S5|S39AB_HUMAN	sp|Q8N1S5|S39AB_HUMAN	yes	2	3.4883e-06	68.108
AAATGPSFWLGNETLK	16	0	1661.84	sp|P12955|PEPD_HUMAN	sp|P12955|PEPD_HUMAN	yes	2	4.6258e-66	225.1
AAATIVHDTSEAVELCPAYGLYLKPITK	28	1	3030.57	sp|Q02040|AK17A_HUMAN	sp|Q02040|AK17A_HUMAN	yes	3	8.8171e-05	42.066
AAATLMSER	9	0	948.47	sp|P02730|B3AT_HUMAN	sp|P02730|B3AT_HUMAN	yes	2	0.0004907	105.81
AAATPESQEPQAK	13	0	1326.64	sp|P49006|MRP_HUMAN	sp|P49006|MRP_HUMAN	yes	2	7.1179e-25	191.24
AAATTAQEYLK	11	0	1165.6	sp|P09327|VILI_HUMAN	sp|P09327|VILI_HUMAN	yes	2	0.00014753	131.22
AAATTSQPVLTSQQIETIFFK	21	0	2280.2	sp|P11274|BCR_HUMAN	sp|P11274|BCR_HUMAN	yes	2	0.027362	41.284
AAATYEQMK	9	0	1011.47	sp|Q6UWP2|DHR11_HUMAN	sp|Q6UWP2|DHR11_HUMAN	yes	2	0.0023691	82.716
AAAVAAAGAGEPQSPDELLPK	21	0	1962.01	sp|Q9NS69|TOM22_HUMAN	sp|Q9NS69|TOM22_HUMAN	yes	2	1.4493e-93	193.62
AAAVLPVLDLAQR	13	0	1335.79	sp|P19404|NDUV2_HUMAN	sp|P19404|NDUV2_HUMAN	yes	2	1.0073e-09	166.66
AAAVLSGPSAGSAAGVPGGTGGLSAVSSGPR	31	0	2565.31	sp|Q8IZL8|PELP1_HUMAN	sp|Q8IZL8|PELP1_HUMAN	yes	3	3.2675e-08	74.561
AAAVPVEFQEHHLSEVQNMASEEK	24	0	2679.26	sp|O43837|IDH3B_HUMAN	sp|O43837|IDH3B_HUMAN	yes	3;4	7.0921e-06	88.115
AAAVPVEFQEHHLSEVQNMASEEKLEQVLSSMK	33	1	3694.8	sp|O43837|IDH3B_HUMAN	sp|O43837|IDH3B_HUMAN	yes	4	6.5517e-11	34.701
AAAVQADDVEVLK	13	0	1327.7	sp|Q8N201|INT1_HUMAN	sp|Q8N201|INT1_HUMAN	yes	2	0.0051151	45.939
AAAVRQDLAQLMNSSGSHK	19	1	1983	sp|Q9BT78|CSN4_HUMAN	sp|Q9BT78|CSN4_HUMAN	no	3	1	NaN
AAAVSEAEADFYEQNSR	17	0	1856.82	sp|P54802|ANAG_HUMAN	sp|P54802|ANAG_HUMAN	yes	2	3.7706e-12	113.34
AAAVSLENVLLDVK	14	0	1440.82	sp|Q96PY5|FMNL2_HUMAN	sp|Q96PY5|FMNL2_HUMAN	no	2	0.00062429	78.043
AAAVSSGFDGAIQLVSLGGR	20	0	1874.98	sp|O00468|AGRIN_HUMAN	sp|O00468|AGRIN_HUMAN	yes	2	4.9457e-28	142.32
AAAVVGINSETIMKPASISEEELLNLINK	29	1	3053.63	sp|P13995|MTDC_HUMAN	sp|P13995|MTDC_HUMAN	yes	3	0.0025859	26.724
AAAYDKLEK	9	1	1007.53	sp|P35749|MYH11_HUMAN	sp|P35749|MYH11_HUMAN	yes	2	0.011347	122.44
AAAYNLVQHGITNLCVIGGDGSLTGANIFR	30	0	3101.57	sp|P17858|PFKAL_HUMAN	sp|P17858|PFKAL_HUMAN	yes	3	1.4565e-173	273.74
AAAYSAQVQPVDGATR	16	0	1603.8	sp|Q9H7E9|CH033_HUMAN	sp|Q9H7E9|CH033_HUMAN	yes	2	2.4348e-07	110.44
AACAQLNDFLQEYGTQGCQV	20	0	2271.99	sp|P0C0L4|CO4A_HUMAN;sp|P0C0L5|CO4B_HUMAN	sp|P0C0L5|CO4B_HUMAN	no	2	2.9101e-07	91.993
AACCLAGAR	9	0	948.427	sp|O95336|6PGL_HUMAN	sp|O95336|6PGL_HUMAN	yes	2	0.0024568	73.637
AACEQQAVALTLQEDR	16	0	1801.86	sp|Q9BUH6|PAXX_HUMAN	sp|Q9BUH6|PAXX_HUMAN	yes	2	8.5698e-11	109.47
AACFAIQK	8	0	907.459	sp|O15269|SPTC1_HUMAN	sp|O15269|SPTC1_HUMAN	yes	2	0.0092089	61.494
AACILTSQTLMR	12	0	1363.7	sp|Q9P265|DIP2B_HUMAN	sp|Q9P265|DIP2B_HUMAN	yes	2	0.03185	19.324
AACLCFR	7	0	896.4	sp|Q9NZJ9|NUDT4_HUMAN;sp|Q96G61|NUD11_HUMAN;sp|Q8NFP7|NUD10_HUMAN;sp|O95989|NUDT3_HUMAN	sp|Q9NZJ9|NUDT4_HUMAN	no	2	0.062381	49.406
AACLLDGVPVALK	13	0	1325.74	sp|Q8TDX7|NEK7_HUMAN	sp|Q8TDX7|NEK7_HUMAN	yes	2	0.015797	46.033
AACLPLPGYR	10	0	1116.58	sp|P13796|PLSL_HUMAN	sp|P13796|PLSL_HUMAN	yes	2	0.0050436	81.32
AACNLLQR	8	0	944.486	sp|Q01813|PFKAP_HUMAN	sp|Q01813|PFKAP_HUMAN	yes	2	0.018242	51.456
AACSAAAMEEDSEASSSR	18	0	1828.72	sp|Q05086|UBE3A_HUMAN	sp|Q05086|UBE3A_HUMAN	yes	2	1.036e-23	155.34
AACSSSEEDDCVSLSK	16	0	1743.69	sp|Q9H019|MFR1L_HUMAN	sp|Q9H019|MFR1L_HUMAN	yes	2	4.1867e-06	86.838
AADAEAEVASLNR	13	0	1315.64	sp|P06753|TPM3_HUMAN	sp|P06753|TPM3_HUMAN	yes	2	5.8636e-70	234.28
AADALEEQQR	10	0	1129.54	sp|Q14980|NUMA1_HUMAN	sp|Q14980|NUMA1_HUMAN	yes	2	0.00023492	103.8
AADAVEDLR	9	0	958.472	sp|Q9UNF0|PACN2_HUMAN	sp|Q9UNF0|PACN2_HUMAN	yes	2	0.00038488	110.22
AADCDLQITNAQTK	14	0	1547.72	sp|Q7Z6E9|RBBP6_HUMAN	sp|Q7Z6E9|RBBP6_HUMAN	yes	2	0.0017862	52.863
AADCEVEQWDSDEPIPAK	18	0	2058.88	sp|Q9UBQ7|GRHPR_HUMAN	sp|Q9UBQ7|GRHPR_HUMAN	yes	2	3.1887e-51	193.62
AADDTWEPFASGK	13	0	1393.62	sp|P02766|TTHY_HUMAN	sp|P02766|TTHY_HUMAN	yes	2	4.8242e-44	203.8
AADEAVIEMSK	11	0	1162.55	sp|Q14CN2|CLCA4_HUMAN	sp|Q14CN2|CLCA4_HUMAN	yes	2	0.0014736	72.365
AADEEAFEDNSEEYIR	16	0	1886.78	sp|P55060|XPO2_HUMAN	sp|P55060|XPO2_HUMAN	yes	2	7.995e-20	168.43
AADENFDYLFK	11	0	1331.6	sp|A4D1S5|RAB19_HUMAN	sp|A4D1S5|RAB19_HUMAN	yes	2	0.034081	44.57
AADEVAEGK	9	0	888.419	sp|P07954|FUMH_HUMAN	sp|P07954|FUMH_HUMAN	yes	2	0.00092137	99.305
AADFLSEPEGGPEMAK	16	0	1647.74	sp|Q63HN8|RN213_HUMAN	sp|Q63HN8|RN213_HUMAN	yes	2	0.00024253	62.454
AADFQLHTHVNDGTEFGGSIYQK	23	0	2534.18	sp|Q9Y277|VDAC3_HUMAN	sp|Q9Y277|VDAC3_HUMAN	yes	2;3;4	2.516e-240	293.84
AADGNYYNAR	10	0	1113.48	sp|Q7Z3D6|GLUCM_HUMAN	sp|Q7Z3D6|GLUCM_HUMAN	yes	2	0.0010537	103.8
AADGQCSLPASWR	13	0	1417.64	sp|Q86YN1|DOPP1_HUMAN	sp|Q86YN1|DOPP1_HUMAN	no	2	1	NaN
AADGSAVSTVTK	12	0	1105.56	sp|P53814|SMTN_HUMAN	sp|P53814|SMTN_HUMAN	yes	2	0.0007954	90.306
AADHLEALAAIEDFFLEHEALGISMAK	27	0	2911.44	sp|Q13144|EI2BE_HUMAN	sp|Q13144|EI2BE_HUMAN	yes	3;4	4.4708e-11	61.745
AADHLKPFLDDSTLR	15	1	1697.87	sp|O43395|PRPF3_HUMAN	sp|O43395|PRPF3_HUMAN	yes	3	9.5768e-05	76.563
AADHYSQQMAQQLR	14	0	1645.76	sp|Q96PP9|GBP4_HUMAN	sp|Q96PP9|GBP4_HUMAN	yes	2	0.033575	36.952
AADIDQEVK	9	0	987.487	sp|Q86VP6|CAND1_HUMAN	sp|Q86VP6|CAND1_HUMAN	yes	2	0.00095533	113.7
AADIGVAMGQTGTDVCK	17	0	1692.78	sp|P98194|AT2C1_HUMAN	sp|P98194|AT2C1_HUMAN	yes	2	3.476e-08	86.729
AADISESSGADCK	13	0	1309.55	sp|O43583|DENR_HUMAN	sp|O43583|DENR_HUMAN	yes	2	0.00020178	92.445
AADISLDNLVEGK	13	0	1343.69	sp|Q12888|TP53B_HUMAN	sp|Q12888|TP53B_HUMAN	yes	2	0.070671	43.168
AADKLIQNLDANHDGR	16	1	1749.88	sp|Q96FQ6|S10AG_HUMAN	sp|Q96FQ6|S10AG_HUMAN	yes	3	0.0010917	53.363
AADLFESEGAK	11	0	1136.54	sp|Q9H0R6|GATA_HUMAN	sp|Q9H0R6|GATA_HUMAN	yes	2	0.0085404	55.235
AADLLVNPLDPR	12	0	1292.71	sp|P78362|SRPK2_HUMAN	sp|P78362|SRPK2_HUMAN	yes	2	0.0071372	24.689
AADLLYAMCDR	11	0	1297.58	sp|O95782|AP2A1_HUMAN	sp|O95782|AP2A1_HUMAN	yes	2	0.003209	54.584
AADLNGDLTATR	12	0	1216.6	sp|Q15293|RCN1_HUMAN	sp|Q15293|RCN1_HUMAN	yes	2	1.6704e-05	123.42
AADLQLEMTQKPHK	14	1	1608.83	sp|O15382|BCAT2_HUMAN	sp|O15382|BCAT2_HUMAN	yes	2;3	7.2009e-19	112.7
AADMGNPVGQSGLGMAYLYGR	21	0	2126.99	sp|Q9UBV2|SE1L1_HUMAN	sp|Q9UBV2|SE1L1_HUMAN	yes	2	1.3868e-40	162
AADMLSGPR	9	0	916.444	sp|P30038|AL4A1_HUMAN	sp|P30038|AL4A1_HUMAN	yes	2	0.036109	58.426
AADPGPGAELDPAAPPPAR	19	0	1768.87	sp|Q9BZL4|PP12C_HUMAN	sp|Q9BZL4|PP12C_HUMAN	yes	2	2.3144e-27	148.69
AADPPAENSSAPEAEQGGAE	20	0	1896.8	sp|P67809|YBOX1_HUMAN	sp|P67809|YBOX1_HUMAN	yes	2	2.3405e-83	235.02
AADPTFVMGHAMATGLVLIGTGSSVK	26	0	2530.29	sp|Q5R3I4|TTC38_HUMAN	sp|Q5R3I4|TTC38_HUMAN	yes	3	1.9727e-12	110.09
AADPVSPLLHELTFQAMAYDLLDIEQDTYR	30	0	3434.67	sp|Q15833|STXB2_HUMAN	sp|Q15833|STXB2_HUMAN	yes	3	1.3302e-10	21.743
AADSDDGAVSAPAASDGGVSK	21	0	1846.82	sp|Q96GM8|TOE1_HUMAN	sp|Q96GM8|TOE1_HUMAN	yes	2	0.0013511	36.96
AADTIGYPVMIR	12	0	1305.68	sp|P31327|CPSM_HUMAN	sp|P31327|CPSM_HUMAN	yes	2	3.5322e-05	131.22
AADTQVSETLKR	12	1	1317.69	sp|Q92616|GCN1_HUMAN	sp|Q92616|GCN1_HUMAN	yes	2	0.00016589	141.29
AADVENVPPVISTPHHYLISIYR	23	0	2590.35	sp|Q9Y2T2|AP3M1_HUMAN	sp|Q9Y2T2|AP3M1_HUMAN	yes	3;4	4.0176e-05	46.528
AADVLVYLADDTVVPLAVENLPSLSAHELHR	31	0	3326.75	sp|Q9BZ67|FRMD8_HUMAN	sp|Q9BZ67|FRMD8_HUMAN	yes	4	9.8021e-11	47.968
AAEAAAAPAESAAPAAGEEPSKEEGEPK	28	1	2635.22	sp|P80723|BASP1_HUMAN	sp|P80723|BASP1_HUMAN	yes	3	6.1306e-10	93.626
AAEAAASAYYNPGNPHNVYMPTSQPPPPPYYPPEDK	36	0	3900.77	sp|Q969T9|WBP2_HUMAN	sp|Q969T9|WBP2_HUMAN	yes	3	0.013396	10.357
AAEAAINILK	10	0	1012.59	sp|O75569|PRKRA_HUMAN	sp|O75569|PRKRA_HUMAN	yes	2	0.0021972	77.072
AAEAAPPTQEAQGETEPTEQAPDALEQAADTSR	33	0	3379.53	sp|Q8N163|CCAR2_HUMAN	sp|Q8N163|CCAR2_HUMAN	yes	3	1.2785e-22	70.168
AAEADGPLKR	10	1	1026.55	sp|O75352|MPU1_HUMAN	sp|O75352|MPU1_HUMAN	yes	2	0.00048683	133.98
AAEAEVELSAR	11	0	1144.57	sp|Q8IZ83|A16A1_HUMAN	sp|Q8IZ83|A16A1_HUMAN	yes	2	6.7466e-10	127.94
AAEAFSELSK	10	0	1051.52	sp|Q12929|EPS8_HUMAN	sp|Q12929|EPS8_HUMAN	yes	2	0.036153	40.386
AAEAGGAEEQYGFLTTPTK	19	0	1939.92	sp|P46821|MAP1B_HUMAN	sp|P46821|MAP1B_HUMAN	yes	2	0.023838	49.487
AAEAHVDAHYYEQNEQPTGTCAACITGDNR	30	0	3348.42	sp|P55263|ADK_HUMAN	sp|P55263|ADK_HUMAN	yes	4	3.0713e-14	88.448
AAEALHGEADSSGVLAAVDATVNK	24	0	2295.13	sp|Q14554|PDIA5_HUMAN	sp|Q14554|PDIA5_HUMAN	yes	2;3	8.7753e-69	182.52
AAEATAVAGSGAVGGCLAK	19	0	1659.83	sp|Q9Y259|CHKB_HUMAN	sp|Q9Y259|CHKB_HUMAN	yes	2	3.4742e-15	115.05
AAEAVAAAVGTGATTAAVMAAAGIAAIGPAK	31	0	2623.4	sp|P46821|MAP1B_HUMAN	sp|P46821|MAP1B_HUMAN	yes	3	2.5642e-07	44.584
AAECLDVDECHR	12	0	1473.6	sp|Q8N2S1|LTBP4_HUMAN	sp|Q8N2S1|LTBP4_HUMAN	yes	2;3	0.00011264	126.29
AAECNIVVTQPR	12	0	1356.68	sp|Q08211|DHX9_HUMAN	sp|Q08211|DHX9_HUMAN	yes	2	4.8008e-05	124.46
AAEDDEDDDVDTK	13	0	1436.54	sp|P06454|PTMA_HUMAN	sp|P06454|PTMA_HUMAN	yes	2	4.8747e-06	110.52
AAEDDEDDDVDTKK	14	1	1564.64	sp|P06454|PTMA_HUMAN	sp|P06454|PTMA_HUMAN	yes	2;3	3.9887e-34	220.25
AAEDELQLPR	10	0	1140.58	sp|P78318|IGBP1_HUMAN	sp|P78318|IGBP1_HUMAN	yes	2	5.6747e-05	103.8
AAEDLFVNIR	10	0	1146.6	sp|Q9Y2A7|NCKP1_HUMAN	sp|Q9Y2A7|NCKP1_HUMAN	yes	2	0.00020082	94.806
AAEDPVAAAPR	11	0	1066.54	sp|P35475|IDUA_HUMAN	sp|P35475|IDUA_HUMAN	yes	2	0.0077409	65.404
AAEDYGVIK	9	0	964.487	sp|Q01995|TAGL_HUMAN	sp|Q01995|TAGL_HUMAN	yes	1;2	0.005998	81.642
AAEEAASTLASSIHPEQCIK	20	0	2112.02	sp|Q7Z460|CLAP1_HUMAN	sp|Q7Z460|CLAP1_HUMAN	yes	2	2.0267e-07	81.908
AAEEAEEAR	9	0	974.431	sp|Q15149|PLEC_HUMAN	sp|Q15149|PLEC_HUMAN	yes	2	0.002789	74.486
AAEEEDEADPK	11	0	1202.49	sp|P20962|PTMS_HUMAN	sp|P20962|PTMS_HUMAN	yes	2	0.0026198	54.584
AAEEEDEADPKR	12	1	1358.6	sp|P20962|PTMS_HUMAN	sp|P20962|PTMS_HUMAN	yes	2;3	9.005e-31	191.24
AAEEFVNIYYETMDKR	16	1	1977.91	sp|Q9NPJ8|NXT2_HUMAN	sp|Q9NPJ8|NXT2_HUMAN	yes	2	0.00051417	89.382
AAEEFVNVYYTTMDK	15	0	1779.8	sp|Q9UKK6|NXT1_HUMAN	sp|Q9UKK6|NXT1_HUMAN	yes	2	7.5617e-05	88.734
AAEEIGIK	8	0	829.455	sp|P11586|C1TC_HUMAN	sp|P11586|C1TC_HUMAN	yes	2	0.064229	38.322
AAEEPQQQK	9	0	1027.49	sp|Q96FW1|OTUB1_HUMAN	sp|Q96FW1|OTUB1_HUMAN	yes	2	0.00069484	87.251
AAEEPSKVEEK	11	1	1215.6	sp|P29966|MARCS_HUMAN	sp|P29966|MARCS_HUMAN	yes	2;3	9.3125e-21	195.4
AAEEPVSEVTVGVSVLAER	19	0	1941.01	sp|Q05655|KPCD_HUMAN	sp|Q05655|KPCD_HUMAN	yes	2	1.2089e-26	142.32
AAEEQGDDQDSEK	13	0	1420.56	sp|Q1KMD3|HNRL2_HUMAN	sp|Q1KMD3|HNRL2_HUMAN	yes	2	0.020746	43.306
AAEESASQIQSSAQR	15	0	1561.73	sp|Q13751|LAMB3_HUMAN	sp|Q13751|LAMB3_HUMAN	yes	2	3.3841e-31	206.03
AAEETNMEK	9	0	1021.44	sp|Q9UHB6|LIMA1_HUMAN	sp|Q9UHB6|LIMA1_HUMAN	yes	2	0.00090546	103.8
AAEEVEAK	8	0	845.413	sp|Q9NX63|MIC19_HUMAN	sp|Q9NX63|MIC19_HUMAN	yes	2	0.015312	47.349
AAEFGEPTSEQTGTAAGK	18	0	1750.8	sp|O95425|SVIL_HUMAN	sp|O95425|SVIL_HUMAN	yes	2	0.00040284	69.327
AAEFLAACAGGDLDEAR	17	0	1735.78	sp|Q9BZL4|PP12C_HUMAN	sp|Q9BZL4|PP12C_HUMAN	yes	2	6.6278e-06	52.201
AAEGAEAQGFSGLFAAYTDHPPPFR	25	0	2606.22	sp|Q9P253|VPS18_HUMAN	sp|Q9P253|VPS18_HUMAN	yes	3	0.00014037	66.913
AAEGGLSSPEFSELCIWLGSQIK	23	0	2478.21	sp|Q52LJ0|FA98B_HUMAN	sp|Q52LJ0|FA98B_HUMAN	yes	3	0.00013075	52.662
AAEGYTQFYYVDVLDGK	17	0	1937.9	sp|Q9UKN1|MUC12_HUMAN	sp|Q9UKN1|MUC12_HUMAN	yes	2	2.4701e-11	113.86
AAEHEVPLQER	11	0	1277.64	sp|Q9P260|RELCH_HUMAN	sp|Q9P260|RELCH_HUMAN	yes	2	0.0077409	49.16
AAEIASSDSANVSSR	15	0	1463.69	sp|P42338|PK3CB_HUMAN	sp|P42338|PK3CB_HUMAN	yes	2	0.026727	38.584
AAEIDDKLNK	10	1	1115.58	sp|Q8WXH0|SYNE2_HUMAN	sp|Q8WXH0|SYNE2_HUMAN	yes	2	0.0099222	76.605
AAEIGYEDPINPTYEATNAMYHR	23	0	2625.18	sp|O43272|PROD_HUMAN	sp|O43272|PROD_HUMAN	yes	3	1.3521e-05	63.421
AAEIHSR	7	0	782.404	sp|Q8IWB7|WDFY1_HUMAN	sp|Q8IWB7|WDFY1_HUMAN	yes	2	0.0071314	89.123
AAEILYYFALR	11	0	1328.71	sp|Q16706|MA2A1_HUMAN	sp|Q16706|MA2A1_HUMAN	yes	2	0.00070871	76.605
AAEIYGVTHTR	11	0	1216.62	sp|Q9HCS7|SYF1_HUMAN	sp|Q9HCS7|SYF1_HUMAN	yes	2	0.00075314	65.933
AAELAVQNEVGLVDNPLK	18	0	1879.01	sp|Q9NVM6|DJC17_HUMAN	sp|Q9NVM6|DJC17_HUMAN	yes	2	2.4826e-06	74.62
AAELEMELNEHSLVIDTLK	19	0	2154.09	sp|Q9UHV9|PFD2_HUMAN	sp|Q9UHV9|PFD2_HUMAN	yes	2;3	4.3503e-20	107.46
AAELEPDQLLAWQGLANLYEK	21	0	2371.21	sp|Q6PGP7|TTC37_HUMAN	sp|Q6PGP7|TTC37_HUMAN	yes	2;3	4.0971e-07	72.075
AAELFGLTAEEVYLVHDELDKPLGR	25	1	2784.43	sp|Q86Y79|PTH_HUMAN	sp|Q86Y79|PTH_HUMAN	yes	3;4	2.3633e-05	26.55
AAELFHQLSQALEVLTDAAAR	21	0	2253.18	sp|Q9NVM6|DJC17_HUMAN	sp|Q9NVM6|DJC17_HUMAN	yes	2;3	0.00017252	48.476
AAELIANSLATAGDGLIELR	20	0	1997.08	sp|P35232|PHB_HUMAN	sp|P35232|PHB_HUMAN	yes	2;3	1.7206e-170	275.16
AAELVATHFSGHIETVIK	18	0	1922.03	sp|Q8N3P4|VPS8_HUMAN	sp|Q8N3P4|VPS8_HUMAN	yes	3	0.0001032	58.508
AAELVTQNCEAYEAHMR	17	0	1991.88	sp|Q96I15|SCLY_HUMAN	sp|Q96I15|SCLY_HUMAN	yes	3	1.998e-06	72.327
AAEMEHLLER	10	0	1197.58	sp|Q86TM6|SYVN1_HUMAN	sp|Q86TM6|SYVN1_HUMAN	yes	2	0.0014363	83.358
AAEMLSQLDLFSR	13	0	1479.74	sp|P78318|IGBP1_HUMAN	sp|P78318|IGBP1_HUMAN	yes	2	1.8469e-05	103.76
AAEMMASLLK	10	0	1063.54	sp|P33176|KINH_HUMAN	sp|P33176|KINH_HUMAN	yes	2	0.003091	67.507
AAENHQGTLTEYCSTLMSLPTK	22	0	2451.14	sp|A8MVU1|NCF1C_HUMAN	sp|A8MVU1|NCF1C_HUMAN	yes	3	5.6102e-05	52.773
AAEPNKTEIQTLFK	14	1	1588.85	sp|Q8N6H7|ARFG2_HUMAN	sp|Q8N6H7|ARFG2_HUMAN	yes	2	0.0003321	112.95
AAEPQEQEFGK	11	0	1232.57	sp|Q9C0C2|TB182_HUMAN	sp|Q9C0C2|TB182_HUMAN	yes	2	0.0055497	57.888
AAEPVEDNCINFVAMK	16	0	1806.83	sp|Q14116|IL18_HUMAN	sp|Q14116|IL18_HUMAN	yes	2	9.5724e-08	95.138
AAEQAHLWAELVFLYDKYEEYDNAIITMMNHPTDAWK	37	1	4426.07	sp|Q00610|CLH1_HUMAN	sp|Q00610|CLH1_HUMAN	yes	4	0.047329	5.229
AAEQDPEAR	9	0	985.446	sp|Q6XQN6|PNCB_HUMAN	sp|Q6XQN6|PNCB_HUMAN	yes	2	0.003857	67.464
AAEQYTPK	8	0	906.445	sp|P49327|FAS_HUMAN	sp|P49327|FAS_HUMAN	yes	2	0.064503	47.349
AAESGSDFQQR	11	0	1194.53	sp|Q96BP3|PPWD1_HUMAN	sp|Q96BP3|PPWD1_HUMAN	yes	2	0.0059578	40.386
AAESLADPTEYENLFPGLK	19	0	2064.01	sp|P35606|COPB2_HUMAN	sp|P35606|COPB2_HUMAN	yes	2	9.3625e-192	244.37
AAESVSKPDVSEEAPGPSK	19	1	1883.91	sp|Q9BY42|RTF2_HUMAN	sp|Q9BY42|RTF2_HUMAN	yes	3	0.00037529	43.177
AAETHFGFETVSEEEK	16	0	1809.81	sp|Q5HYK3|COQ5_HUMAN	sp|Q5HYK3|COQ5_HUMAN	yes	2;3	9.1086e-16	121.69
AAETQTLNFGPEWLR	15	0	1731.86	sp|Q6Y7W6|GGYF2_HUMAN	sp|Q6Y7W6|GGYF2_HUMAN	yes	2	0.0015543	58.313
AAETTVVEVEEIVDIGAFAPEDIHIPQIYVHR	32	0	3559.82	sp|P55809|SCOT1_HUMAN	sp|P55809|SCOT1_HUMAN	yes	3;4	2.4996e-41	121.07
AAETVVDPEMTPYLDIANQTGR	22	0	2390.14	sp|Q9Y5A7|NUB1_HUMAN	sp|Q9Y5A7|NUB1_HUMAN	yes	2	0.043392	17.807
AAEVPNEELINLLLK	15	0	1664.93	sp|Q709C8|VP13C_HUMAN	sp|Q709C8|VP13C_HUMAN	yes	2	0.0036887	46.358
AAEVWMDEFK	10	0	1224.55	sp|Q8IXK2|GLT12_HUMAN	sp|Q8IXK2|GLT12_HUMAN	yes	2	0.0085645	47.561
AAEVWMDEYKEHFYNR	16	1	2086.92	sp|Q8N4A0|GALT4_HUMAN	sp|Q8N4A0|GALT4_HUMAN	yes	3;4	2.0706e-05	77.157
AAEWQLDQPSWSGR	14	0	1629.75	sp|Q9NVZ3|NECP2_HUMAN	sp|Q9NVZ3|NECP2_HUMAN	yes	2	9.6426e-09	123.92
AAFAELHNCIIDK	13	0	1500.74	sp|Q9NUQ6|SPS2L_HUMAN	sp|Q9NUQ6|SPS2L_HUMAN	yes	2	2.8209e-05	104.04
AAFAELHNCIIDKEVSLMAEMDK	23	1	2634.25	sp|Q9NUQ6|SPS2L_HUMAN	sp|Q9NUQ6|SPS2L_HUMAN	yes	3	0.00054596	26.931
AAFAHFPELYDFALSNVAEVDTR	23	0	2582.24	sp|O60306|AQR_HUMAN	sp|O60306|AQR_HUMAN	yes	3	0.0022873	19.473
AAFALGGLGSGFASNR	16	0	1494.76	sp|P27708|PYR1_HUMAN	sp|P27708|PYR1_HUMAN	yes	2	4.3493e-07	97.175
AAFALGGLGSGFASNREELSALVAPAFAHTSQVLVDK	37	1	3700.92	sp|P27708|PYR1_HUMAN	sp|P27708|PYR1_HUMAN	yes	3	0.00052496	9.7673
AAFCLEELMMTNPHNHLYCQQYAEVK	26	0	3196.42	sp|Q15006|EMC2_HUMAN	sp|Q15006|EMC2_HUMAN	yes	3	0.0269	11.68
AAFDDAIAELDTLSEESYK	19	0	2086.96	sp|P62258|1433E_HUMAN	sp|P62258|1433E_HUMAN	yes	2;3	1.8552e-148	266.6
AAFDDAIAELDTLSEESYKDSTLIMQLLR	29	1	3257.6	sp|P62258|1433E_HUMAN	sp|P62258|1433E_HUMAN	yes	3	0.054279	9.211
AAFECMYTLLDSCLDR	16	0	1963.85	sp|Q86VP6|CAND1_HUMAN	sp|Q86VP6|CAND1_HUMAN	yes	2	6.9607e-07	72.846
AAFENWEVEVTFR	13	0	1596.76	sp|P49257|LMAN1_HUMAN	sp|P49257|LMAN1_HUMAN	yes	2	5.1072e-18	133.49
AAFFLSYEELLQR	13	0	1585.81	sp|Q86UX2|ITIH5_HUMAN	sp|Q86UX2|ITIH5_HUMAN	yes	2	0.00020528	90.263
AAFFVTLDETEEGYR	15	0	1746.81	sp|P50416|CPT1A_HUMAN	sp|P50416|CPT1A_HUMAN	yes	2	0.00012196	68.548
AAFFVTLDETEEGYRSEDPDTSMDSYAK	28	1	3173.37	sp|P50416|CPT1A_HUMAN	sp|P50416|CPT1A_HUMAN	yes	3	0.027913	14.233
AAFGEEVDAVDTGISR	16	0	1635.77	sp|O00273|DFFA_HUMAN	sp|O00273|DFFA_HUMAN	yes	2	1.9199e-07	90.156
AAFGISDSYVDGSSFDPQR	19	0	2017.9	sp|Q9UQ35|SRRM2_HUMAN	sp|Q9UQ35|SRRM2_HUMAN	yes	2	4.7333e-07	70.552
AAFGLSEAGFNTACVTK	17	0	1742.83	sp|P31040|SDHA_HUMAN	sp|P31040|SDHA_HUMAN	yes	2	4.5409e-81	199.51
AAFGQGSGPIMLDEVQCTGTEASLADCK	28	0	2912.3	sp|Q08380|LG3BP_HUMAN	sp|Q08380|LG3BP_HUMAN	yes	2;3	2.6707e-89	198.42
AAFIGIGLPEPNK	13	0	1325.73	sp|Q12882|DPYD_HUMAN	sp|Q12882|DPYD_HUMAN	yes	2	0.00060522	83.438
AAFLNFFR	8	0	984.518	sp|Q5JTZ9|SYAM_HUMAN	sp|Q5JTZ9|SYAM_HUMAN	yes	2	0.0013072	84.064
AAFQLGSPWR	10	0	1131.58	sp|P05091|ALDH2_HUMAN	sp|P05091|ALDH2_HUMAN	yes	2	4.4021e-19	196.32
AAFQPEANPSHLTLNTALVESEDL	24	0	2566.26	sp|Q8WX93|PALLD_HUMAN	sp|Q8WX93|PALLD_HUMAN	yes	2	6.9275e-55	107.84
AAFQSLLDAQADEAVLDHPDLK	22	0	2366.18	sp|Q9UBI1|COMD3_HUMAN	sp|Q9UBI1|COMD3_HUMAN	yes	2;3	4.1873e-17	112.06
AAFSEDGALMDGGMDLNMEQGMAEHLK	27	0	2867.22	sp|Q9BTX3|TM208_HUMAN	sp|Q9BTX3|TM208_HUMAN	yes	3	2.5072e-06	36.943
AAFTAFEEAQLPR	13	0	1449.73	sp|Q96CT7|CC124_HUMAN	sp|Q96CT7|CC124_HUMAN	yes	2	3.0234e-06	110.88
AAFTVSLDPGPLEQFPHSMEPQLR	24	0	2666.32	sp|Q9UKD2|MRT4_HUMAN	sp|Q9UKD2|MRT4_HUMAN	yes	3	3.57e-06	55.866
AAFVAYALAFPR	12	0	1295.7	sp|Q6XQN6|PNCB_HUMAN	sp|Q6XQN6|PNCB_HUMAN	yes	2	0.00014847	88.921
AAFVLPEFAR	10	0	1119.61	sp|P19623|SPEE_HUMAN	sp|P19623|SPEE_HUMAN	yes	2	0.00080289	74.486
AAFVSEQQQK	10	0	1134.57	sp|P26006|ITA3_HUMAN	sp|P26006|ITA3_HUMAN	yes	2	8.8238e-05	106.93
AAFYEEQINYYDTYIK	16	0	2029.93	sp|Q13576|IQGA2_HUMAN	sp|Q13576|IQGA2_HUMAN	yes	2	1.3513e-28	185.9
AAFYHQPWAQEAVGR	15	0	1729.83	sp|Q92925|SMRD2_HUMAN	sp|Q92925|SMRD2_HUMAN	yes	3	4.2905e-05	79.889
AAGAAEAAVAAVEEVGSAGQFEELLR	26	0	2515.26	sp|O76003|GLRX3_HUMAN	sp|O76003|GLRX3_HUMAN	yes	3	0.0021769	42.028
AAGAAGAAAAAAR	13	0	998.526	sp|A6NCS6|CB072_HUMAN	sp|A6NCS6|CB072_HUMAN	yes	2	0.00019839	106.93
AAGAAVLLVEMLER	14	0	1441.8	sp|Q8IY34|S15A3_HUMAN	sp|Q8IY34|S15A3_HUMAN	yes	2	0.022684	33.1
AAGAEPDSILKPELLSAIEK	20	1	2051.11	sp|Q9BZV1|UBXN6_HUMAN	sp|Q9BZV1|UBXN6_HUMAN	yes	3	6.5937e-05	73.262
AAGASDVVLYK	11	0	1092.58	sp|Q9NSD9|SYFB_HUMAN	sp|Q9NSD9|SYFB_HUMAN	yes	2	0.0091538	55.235
AAGCDFTNVVK	11	0	1180.55	sp|P52758|RIDA_HUMAN	sp|P52758|RIDA_HUMAN	yes	2	0.029854	48.785
AAGCNIPVASVAAGFPAGQTHLK	23	0	2236.14	sp|Q9Y315|DEOC_HUMAN	sp|Q9Y315|DEOC_HUMAN	yes	3	0.035097	14.191
AAGDTTVIENSDVSPETESSEK	22	0	2265.01	sp|Q86UP2|KTN1_HUMAN	sp|Q86UP2|KTN1_HUMAN	yes	2	5.1727e-41	137.89
AAGELGIAVCNIPSAAVEETADSTICHILNLYR	33	0	3527.74	sp|P56545|CTBP2_HUMAN	sp|P56545|CTBP2_HUMAN	yes	3	2.8629e-05	27.781
AAGFDEIEQDLTQR	14	0	1591.75	sp|O95786|DDX58_HUMAN	sp|O95786|DDX58_HUMAN	yes	2	8.5436e-09	131.54
AAGFKDPLLASGTDGVGTK	19	1	1803.94	sp|P22102|PUR2_HUMAN	sp|P22102|PUR2_HUMAN	yes	2;3	0.0020793	59.171
AAGFSSSTTSTSWEGNR	17	0	1744.77	sp|Q7Z478|DHX29_HUMAN	sp|Q7Z478|DHX29_HUMAN	yes	2	5.3038e-05	78.157
AAGGAVCEQPLGLECR	16	0	1686.78	sp|Q9HC84|MUC5B_HUMAN	sp|Q9HC84|MUC5B_HUMAN	yes	2	1.2593e-19	123.92
AAGGDHGSPDSYR	13	0	1288.54	sp|P30566|PUR8_HUMAN	sp|P30566|PUR8_HUMAN	yes	2	6.5237e-07	94.791
AAGGGAGSSEDDAQSR	16	0	1434.6	sp|Q9H4A6|GOLP3_HUMAN	sp|Q9H4A6|GOLP3_HUMAN	yes	2	2.4292e-10	108.5
AAGGHLCQQPK	11	0	1165.57	sp|Q9HC84|MUC5B_HUMAN	sp|Q9HC84|MUC5B_HUMAN	yes	2	0.00015791	117.39
AAGGIELFVGGIGPDGHIAFNEPGSSLVSR	30	0	2923.48	sp|P46926|GNPI1_HUMAN	sp|P46926|GNPI1_HUMAN	yes	3	3.9722e-51	142.07
AAGGIILTASHCPGGPGGEFGVK	23	0	2152.07	sp|Q15124|PGM5_HUMAN	sp|Q15124|PGM5_HUMAN	yes	2;3	1.8472e-07	100.98
AAGGLHLLPWSR	12	0	1276.7	sp|Q8IYS2|K2013_HUMAN	sp|Q8IYS2|K2013_HUMAN	yes	2	0.0058562	43.272
AAGHLLKPR	9	1	961.582	sp|Q96S19|MTL26_HUMAN	sp|Q96S19|MTL26_HUMAN	yes	2	0.027396	73.637
AAGHPGDPESQQR	13	0	1348.61	sp|Q9Y490|TLN1_HUMAN	sp|Q9Y490|TLN1_HUMAN	yes	2;3	3.5425e-06	96.957
AAGIDEQENWHEGK	14	0	1582.7	sp|P28838|AMPL_HUMAN	sp|P28838|AMPL_HUMAN	yes	2;3	3.9882e-10	163.93
AAGIDEQENWHEGKENIR	18	1	2094.97	sp|P28838|AMPL_HUMAN	sp|P28838|AMPL_HUMAN	yes	3;4	2.872e-24	144.2
AAGIIHLGATSCYVGDNTDLIILR	24	0	2542.32	sp|P30566|PUR8_HUMAN	sp|P30566|PUR8_HUMAN	yes	3	9.2221e-17	114.35
AAGLATMISTMRPDIDNMDEYVR	23	1	2569.2	sp|O75533|SF3B1_HUMAN	sp|O75533|SF3B1_HUMAN	yes	3	1.999e-42	108.41
AAGLGELGAALLQLVR	16	0	1550.91	sp|P11474|ERR1_HUMAN	sp|P11474|ERR1_HUMAN	yes	2;3	3.2974e-07	112.93
AAGLLSTYR	9	0	950.519	sp|P39059|COFA1_HUMAN	sp|P39059|COFA1_HUMAN	yes	2	0.010637	75.243
AAGLVSDLDADSGLTLSR	18	0	1759.9	sp|Q9BW92|SYTM_HUMAN	sp|Q9BW92|SYTM_HUMAN	yes	2	5.8979e-17	144.2
AAGPSLSHTSGGTQSK	16	0	1484.72	sp|P27694|RFA1_HUMAN	sp|P27694|RFA1_HUMAN	yes	2;3	4.7707e-28	180.17
AAGQPYEQHAK	11	0	1198.57	sp|O14976|GAK_HUMAN	sp|O14976|GAK_HUMAN	yes	2	0.0074552	50.834
AAGSGAGGGGSAEQLDALVK	20	0	1714.85	sp|Q86SX6|GLRX5_HUMAN	sp|Q86SX6|GLRX5_HUMAN	yes	2	0.010117	30.959
AAGSGELGVTMK	12	0	1119.56	sp|O75369|FLNB_HUMAN	sp|O75369|FLNB_HUMAN	yes	2	0.0003278	106.35
AAGSLELFFDHCLFTMLQELDKTPGESLHGYR	32	1	3681.76	sp|Q6NUQ4|TM214_HUMAN	sp|Q6NUQ4|TM214_HUMAN	yes	4	0.005071	21.743
AAGSPSSSDQDEK	13	0	1277.54	sp|Q9Y520|PRC2C_HUMAN	sp|Q9Y520|PRC2C_HUMAN	yes	2	0.055413	41.824
AAGTAAALAFLSQESR	16	0	1562.81	sp|O75607|NPM3_HUMAN	sp|O75607|NPM3_HUMAN	yes	2	1.4762e-95	220.25
AAGTAGQLLYSNLQHLK	17	0	1783.96	sp|Q9NZC4|EHF_HUMAN	sp|Q9NZC4|EHF_HUMAN	yes	2	4.5362e-24	140.01
AAGTCGVLLR	10	0	1016.54	sp|Q5T653|RM02_HUMAN	sp|Q5T653|RM02_HUMAN	yes	2	0.027085	30.593
AAGTDGSDFQHR	12	0	1260.55	sp|Q8N5M9|JAGN1_HUMAN	sp|Q8N5M9|JAGN1_HUMAN	yes	2	2.5681e-05	124.81
AAGTEGPFQEVDGVATTR	18	0	1804.86	sp|P10586|PTPRF_HUMAN	sp|P10586|PTPRF_HUMAN	yes	2	0.0015873	29.115
AAGTLYTYPENWR	13	0	1540.73	sp|P26641|EF1G_HUMAN	sp|P26641|EF1G_HUMAN	yes	2	4.4275e-56	233.14
AAGTSSYWEDLR	12	0	1354.62	sp|O95249|GOSR1_HUMAN	sp|O95249|GOSR1_HUMAN	yes	2	0.019997	51.872
AAGTSSYWEDLRK	13	1	1482.71	sp|O95249|GOSR1_HUMAN	sp|O95249|GOSR1_HUMAN	yes	2	7.6101e-08	130.79
AAGVCLMLLATCCEDDIVPHVLPFIK	26	0	2941.46	sp|Q14974|IMB1_HUMAN	sp|Q14974|IMB1_HUMAN	yes	3	0.0057563	12.183
AAGVEAAAEVAATEIK	16	0	1499.78	sp|P52272|HNRPM_HUMAN	sp|P52272|HNRPM_HUMAN	yes	2	1.8415e-35	213.77
AAGVNVEPFWPGLFAK	16	0	1701.89	sp|P05386|RLA1_HUMAN	sp|P05386|RLA1_HUMAN	yes	2	8.8436e-23	153.25
AAGVPSATITWR	12	0	1228.66	sp|P98160|PGBM_HUMAN	sp|P98160|PGBM_HUMAN	yes	2	0.00106	85.622
AAGVVLEMIR	10	0	1057.6	sp|Q9Y230|RUVB2_HUMAN	sp|Q9Y230|RUVB2_HUMAN	yes	2	4.1321e-05	118.06
AAGWSELSER	10	0	1104.52	sp|Q9H0N5|PHS2_HUMAN	sp|Q9H0N5|PHS2_HUMAN	yes	2	0.013587	56.378
AAGYDLYSAYDYTIPPMEK	19	0	2166.98	sp|P33316|DUT_HUMAN	sp|P33316|DUT_HUMAN	yes	2	1.142e-10	80.815
AAHEWDWFQR	10	0	1344.6	sp|Q96JQ2|CLMN_HUMAN	sp|Q96JQ2|CLMN_HUMAN	yes	2	0.0016001	69.716
AAHFFSTLK	9	0	1020.54	sp|Q53H12|AGK_HUMAN	sp|Q53H12|AGK_HUMAN	yes	2	0.0047001	77.072
AAHFVFR	7	0	846.45	sp|P13591|NCAM1_HUMAN	sp|P13591|NCAM1_HUMAN	yes	2	0.0090212	84.185
AAHGCVTAVSGK	12	0	1156.57	sp|O75410|TACC1_HUMAN	sp|O75410|TACC1_HUMAN	yes	2	0.010437	65.933
AAHGVLLQALDEMR	14	0	1522.79	sp|Q8WZA9|IRGQ_HUMAN	sp|Q8WZA9|IRGQ_HUMAN	yes	2;3	0.00024049	99.855
AAHIFFTDTCPEPLFSELGR	20	0	2307.1	sp|Q15833|STXB2_HUMAN	sp|Q15833|STXB2_HUMAN	yes	2;3	2.2941e-11	117.41
AAHIFNEALVCHQIR	15	0	1777.9	sp|O43795|MYO1B_HUMAN	sp|O43795|MYO1B_HUMAN	yes	2;3	3.7837e-05	105.94
AAHLCAEAALR	11	0	1181.6	sp|Q9UQ80|PA2G4_HUMAN	sp|Q9UQ80|PA2G4_HUMAN	yes	2	8.6749e-05	150.17
AAHLSYGR	8	0	873.446	sp|Q96AX1|VP33A_HUMAN	sp|Q96AX1|VP33A_HUMAN	yes	2	0.0056447	75.243
AAHRPVEWVQAVVSR	15	1	1703.92	sp|P21359|NF1_HUMAN	sp|P21359|NF1_HUMAN	no		1	NaN
AAHSEGNTTAGLDMR	15	0	1529.69	sp|P78371|TCPB_HUMAN	sp|P78371|TCPB_HUMAN	yes	2;3	1.5432e-75	180.17
AAHSMDTLGSAGAK	14	0	1315.62	sp|Q709F0|ACD11_HUMAN	sp|Q709F0|ACD11_HUMAN	yes	2	0.022684	51.454
AAHTFLIHGSR	11	0	1208.64	sp|Q5K4L6|S27A3_HUMAN	sp|Q5K4L6|S27A3_HUMAN	yes	2	0.0055408	49.16
AAHVFFTDSCPDALFNELVK	20	0	2280.09	sp|P61764|STXB1_HUMAN	sp|P61764|STXB1_HUMAN	yes	3	3.7474e-06	70.806
AAHVLDIFPIDDVFLGMCLELEGLKPASHSGIR	33	1	3619.85	sp|Q9Y2A9|B3GN3_HUMAN	sp|Q9Y2A9|B3GN3_HUMAN	yes	4	5.9703e-11	45.556
AAHVLMPHESTVEHTHVDINEMESPLATR	29	0	3250.55	sp|P49902|5NTC_HUMAN	sp|P49902|5NTC_HUMAN	yes	4	0.031633	8.5844
AAIAAPILHVNSK	13	0	1303.76	sp|P36269|GGT5_HUMAN	sp|P36269|GGT5_HUMAN	yes	2;3	0.00093217	79.311
AAIAQALAGEVSVVPPSR	18	0	1734.96	sp|Q2TAY7|SMU1_HUMAN	sp|Q2TAY7|SMU1_HUMAN	yes	2;3	6.6034e-12	121.86
AAIDWFDGK	9	0	1021.49	sp|P35637|FUS_HUMAN;sp|Q92804|RBP56_HUMAN	sp|P35637|FUS_HUMAN	no	2	0.00026811	129.72
AAIDWFDGKEFHGNIIK	17	1	1959.98	sp|Q92804|RBP56_HUMAN	sp|Q92804|RBP56_HUMAN	yes	3	0.00077792	41.87
AAIDWFDGKEFSGNPIK	17	1	1893.93	sp|P35637|FUS_HUMAN	sp|P35637|FUS_HUMAN	yes	3	0.0038211	33.526
AAIECEQPQPDLYK	14	0	1660.78	sp|Q8NB49|AT11C_HUMAN	sp|Q8NB49|AT11C_HUMAN	yes	2	0.0061255	29.317
AAIELLMVLAGR	12	0	1255.73	sp|Q96CD0|FBXL8_HUMAN	sp|Q96CD0|FBXL8_HUMAN	yes	2	0.011493	36.24
AAIGCGIVESILNWVK	16	0	1728.92	sp|P11388|TOP2A_HUMAN	sp|P11388|TOP2A_HUMAN	yes	2	0.0062175	47.57
AAIGVHLGCTSACVAVYK	18	0	1875.93	sp|Q0VDF9|HSP7E_HUMAN	sp|Q0VDF9|HSP7E_HUMAN	yes	2	0.0076208	46.068
AAIIEEQKR	9	1	1056.59	sp|Q7Z6B0|CCD91_HUMAN	sp|Q7Z6B0|CCD91_HUMAN	yes	2	0.056796	45.489
AAIISAEGDSK	11	0	1060.54	sp|P35232|PHB_HUMAN	sp|P35232|PHB_HUMAN	yes	2	0.00053385	107.08
AAILDLEK	8	0	871.501	sp|Q15075|EEA1_HUMAN	sp|Q15075|EEA1_HUMAN	yes	2	0.021706	62.88
AAILETAPK	9	0	912.528	sp|Q9P2E9|RRBP1_HUMAN	sp|Q9P2E9|RRBP1_HUMAN	yes	2	0.019181	43.734
AAILGDTIMVAK	12	0	1201.67	sp|Q8NI60|COQ8A_HUMAN	sp|Q8NI60|COQ8A_HUMAN	yes	2	0.0016086	67.881
AAILNLLPITSYPR	14	0	1540.9	sp|Q7Z5N4|SDK1_HUMAN	sp|Q7Z5N4|SDK1_HUMAN	yes	2	0.00072559	45.939
AAILPTSIFLTNK	13	0	1387.81	sp|O14744|ANM5_HUMAN	sp|O14744|ANM5_HUMAN	yes	2	1.4231e-06	101.48
AAILQTEVDALR	12	0	1298.72	sp|Q8IUD2|RB6I2_HUMAN;sp|O15083|ERC2_HUMAN	sp|Q8IUD2|RB6I2_HUMAN	yes	2	0.0011795	90.263
AAILWKPGAPFSIEEVEVAPPK	22	1	2348.28	sp|P28332|ADH6_HUMAN	sp|P28332|ADH6_HUMAN	yes	3	1.4388e-10	72.075
AAIPAALPSDK	11	0	1052.59	sp|Q02318|CP27A_HUMAN	sp|Q02318|CP27A_HUMAN	yes	2	0.075436	24.821
AAIQCLQALSGVASPFYLIIDHLISK	26	0	2827.53	sp|Q9H583|HEAT1_HUMAN	sp|Q9H583|HEAT1_HUMAN	yes	3	0.0096009	15.507
AAIQSQLDGVR	11	0	1156.62	sp|O60645|EXOC3_HUMAN	sp|O60645|EXOC3_HUMAN	yes	2	0.0044703	59.645
AAIQTFQNTYQVLAVTFNDTSDQIISGGIDNDIK	34	0	3699.83	sp|Q96DI7|SNR40_HUMAN	sp|Q96DI7|SNR40_HUMAN	yes	3;4	2.4414e-18	72.521
AAISGENAGLVR	12	0	1156.62	sp|P19827|ITIH1_HUMAN;CON__Q0VCM5	sp|P19827|ITIH1_HUMAN	yes	2	5.3094e-05	144.47
AAISSGIEDPVPTLHLTER	19	0	2005.05	sp|O75175|CNOT3_HUMAN	sp|O75175|CNOT3_HUMAN	yes	2;3	1.4184e-05	93.649
AAIVCYDLTDSSSFER	16	0	1832.83	sp|Q969Q5|RAB24_HUMAN	sp|Q969Q5|RAB24_HUMAN	yes	2	0.069938	26.465
AAIVHNVDSDDLISMGSNDIEVLK	24	0	2554.26	sp|O43567|RNF13_HUMAN	sp|O43567|RNF13_HUMAN	yes	3	0.0010432	30.668
AAIVVHSR	8	0	851.498	sp|Q6PCB7|S27A1_HUMAN;sp|Q6P1M0|S27A4_HUMAN	sp|Q6P1M0|S27A4_HUMAN	no	2	0.022802	34.931
AAIYGGVEGGGTR	13	0	1206.6	sp|Q9UJ70|NAGK_HUMAN	sp|Q9UJ70|NAGK_HUMAN	yes	2	0.00068616	94.66
AALAALCPGDLIQAINGESTELMTHLEAQNR	31	0	3306.63	sp|P50479|PDLI4_HUMAN	sp|P50479|PDLI4_HUMAN	yes	3	0.010065	10.25
AALAATGAASGGGGGGGGAGSR	22	0	1629.78	sp|A6NKD9|CC85C_HUMAN	sp|A6NKD9|CC85C_HUMAN	yes	2	2.215e-05	89.636
AALADDFDTPR	11	0	1190.56	sp|Q9HA77|SYCM_HUMAN	sp|Q9HA77|SYCM_HUMAN	yes	2	0.0036976	61.48
AALADVLR	8	0	827.486	sp|Q9HC35|EMAL4_HUMAN	sp|Q9HC35|EMAL4_HUMAN	yes	2	0.0040388	81.32
AALAEITEMVAQLHGTMIK	19	0	2026.06	sp|Q9Y4F1|FARP1_HUMAN	sp|Q9Y4F1|FARP1_HUMAN	yes	2;3	1.2611e-26	124.62
AALAFGFLDLLK	12	0	1277.74	sp|Q96SY0|INT14_HUMAN	sp|Q96SY0|INT14_HUMAN	yes	2	0.0025024	53.517
AALAGGTTMIIDHVVPEPESSLTEAYEK	28	0	2928.44	sp|Q14195|DPYL3_HUMAN	sp|Q14195|DPYL3_HUMAN	yes	3	5.8365e-15	114.25
AALAGGTTMIIDHVVPEPGTSLLAAFDQWR	30	0	3136.6	sp|Q16555|DPYL2_HUMAN	sp|Q16555|DPYL2_HUMAN	yes	3	1.9391e-173	226.64
AALAHSEEVTASQVAATK	18	0	1782.91	sp|Q15149|PLEC_HUMAN	sp|Q15149|PLEC_HUMAN	yes	2;3	1.1935e-61	209.84
AALALQITNLLTR	13	0	1396.84	sp|P54098|DPOG1_HUMAN	sp|P54098|DPOG1_HUMAN	yes	2	0.0051151	44.598
AALANLCIGDVITAIDGENTSNMTHLEAQNR	31	0	3311.59	sp|O00151|PDLI1_HUMAN	sp|O00151|PDLI1_HUMAN	yes	3;4	3.557e-94	176.91
AALAPLPPLPAQFK	14	0	1432.84	sp|Q9NP79|VTA1_HUMAN	sp|Q9NP79|VTA1_HUMAN	yes	2	8.1319e-05	78.816
AALCAVHVIR	10	0	1108.62	sp|O43747|AP1G1_HUMAN	sp|O43747|AP1G1_HUMAN	yes	2	0.00048706	89.123
AALCHFCIDMLNAK	14	0	1662.77	sp|P54920|SNAA_HUMAN	sp|P54920|SNAA_HUMAN	yes	2;3	4.0628e-08	99.276
AALCHFIVDELNAK	14	0	1599.81	sp|Q9H115|SNAB_HUMAN	sp|Q9H115|SNAB_HUMAN	yes	2;3	0.00021304	85.821
AALDCSTSHLDEFYSDPHAVAGALK	25	0	2674.23	sp|Q68EM7|RHG17_HUMAN	sp|Q68EM7|RHG17_HUMAN	yes	3	5.3252e-12	75.006
AALDEQFEPQK	11	0	1274.61	sp|P15428|PGDH_HUMAN	sp|P15428|PGDH_HUMAN	yes	2	0.00020816	104.39
AALDGTPGMIGYGMAK	16	0	1551.74	sp|P09417|DHPR_HUMAN	sp|P09417|DHPR_HUMAN	yes	2	2.7125e-10	105.94
AALDSGAFQSVWVSTDHDEIENVAK	25	0	2688.27	sp|Q8NFW8|NEUA_HUMAN	sp|Q8NFW8|NEUA_HUMAN	yes	3	1.029e-85	167.64
AALDSINELPENILLELFTHVPAR	24	0	2674.43	sp|Q9NRD1|FBX6_HUMAN	sp|Q9NRD1|FBX6_HUMAN	yes	3	2.0002e-05	53.193
AALDSLSLFTSLGLSEQK	18	0	1878.99	sp|P47897|SYQ_HUMAN	sp|P47897|SYQ_HUMAN	yes	2	1.4213e-87	260.76
AALEAIDELDLFGAHGGR	18	0	1853.93	sp|P46019|KPB2_HUMAN	sp|P46019|KPB2_HUMAN	yes	2;3	5.9492e-17	93.772
AALEALGSCLNNK	13	0	1359.68	sp|P34897|GLYM_HUMAN	sp|P34897|GLYM_HUMAN	yes	2	4.6141e-13	154.81
AALEALLGGGEQAYR	15	0	1517.78	sp|Q8NEG4|FA83F_HUMAN	sp|Q8NEG4|FA83F_HUMAN	yes	2	0.0029671	66.953
AALEALLGR	9	0	912.539	sp|O15061|SYNEM_HUMAN	sp|O15061|SYNEM_HUMAN	yes	2	0.0011296	82.716
AALEALLPYTER	12	0	1345.72	sp|Q12788|TBL3_HUMAN	sp|Q12788|TBL3_HUMAN	yes	2	0.0071372	50.297
AALEAQNALHNIK	13	0	1391.75	sp|O95319|CELF2_HUMAN	sp|O95319|CELF2_HUMAN	yes	2	6.6856e-18	157.77
AALEAQNALHNMK	13	0	1409.71	sp|Q92879|CELF1_HUMAN	sp|Q92879|CELF1_HUMAN	yes	2	2.3046e-09	154.66
AALEAVGGTVVLE	13	0	1227.67	sp|P52815|RM12_HUMAN	sp|P52815|RM12_HUMAN	yes	1;2	0.00031938	95.311
AALEDSSGSSELQEIMR	17	0	1821.84	sp|Q12929|EPS8_HUMAN	sp|Q12929|EPS8_HUMAN	yes	2	3.3084e-06	100.69
AALEELVK	8	0	871.501	sp|P12081|SYHC_HUMAN	sp|P12081|SYHC_HUMAN	yes	2	0.01018	62.88
AALEEVEGDVAELELK	16	0	1713.87	sp|Q15057|ACAP2_HUMAN	sp|Q15057|ACAP2_HUMAN	yes	2	2.1543e-10	130.71
AALEEVYPDLTPEETR	16	0	1831.88	sp|Q9H0D6|XRN2_HUMAN	sp|Q9H0D6|XRN2_HUMAN	yes	2	0.0013627	40.224
AALEEVYPDLTPEETRR	17	1	1987.99	sp|Q9H0D6|XRN2_HUMAN	sp|Q9H0D6|XRN2_HUMAN	yes	3	0.001004	45.183
AALEGTATYR	10	0	1051.53	sp|Q9NRV9|HEBP1_HUMAN	sp|Q9NRV9|HEBP1_HUMAN	yes	2	0.00016094	96.311
AALEQDLAFWYGPR	14	0	1635.8	sp|P09601|HMOX1_HUMAN	sp|P09601|HMOX1_HUMAN	yes	2	6.3774e-05	81.799
AALEQLLK	8	0	884.533	sp|Q92797|SYMPK_HUMAN	sp|Q92797|SYMPK_HUMAN	yes	2	0.0082909	62.88
AALETDENLLLCAPTGAGK	19	0	1942.97	sp|O75643|U520_HUMAN	sp|O75643|U520_HUMAN	yes	2	2.8372e-51	166.48
AALEVHVQEETVGPWR	16	0	1819.92	sp|Q53GL7|PAR10_HUMAN	sp|Q53GL7|PAR10_HUMAN	yes	2	0.00094622	54.199
AALEYLEDIDLK	12	0	1391.72	sp|Q9BRX8|PXL2A_HUMAN	sp|Q9BRX8|PXL2A_HUMAN	yes	2	7.7577e-05	123.42
AALEYLGSFDHYAT	14	0	1556.71	sp|P10586|PTPRF_HUMAN	sp|P10586|PTPRF_HUMAN	no	2	0.046525	41.796
AALFALQNLFEEK	13	0	1492.79	sp|Q99707|METH_HUMAN	sp|Q99707|METH_HUMAN	yes	2	0.00034671	69.276
AALGPEGHGIK	11	0	1048.57	sp|P30613|KPYR_HUMAN	sp|P30613|KPYR_HUMAN	yes	2	0.015003	44.82
AALGPLVTGLYDVQAFK	17	0	1761.97	sp|P11172|UMPS_HUMAN	sp|P11172|UMPS_HUMAN	yes	2	1.2743e-20	133.07
AALGPSSQNVTEYVVR	16	0	1689.87	sp|P35269|T2FA_HUMAN	sp|P35269|T2FA_HUMAN	yes	2	6.827e-06	87.573
AALGSPSHTFR	11	0	1142.58	sp|Q96HJ9|FMC1_HUMAN	sp|Q96HJ9|FMC1_HUMAN	yes	2	0.00013351	92.732
AALGVLESDLPSAVTLLK	18	0	1796.03	sp|Q8NEJ9|NGDN_HUMAN	sp|Q8NEJ9|NGDN_HUMAN	yes	2	6.7184e-24	119.52
AALHLYSNTLNFQISEVEPK	20	0	2273.17	sp|P41227|NAA10_HUMAN	sp|P41227|NAA10_HUMAN	yes	2;3	1.1375e-05	89.923
AALHPPALAVLSHTPDGATQTIAWVGK	27	0	2721.46	sp|Q8NDH3|PEPL1_HUMAN	sp|Q8NDH3|PEPL1_HUMAN	yes	3	1.1539e-05	26.931
AALIIQQYFR	10	0	1221.69	sp|Q9NQX4|MYO5C_HUMAN	sp|Q9NQX4|MYO5C_HUMAN	yes	2	0.007497	58.286
AALIMQVLQLTADQIAMLPPEQR	23	0	2549.37	sp|P33240|CSTF2_HUMAN;sp|Q9H0L4|CSTFT_HUMAN	sp|P33240|CSTF2_HUMAN	no	3	0.043306	13.739
AALLAELALLEPEALR	16	0	1691.98	sp|Q3KQV9|UAP1L_HUMAN	sp|Q3KQV9|UAP1L_HUMAN	yes	2;3	1.3631e-19	140.57
AALLEAGMPECTEDK	15	0	1633.73	sp|Q9C0C9|UBE2O_HUMAN	sp|Q9C0C9|UBE2O_HUMAN	yes	2	0.00035937	64.266
AALLELWELR	10	0	1212.69	sp|Q13813|SPTN1_HUMAN	sp|Q13813|SPTN1_HUMAN	yes	2	5.7293e-07	142.04
AALLELWELRR	11	1	1368.79	sp|Q13813|SPTN1_HUMAN	sp|Q13813|SPTN1_HUMAN	yes	3	0.00021037	72.042
AALLETLSLLLAK	13	0	1354.84	sp|Q92616|GCN1_HUMAN	sp|Q92616|GCN1_HUMAN	yes	2	0.00093499	72.365
AALLHGETR	9	0	966.525	sp|P78346|RPP30_HUMAN	sp|P78346|RPP30_HUMAN	yes	2	0.0015717	81.642
AALLNAILHSAYSETFLLPHLK	22	0	2421.34	sp|Q9H8H0|NOL11_HUMAN	sp|Q9H8H0|NOL11_HUMAN	yes	3;4	5.5011e-06	85.742
AALLNFDEFAVSK	13	0	1423.73	sp|Q9Y613|FHOD1_HUMAN	sp|Q9Y613|FHOD1_HUMAN	yes	2	0.0070625	50.09
AALLNQHYQVNFK	13	0	1544.81	sp|P07814|SYEP_HUMAN	sp|P07814|SYEP_HUMAN	yes	2;3	6.1023e-70	200.11
AALLSPGDPAIWAGLMAACHADDK	24	0	2450.17	sp|Q6PGP7|TTC37_HUMAN	sp|Q6PGP7|TTC37_HUMAN	yes	3	0.0012255	32.862
AALLWALAAALER	13	0	1367.79	sp|Q8IZ83|A16A1_HUMAN	sp|Q8IZ83|A16A1_HUMAN	yes	2	0.0001997	101.82
AALMESQGQQQEER	14	0	1603.73	sp|Q14980|NUMA1_HUMAN	sp|Q14980|NUMA1_HUMAN	yes	2	1.9251e-45	225.1
AALMTPGTGAPPAPGDFSGEGSQGLPDPSPEPK	33	0	3132.47	sp|P19971|TYPH_HUMAN	sp|P19971|TYPH_HUMAN	yes	3	3.0974e-05	45.556
AALNALQPPEFR	12	0	1325.71	sp|Q3ZAQ7|VMA21_HUMAN	sp|Q3ZAQ7|VMA21_HUMAN	yes	2	0.0013742	60.547
AALNELLK	8	0	870.517	sp|Q6PGP7|TTC37_HUMAN	sp|Q6PGP7|TTC37_HUMAN	yes	2	0.048853	49.325
AALPAHSFVCSLSLK	15	0	1599.84	sp|O14772|FPGT_HUMAN	sp|O14772|FPGT_HUMAN	yes	3	0.051932	24.744
AALPAQELEEYNK	13	0	1474.73	sp|P12821|ACE_HUMAN	sp|P12821|ACE_HUMAN	yes	2	1.3303e-06	113.46
AALPLTTSDTK	11	0	1116.6	sp|Q7Z6Z7|HUWE1_HUMAN	sp|Q7Z6Z7|HUWE1_HUMAN	yes	2	0.035327	28.647
AALPSHVVTMLDNFPTNLHPMSQLSAAVTALNSESNFAR	39	0	4151.06	sp|O75390|CISY_HUMAN	sp|O75390|CISY_HUMAN	yes	3;4	1.2799e-221	334.64
AALQEEEQASK	11	0	1202.58	sp|O00139|KIF2A_HUMAN	sp|O00139|KIF2A_HUMAN	yes	2	0.0020405	74.424
AALQEELQLCK	11	0	1301.66	sp|P49327|FAS_HUMAN	sp|P49327|FAS_HUMAN	yes	2	0.00011207	129.28
AALQEGHQFLCSIEA	15	0	1672.79	sp|P50583|AP4A_HUMAN	sp|P50583|AP4A_HUMAN	yes	2	0.0003699	62.705
AALQELLSK	9	0	971.565	sp|P62851|RS25_HUMAN	sp|P62851|RS25_HUMAN	yes	2	0.00032001	137.84
AALQGQLQHLEGQLGSLQGR	20	0	2103.12	sp|A6NC98|CC88B_HUMAN	sp|A6NC98|CC88B_HUMAN	yes	3	0.00015991	56.08
AALQLVVDPGDPR	13	0	1349.73	sp|O96013|PAK4_HUMAN	sp|O96013|PAK4_HUMAN	yes	2	0.0025885	51.531
AALQSQAEALR	11	0	1156.62	sp|Q8WZA9|IRGQ_HUMAN	sp|Q8WZA9|IRGQ_HUMAN	yes	2	0.00084131	74.424
AALSALESFLK	11	0	1148.64	sp|P78527|PRKDC_HUMAN	sp|P78527|PRKDC_HUMAN	yes	2	0.00015518	105.36
AALSASEGEEVPQDK	15	0	1529.72	sp|O95831|AIFM1_HUMAN	sp|O95831|AIFM1_HUMAN	yes	2	2.4544e-126	286.01
AALSEEELEKK	11	1	1245.65	sp|Q04637|IF4G1_HUMAN	sp|Q04637|IF4G1_HUMAN	yes	2	0.00013015	143.39
AALSEMVEYITHNR	14	0	1632.79	sp|Q13362|2A5G_HUMAN	sp|Q13362|2A5G_HUMAN	yes	2;3	1.5995e-13	157.77
AALSGANVLTLIEK	14	0	1398.81	sp|Q07954|LRP1_HUMAN	sp|Q07954|LRP1_HUMAN	yes	2	5.2893e-16	176.97
AALSGSYVNFGVFR	14	0	1486.76	sp|Q9UIA9|XPO7_HUMAN	sp|Q9UIA9|XPO7_HUMAN	yes	2	0.00030836	79.311
AALSSQQQQQLALLLQQFQTLK	22	0	2484.37	sp|Q6Y7W6|GGYF2_HUMAN	sp|Q6Y7W6|GGYF2_HUMAN	yes	3	1.5962e-05	85.513
AALTAEHFAALQSLLK	16	0	1682.94	sp|Q9P000|COMD9_HUMAN	sp|Q9P000|COMD9_HUMAN	yes	2;3	5.2014e-05	79.235
AALTELSLGSAYQAMILGVDSK	22	0	2237.16	sp|P04114|APOB_HUMAN	sp|P04114|APOB_HUMAN	yes	2	7.2641e-23	128.28
AALTFVQDENMINFIK	16	0	1852.94	sp|Q5VTQ0|TT39B_HUMAN	sp|Q5VTQ0|TT39B_HUMAN	yes	2	1.5969e-05	104.04
AALTGLLHR	9	0	950.566	sp|P55084|ECHB_HUMAN	sp|P55084|ECHB_HUMAN	yes	2	1.4287e-07	184.89
AALTTLFK	8	0	863.512	sp|Q96KP4|CNDP2_HUMAN	sp|Q96KP4|CNDP2_HUMAN	yes	1;2	0.00046896	90.308
AALTVHQAR	9	0	965.541	sp|Q96GQ5|RUS1_HUMAN	sp|Q96GQ5|RUS1_HUMAN	yes	2	0.0059099	75.243
AALVAQNYINYQQGTPHR	18	0	2043.03	sp|Q9BS40|LXN_HUMAN	sp|Q9BS40|LXN_HUMAN	yes	2;3	2.2779e-36	218.12
AALVDLEPGTMDSVR	15	0	1572.78	sp|Q9BUF5|TBB6_HUMAN	sp|Q9BUF5|TBB6_HUMAN	yes	2	8.807e-05	84.309
AALVDQSGVLLAFADQPIK	19	0	1955.07	sp|Q96C11|FGGY_HUMAN	sp|Q96C11|FGGY_HUMAN	yes	2;3	0.00019593	62.711
AALVDYLDGK	10	0	1063.56	sp|Q6PGP7|TTC37_HUMAN	sp|Q6PGP7|TTC37_HUMAN	yes	2	0.012745	58.916
AALVLEDGSVLR	12	0	1241.7	sp|P27708|PYR1_HUMAN	sp|P27708|PYR1_HUMAN	yes	2	2.7126e-07	121.8
AALWALQGGTSVVIANGTHPK	21	0	2090.13	sp|P54886|P5CS_HUMAN	sp|P54886|P5CS_HUMAN	yes	3	0.07062	17.238
AAMAAAQSGTPGPVFVELPVDVLYPYFMVQK	31	0	3295.67	sp|A1L0T0|ILVBL_HUMAN	sp|A1L0T0|ILVBL_HUMAN	yes	3	5.1026e-16	75.024
AAMAQVIGDR	10	0	1030.52	sp|Q02083|NAAA_HUMAN	sp|Q02083|NAAA_HUMAN	yes	2	0.001395	76.572
AAMAVALR	8	0	801.453	sp|Q9NNW7|TRXR2_HUMAN	sp|Q9NNW7|TRXR2_HUMAN	yes	2	0.073102	39.761
AAMAVGGAGGSR	12	0	1003.49	sp|O14744|ANM5_HUMAN	sp|O14744|ANM5_HUMAN	yes	2	2.9087e-05	112.8
AAMDMTVFLK	10	0	1125.56	sp|Q9ULV0|MYO5B_HUMAN	sp|Q9ULV0|MYO5B_HUMAN	yes	2	0.014993	54.436
AAMDNSEIAGEK	12	0	1234.55	sp|Q16891|MIC60_HUMAN	sp|Q16891|MIC60_HUMAN	yes	2	1.1342e-05	148.9
AAMDNSEIAGEKK	13	1	1362.64	sp|Q16891|MIC60_HUMAN	sp|Q16891|MIC60_HUMAN	yes	2;3	1.2182e-10	139.78
AAMEALVVEVTK	12	0	1259.68	sp|Q08211|DHX9_HUMAN	sp|Q08211|DHX9_HUMAN	yes	2	0.0011279	79.889
AAMEPIVISAK	11	0	1128.62	sp|Q9Y490|TLN1_HUMAN	sp|Q9Y490|TLN1_HUMAN	yes	2	0.003209	70.389
AAMFPETLDEGMQIPSTQFDAAHPTNVQR	29	0	3201.49	sp|P35222|CTNB1_HUMAN	sp|P35222|CTNB1_HUMAN	yes	3	2.5013e-22	97.525
AAMFTAGSNFNHVVQNEK	18	0	1963.92	sp|O60725|ICMT_HUMAN	sp|O60725|ICMT_HUMAN	yes	2	0.00012958	75.012
AAMGPGISR	9	0	858.438	sp|Q96G03|PGM2_HUMAN	sp|Q96G03|PGM2_HUMAN	yes	2	0.0067831	65.156
AAMITHQR	8	0	926.476	sp|O14975|S27A2_HUMAN	sp|O14975|S27A2_HUMAN	yes	2	0.0063636	70.67
AAMIVNQLSK	10	0	1073.59	sp|P14923|PLAK_HUMAN	sp|P14923|PLAK_HUMAN	yes	2	0.00010798	133.98
AAMIWIVGEYAER	13	0	1507.75	sp|P63010|AP2B1_HUMAN;sp|Q10567|AP1B1_HUMAN	sp|Q10567|AP1B1_HUMAN	no	2	0.00065612	74.424
AAMPPQIIQFPEDQK	15	0	1711.86	sp|Q15746|MYLK_HUMAN	sp|Q15746|MYLK_HUMAN	yes	2	0.00017631	51.569
AAMTSLMDLTLLLAR	15	0	1618.88	sp|Q9BTW9|TBCD_HUMAN	sp|Q9BTW9|TBCD_HUMAN	yes	2	1.4548e-10	99.589
AAMVGMLANFLGFR	14	0	1496.76	sp|P01019|ANGT_HUMAN	sp|P01019|ANGT_HUMAN	yes	2	1.5484e-07	115.86
AANAAENDFSVSQAEMSSR	19	0	1983.86	sp|Q8NE71|ABCF1_HUMAN	sp|Q8NE71|ABCF1_HUMAN	yes	2	2.7162e-20	123.24
AANALCAGMR	10	0	1033.48	sp|Q8WWA0|ITLN1_HUMAN	sp|Q8WWA0|ITLN1_HUMAN	yes	2	8.2894e-07	169.97
AANATTNPSQLLPLELVDK	19	0	1994.07	sp|Q9Y4Y9|LSM5_HUMAN	sp|Q9Y4Y9|LSM5_HUMAN	yes	2	1.4555e-169	251.28
AANDAGYFNDEMAPIEVK	18	0	1953.88	sp|P42765|THIM_HUMAN	sp|P42765|THIM_HUMAN	yes	2	7.003e-234	292.56
AANDPFTIVHGNTGK	15	0	1540.76	sp|O60449|LY75_HUMAN	sp|O60449|LY75_HUMAN	yes	2;3	7.6083e-07	128.41
AANEVSSADVK	11	0	1089.53	sp|Q13449|LSAMP_HUMAN	sp|Q13449|LSAMP_HUMAN	yes	2	0.00059898	101.82
AANGVVLATEK	11	0	1071.59	sp|P25787|PSA2_HUMAN	sp|P25787|PSA2_HUMAN	yes	2	0.00029139	97.277
AANILVGENLVCK	13	0	1399.75	sp|P07947|YES_HUMAN;sp|P12931|SRC_HUMAN	sp|P12931|SRC_HUMAN	no	2	1.5948e-05	99.174
AANILVSDTLSCK	13	0	1390.71	sp|P06239|LCK_HUMAN	sp|P06239|LCK_HUMAN	yes	2	0.0010625	55.754
AANMIPAHDSPLAALAFDASGTK	23	0	2268.12	sp|Q9Y4P8|WIPI2_HUMAN	sp|Q9Y4P8|WIPI2_HUMAN	yes	3	0.0002187	68.42
AANMLQQSGSK	11	0	1133.55	sp|P46063|RECQ1_HUMAN	sp|P46063|RECQ1_HUMAN	yes	2	0.00096506	69.915
AANNGALPPDLSYIVR	16	0	1669.88	sp|P08574|CY1_HUMAN	sp|P08574|CY1_HUMAN	yes	2	0.058137	26.465
AANPGCSLEDFVR	13	0	1434.66	sp|Q15042|RB3GP_HUMAN	sp|Q15042|RB3GP_HUMAN	yes	2	0.029139	34.193
AANSLEAFIFETQDK	15	0	1682.82	sp|Q9Y4L1|HYOU1_HUMAN	sp|Q9Y4L1|HYOU1_HUMAN	yes	2;3	5.5938e-75	244.71
AANVGSMFQYWK	12	0	1400.65	sp|Q13948|CASP_HUMAN;sp|O14529|CUX2_HUMAN	sp|Q13948|CASP_HUMAN	yes	2	0.0007321	65.933
AANVLLSEHGEVK	13	0	1365.73	sp|Q9Y6E0|STK24_HUMAN	sp|Q9Y6E0|STK24_HUMAN	yes	2	5.3228e-18	162.21
AANVLVSESLMCK	13	0	1420.71	sp|P07948|LYN_HUMAN	sp|P07948|LYN_HUMAN	yes	2	0.021048	44.598
AANWYER	7	0	908.414	sp|O75489|NDUS3_HUMAN	sp|O75489|NDUS3_HUMAN	yes	2	0.01463	66.087
AANYSSTSTR	10	0	1056.48	sp|Q9BTV4|TMM43_HUMAN	sp|Q9BTV4|TMM43_HUMAN	yes	2	0.0044379	62.969
AAPAEIDQR	9	0	969.488	sp|Q9UPW6|SATB2_HUMAN	sp|Q9UPW6|SATB2_HUMAN	yes	2	0.013713	58.426
AAPAGGFQNIACLR	14	0	1444.72	sp|Q9UBP6|TRMB_HUMAN	sp|Q9UBP6|TRMB_HUMAN	yes	2	0.0039606	40.386
AAPALTELGLLHNR	14	0	1474.83	sp|P59044|NLRP6_HUMAN	sp|P59044|NLRP6_HUMAN	yes	3	2.8356e-07	106.35
AAPAPGLISVFSSSQELGAALAQLVAQR	28	0	2751.49	sp|O95336|6PGL_HUMAN	sp|O95336|6PGL_HUMAN	yes	3	8.8922e-12	95.263
AAPAPTASSTININTSTSK	19	0	1830.93	sp|Q86Y37|CACL1_HUMAN	sp|Q86Y37|CACL1_HUMAN	yes	2	3.9696e-05	56.08
AAPAQQTTQPGGGK	14	0	1310.66	sp|Q9NXG2|THUM1_HUMAN	sp|Q9NXG2|THUM1_HUMAN	yes	2	5.8279e-08	101.48
AAPASSAGASDAR	13	0	1130.53	sp|Q8NF37|PCAT1_HUMAN	sp|Q8NF37|PCAT1_HUMAN	yes	2	0.0090951	54.584
AAPCEGQAFAVGVEK	15	0	1532.73	sp|Q86WB0|NIPA_HUMAN	sp|Q86WB0|NIPA_HUMAN	no	2	1	NaN
AAPCIYWLPLTDSQIVQK	18	0	2102.09	sp|Q9UKV3|ACINU_HUMAN	sp|Q9UKV3|ACINU_HUMAN	yes	2;3	0.0013891	31.801
AAPDDPSGFAVLASCAR	17	0	1703.79	sp|Q9UHJ6|SHPK_HUMAN	sp|Q9UHJ6|SHPK_HUMAN	yes	2	0.0015093	53.363
AAPDILIATPGR	12	0	1193.68	sp|Q96GQ7|DDX27_HUMAN	sp|Q96GQ7|DDX27_HUMAN	yes	2	0.0266	30.349
AAPDITGHK	9	0	908.472	sp|Q9Y639|NPTN_HUMAN	sp|Q9Y639|NPTN_HUMAN	yes	2	0.010243	60.589
AAPEASGTPSSDAVSR	16	0	1501.7	sp|P31146|COR1A_HUMAN	sp|P31146|COR1A_HUMAN	yes	2	1.1939e-43	199.51
AAPEASGTPSSDAVSRLEEEMR	22	1	2289.05	sp|P31146|COR1A_HUMAN	sp|P31146|COR1A_HUMAN	yes	3	6.4976e-05	34.33
AAPEASSPPASPLQHLLPGK	20	0	1967.05	sp|Q96TA1|NIBA2_HUMAN	sp|Q96TA1|NIBA2_HUMAN	yes	2;3	3.363e-05	63.79
AAPEGSGLGEDAR	13	0	1228.57	sp|Q96G03|PGM2_HUMAN	sp|Q96G03|PGM2_HUMAN	yes	2	9.705e-05	79.311
AAPEINNLIEEATEFIK	17	0	1900.98	sp|Q8IVP5|FUND1_HUMAN	sp|Q8IVP5|FUND1_HUMAN	yes	2	0.0012116	61.067
AAPEMVSLLK	10	0	1057.58	sp|Q92947|GCDH_HUMAN	sp|Q92947|GCDH_HUMAN	yes	2	0.017741	37.591
AAPFNNWMEGAMEDLQDTFIVHTIEEIQGLTTAHEQFK	38	0	4361.04	sp|P12814|ACTN1_HUMAN	sp|P12814|ACTN1_HUMAN	yes	4	3.5092e-39	63.89
AAPFNNWMESAMEDLQDMFIVHTIEEIEGLISAHDQFK	38	0	4406.03	sp|O43707|ACTN4_HUMAN	sp|O43707|ACTN4_HUMAN	yes	4	1.0732e-24	66.504
AAPFSLEYR	9	0	1052.53	sp|Q15181|IPYR_HUMAN	sp|Q15181|IPYR_HUMAN	yes	2	0.00063323	98.009
AAPGAEFAPNK	11	0	1071.53	sp|Q15233|NONO_HUMAN	sp|Q15233|NONO_HUMAN	yes	2	0.033212	37.591
AAPGAEFAPNKR	12	1	1227.64	sp|Q15233|NONO_HUMAN	sp|Q15233|NONO_HUMAN	yes	2	0.0025018	92.732
AAPGAGDAAAGSGAEFAGGDGAAR	24	0	1973.88	sp|Q5K4L6|S27A3_HUMAN	sp|Q5K4L6|S27A3_HUMAN	yes	2	1.7394e-05	86.952
AAPGALLVMGVSGSGK	16	0	1413.77	sp|Q5T6J7|GNTK_HUMAN	sp|Q5T6J7|GNTK_HUMAN	yes	2	2.3034e-07	84.999
AAPGAPAEYGYIR	13	0	1334.66	sp|Q99959|PKP2_HUMAN	sp|Q99959|PKP2_HUMAN	yes	2	2.3839e-05	60.547
AAPGPALCLFDVDGTLTAPR	20	0	2041.03	sp|O15305|PMM2_HUMAN	sp|O15305|PMM2_HUMAN	yes	2	2.4705e-27	167.01
AAPGQEPPEHMAELQR	16	0	1759.83	sp|O00391|QSOX1_HUMAN	sp|O00391|QSOX1_HUMAN	yes	3	0.0037066	46.358
AAPGYHMAK	9	0	944.454	sp|P11216|PYGB_HUMAN;sp|P11217|PYGM_HUMAN;sp|P06737|PYGL_HUMAN	sp|P11216|PYGB_HUMAN	no	2	0.04469	22.386
AAPLAGFGYGLPISR	15	0	1488.81	sp|Q15120|PDK3_HUMAN	sp|Q15120|PDK3_HUMAN	yes	2	2.9588e-12	101.64
AAPLDSIHSLAAYYIDCIR	19	0	2148.07	sp|P49327|FAS_HUMAN	sp|P49327|FAS_HUMAN	yes	2;3	2.4977e-10	110.14
AAPLLADDNK	10	0	1026.53	sp|P22760|AAAD_HUMAN	sp|P22760|AAAD_HUMAN	yes	2	0.034365	50.834
AAPLQGMLPGLLAPLR	16	0	1616.94	sp|P12111|CO6A3_HUMAN	sp|P12111|CO6A3_HUMAN	yes	2;3	5.578e-44	203.52
AAPMTPAARPEDYEAALNAALADVPELAR	29	1	2993.49	sp|Q04446|GLGB_HUMAN	sp|Q04446|GLGB_HUMAN	yes	3	1.3506e-08	78.359
AAPPGEYFSVGSQVSCR	17	0	1810.83	sp|Q3MHD2|LSM12_HUMAN	sp|Q3MHD2|LSM12_HUMAN	yes	2	0.0023672	56.08
AAPPQPVTHLIFDMDGLLLDTER	23	0	2548.3	sp|Q08623|HDHD1_HUMAN	sp|Q08623|HDHD1_HUMAN	yes	3	0.00047572	43.767
AAPQDVHVR	9	0	991.52	sp|Q12981|SEC20_HUMAN	sp|Q12981|SEC20_HUMAN	yes	2	0.0013305	82.716
AAPSAEFSVDR	11	0	1148.55	sp|Q9HCB6|SPON1_HUMAN	sp|Q9HCB6|SPON1_HUMAN	yes	2	0.0012117	69.915
AAPSDGFKPR	10	1	1044.54	sp|Q92979|NEP1_HUMAN	sp|Q92979|NEP1_HUMAN	yes	2	0.0057816	110.22
AAPSGGVNCEEFAEFQELLK	20	0	2195.02	sp|Q4VC31|CCD58_HUMAN	sp|Q4VC31|CCD58_HUMAN	yes	2;3	1.4284e-07	75.969
AAPSVTLFPPSSEELQANK	19	0	1985.01	sp|P0DOY2|IGLC2_HUMAN;sp|P0DOY3|IGLC3_HUMAN;sp|A0M8Q6|IGLC7_HUMAN	sp|P0DOY2|IGLC2_HUMAN	no	2;3	2.3453e-148	258.79
AAPTAASDQPDSAATTEK	18	0	1730.8	sp|Q9BRP8|PYM1_HUMAN	sp|Q9BRP8|PYM1_HUMAN	yes	2	1.7365e-61	199.04
AAPTGYEEFYFPLVEATR	18	0	2059.99	sp|Q9H195|MUC3B_HUMAN;sp|Q02505|MUC3A_HUMAN	sp|Q9H195|MUC3B_HUMAN	yes	2	2.0288e-05	69.201
AAPVDLELK	9	0	954.539	sp|O60925|PFD1_HUMAN	sp|O60925|PFD1_HUMAN	yes	2	0.030924	49.96
AAQAGSLEISK	11	0	1073.57	sp|Q9BV73|CP250_HUMAN	sp|Q9BV73|CP250_HUMAN	yes	2	0.012415	32.14
AAQAGVAVGDWVLSIDGENAGSLTHIEAQNK	31	0	3120.55	sp|Q9NR12|PDLI7_HUMAN	sp|Q9NR12|PDLI7_HUMAN	yes	3	3.6793e-15	102.95
AAQALALLR	9	0	925.571	sp|Q16401|PSMD5_HUMAN	sp|Q16401|PSMD5_HUMAN	yes	2	2.4655e-05	143.56
AAQAPSSFQLLYDLK	15	0	1650.86	sp|P11586|C1TC_HUMAN	sp|P11586|C1TC_HUMAN	yes	2	1.7534e-38	199.3
AAQASDLEK	9	0	931.461	sp|P37837|TALDO_HUMAN	sp|P37837|TALDO_HUMAN	yes	2	0.0008213	93.467
AAQDFFSTCR	10	0	1201.52	sp|P06132|DCUP_HUMAN	sp|P06132|DCUP_HUMAN	yes	2	0.0014169	67.881
AAQDLCEEALR	11	0	1274.59	sp|O94906|PRP6_HUMAN	sp|O94906|PRP6_HUMAN	yes	2	0.00075314	65.933
AAQEEYVK	8	0	936.455	sp|P04075|ALDOA_HUMAN	sp|P04075|ALDOA_HUMAN	yes	2	0.0035292	102.46
AAQEEYVKR	9	1	1092.56	sp|P04075|ALDOA_HUMAN	sp|P04075|ALDOA_HUMAN	yes	2	0.0013537	130.31
AAQFVDLLGYFSLK	14	0	1570.84	sp|Q5T4S7|UBR4_HUMAN	sp|Q5T4S7|UBR4_HUMAN	yes	2	8.5307e-05	56.938
AAQGEPQVQFK	11	0	1201.61	sp|P62826|RAN_HUMAN	sp|P62826|RAN_HUMAN	yes	2	1.0224e-06	154.35
AAQGVGPGPGSAAPPGLEAAR	21	0	1829.94	sp|Q6P582|MZT2A_HUMAN;sp|Q6NZ67|MZT2B_HUMAN	sp|Q6P582|MZT2A_HUMAN	yes	2	0.00069929	42.218
AAQIELLQLLVQIAAENNLGEGVIVK	26	0	2745.56	sp|Q99613|EIF3C_HUMAN;sp|B5ME19|EIFCL_HUMAN	sp|Q99613|EIF3C_HUMAN	yes	3	6.0401e-07	74.152
AAQIFITELTLR	12	0	1374.79	sp|Q13952|NFYC_HUMAN	sp|Q13952|NFYC_HUMAN	yes	2	0.032162	39.293
AAQIGAHTLSGACLDPGAFK	20	0	1983.98	sp|Q16134|ETFD_HUMAN	sp|Q16134|ETFD_HUMAN	yes	2;3	3.2501e-06	77.347
AAQIPESDQIK	11	0	1198.62	sp|Q9Y5J7|TIM9_HUMAN	sp|Q9Y5J7|TIM9_HUMAN	yes	2	0.001611	67.881
AAQLATEIADIK	12	0	1242.68	sp|Q15075|EEA1_HUMAN	sp|Q15075|EEA1_HUMAN	yes	2	3.0758e-05	144.47
AAQLCGAGLAAIVEK	15	0	1470.79	sp|Q2TB90|HKDC1_HUMAN	sp|Q2TB90|HKDC1_HUMAN	yes	2	4.194e-10	104.04
AAQLCGAGMAAVVDK	15	0	1460.71	sp|P19367|HXK1_HUMAN	sp|P19367|HXK1_HUMAN	yes	2	4.6424e-10	130.71
AAQLCGAGMAAVVDR	15	0	1488.72	sp|P52789|HXK2_HUMAN	sp|P52789|HXK2_HUMAN	yes	2	4.5007e-12	117.41
AAQLCGAGVAAVVEK	15	0	1442.76	sp|P52790|HXK3_HUMAN	sp|P52790|HXK3_HUMAN	yes	2	0.0029656	56.938
AAQLDGLEAR	10	0	1042.54	sp|P55268|LAMB2_HUMAN	sp|P55268|LAMB2_HUMAN	yes	2	0.02266	41.796
AAQLGFGGVYIQTDVGGSGLSR	22	0	2152.09	sp|Q9UKU7|ACAD8_HUMAN	sp|Q9UKU7|ACAD8_HUMAN	yes	2	1.0169e-31	120.37
AAQLIGTCSQNVAAIQEQVLGLGALR	26	0	2680.43	sp|Q9NZL4|HPBP1_HUMAN	sp|Q9NZL4|HPBP1_HUMAN	yes	3	0.00012708	47.267
AAQLPDMPLEELGQQVDCDR	20	0	2284.05	sp|Q9HC84|MUC5B_HUMAN	sp|Q9HC84|MUC5B_HUMAN	yes	2;3	0.0014412	35.225
AAQLPNDVVLQIMELCGATR	20	0	2198.12	sp|Q96D71|REPS1_HUMAN	sp|Q96D71|REPS1_HUMAN	yes	2	0.00030259	28.664
AAQLPYDVQHADIDYMDER	19	0	2249.01	sp|O43451|MGA_HUMAN	sp|O43451|MGA_HUMAN	yes	2;3	2.4277e-15	97.268
AAQLQEALLHCGR	13	0	1465.75	sp|Q03001|DYST_HUMAN	sp|Q03001|DYST_HUMAN	yes	2	0.00093758	76.255
AAQLQGLGR	9	0	912.514	sp|P43353|AL3B1_HUMAN	sp|P43353|AL3B1_HUMAN	yes	2	0.03088	32.128
AAQLQLPQLPLAALQALGEAASCQLLAR	28	0	2914.61	sp|P23610|HAP40_HUMAN	sp|P23610|HAP40_HUMAN	yes	3	2.6799e-05	35.537
AAQLVDKDSTFLSTLEHHLSR	21	1	2367.22	sp|Q969V3|NCLN_HUMAN	sp|Q969V3|NCLN_HUMAN	yes	3;4	1.5095e-62	189.47
AAQLVLTGGTGSHGVFLVR	19	0	1882.04	sp|Q9NRF2|SH2B1_HUMAN	sp|Q9NRF2|SH2B1_HUMAN	yes	2	1.2463e-14	122.2
AAQNEIWQTFFR	12	0	1509.74	sp|Q13488|VPP3_HUMAN	sp|Q13488|VPP3_HUMAN	yes	2	0.0047473	62.271
AAQNSGEAEYIEK	13	0	1408.65	sp|P07942|LAMB1_HUMAN	sp|P07942|LAMB1_HUMAN	yes	2	2.0257e-07	117.21
AAQQAASSSGQGQQAQTPTGK	21	0	2000.95	sp|P48729|KC1A_HUMAN	sp|P48729|KC1A_HUMAN	yes	2	7.1369e-63	184.59
AAQSANISVR	10	0	1015.54	sp|P35914|HMGCL_HUMAN	sp|P35914|HMGCL_HUMAN	yes	2	0.001799	83.358
AAQSTAMNR	9	0	948.445	sp|P46459|NSF_HUMAN	sp|P46459|NSF_HUMAN	yes	2	0.0035005	84.368
AAQSTGAWIVTGGLHTGIGR	20	0	1952.02	sp|Q8TD43|TRPM4_HUMAN	sp|Q8TD43|TRPM4_HUMAN	yes	2;3	5.0578e-63	214.41
AAQTAEDAMQIMEQMTK	17	0	1895.84	sp|P30622|CLIP1_HUMAN	sp|P30622|CLIP1_HUMAN	yes	2	0.0017689	46.206
AAQTELGQQILADFEEAFPSQGTK	24	0	2578.26	sp|Q5VIR6|VPS53_HUMAN	sp|Q5VIR6|VPS53_HUMAN	yes	3	1.361e-11	149.57
AAQTTIETAIHSLIETLK	18	0	1939.06	sp|O94915|FRYL_HUMAN	sp|O94915|FRYL_HUMAN	yes	2;3	2.3115e-05	97.268
AAQVAQDEEIAR	12	0	1299.64	sp|Q8IVM0|CCD50_HUMAN	sp|Q8IVM0|CCD50_HUMAN	yes	2	0.0065302	44.57
AAQVMGPPDR	10	0	1040.51	sp|Q96I24|FUBP3_HUMAN	sp|Q96I24|FUBP3_HUMAN	yes	2	0.015133	36.24
AAQVTIQSSGTFSSK	15	0	1510.76	sp|P01023|A2MG_HUMAN	sp|P01023|A2MG_HUMAN	yes	2	2.0392e-29	176.97
AAQYACSLLGHALQR	15	0	1657.84	sp|O96011|PX11B_HUMAN	sp|O96011|PX11B_HUMAN	yes	2	4.2449e-11	110.58
AAQYGSMSFNPSTPGASYGPGR	22	0	2201.98	sp|Q9NUV9|GIMA4_HUMAN	sp|Q9NUV9|GIMA4_HUMAN	yes	2	1.5453e-10	74.643
AAQYQVNQAAAAQAAATAAAMTQSAVK	27	0	2605.29	sp|Q9NR56|MBNL1_HUMAN	sp|Q9NR56|MBNL1_HUMAN	yes	3	2.5173e-09	89.459
AAREELLAEFGSGTLDLPALTR	22	1	2329.23	sp|P58107|EPIPL_HUMAN	sp|P58107|EPIPL_HUMAN	yes	3	0.0024781	36.943
AASAAAAELQASGGPR	16	0	1426.72	sp|Q9HCN4|GPN1_HUMAN	sp|Q9HCN4|GPN1_HUMAN	yes	2	4.9975e-23	162.23
AASAAAASAAAASAASGSPGPGEGSAGGEK	30	0	2386.1	sp|Q13263|TIF1B_HUMAN	sp|Q13263|TIF1B_HUMAN	yes	3	1.8839e-10	144.55
AASAAAASAAAASAASGSPGPGEGSAGGEKR	31	1	2542.2	sp|Q13263|TIF1B_HUMAN	sp|Q13263|TIF1B_HUMAN	yes	3	1.6841e-06	53.967
AASAAFQENVGR	12	0	1219.59	sp|Q9BTW9|TBCD_HUMAN	sp|Q9BTW9|TBCD_HUMAN	yes	2	0.002506	62.271
AASAAGAAGSAGGSSGAAGAAGGGAGAGTR	30	0	2174.01	sp|Q9UKY7|CDV3_HUMAN	sp|Q9UKY7|CDV3_HUMAN	yes	2;3	0.0022139	42.066
AASAAGAAGSAGGSSGAAGAAGGGAGAGTRPGDGGTASAGAAGPGAATK	49	1	3668.71	sp|Q9UKY7|CDV3_HUMAN	sp|Q9UKY7|CDV3_HUMAN	yes	3;4	1.4078e-46	87.012
AASAATAAPTATPAAQESGTIPK	23	0	2082.06	sp|O00116|ADAS_HUMAN	sp|O00116|ADAS_HUMAN	yes	2;3	1.3053e-54	168.69
AASADSTTEGTPADGFTVLSTK	22	0	2126	sp|O75367|H2AY_HUMAN	sp|O75367|H2AY_HUMAN	yes	2;3	0	263.21
AASAFFTYVSLSQEGR	16	0	1732.84	sp|O00154|BACH_HUMAN	sp|O00154|BACH_HUMAN	yes	2	6.934e-11	110.44
AASAGQEPLHNEELAGAGR	19	0	1876.9	sp|Q96HY6|DDRGK_HUMAN	sp|Q96HY6|DDRGK_HUMAN	yes	2;3	2.5881e-27	165.02
AASAHAIGTVK	11	0	1024.57	sp|P31323|KAP3_HUMAN	sp|P31323|KAP3_HUMAN	yes	2	0.00016175	126.29
AASAIYSGYIFDYDYYR	17	0	2036.92	sp|Q9UKM9|RALY_HUMAN	sp|Q9UKM9|RALY_HUMAN	yes	2	2.0292e-11	83.214
AASASESALQTVIK	14	0	1374.74	sp|Q16787|LAMA3_HUMAN	sp|Q16787|LAMA3_HUMAN	yes	2	0.0019176	50.116
AASAYAVGDVK	11	0	1050.53	sp|P13861|KAP2_HUMAN	sp|P13861|KAP2_HUMAN	yes	2	0.00082266	97.277
AASCVLLHTGQK	12	0	1283.67	sp|P14550|AK1A1_HUMAN	sp|P14550|AK1A1_HUMAN	yes	2	4.5105e-32	211.84
AASDGQYENQSPEATSPR	18	0	1906.83	sp|Q9HBL0|TENS1_HUMAN	sp|Q9HBL0|TENS1_HUMAN	yes	2	1.3443e-08	91.457
AASDIAMTELPPTHPIR	17	0	1818.93	sp|P62258|1433E_HUMAN	sp|P62258|1433E_HUMAN	yes	2;3	1.0226e-82	226.85
AASDLMSYCEQHAR	14	0	1637.69	sp|O60262|GBG7_HUMAN	sp|O60262|GBG7_HUMAN	yes	2;3	4.0565e-05	86.243
AASEFESSEGVFLFPELR	18	0	2013.97	sp|O94985|CSTN1_HUMAN	sp|O94985|CSTN1_HUMAN	yes	2	0.00059036	57.042
AASEFILGK	9	0	934.512	sp|Q8IXQ6|PARP9_HUMAN	sp|Q8IXQ6|PARP9_HUMAN	yes	2	0.010744	53.878
AASGFISPLSAECMLQYK	18	0	1971.94	sp|Q6ZMI0|PPR21_HUMAN	sp|Q6ZMI0|PPR21_HUMAN	yes	2	5.1328e-05	65.408
AASGFNAMEDAQTLR	15	0	1580.73	sp|P09525|ANXA4_HUMAN	sp|P09525|ANXA4_HUMAN	yes	2	2.58e-126	273.07
AASGLLSIGLCK	12	0	1188.65	sp|Q96CM8|ACSF2_HUMAN	sp|Q96CM8|ACSF2_HUMAN	yes	2	0.00026348	106.35
AASGPGPEQEASFTVTVPPSEGSSYR	26	0	2607.21	sp|P98160|PGBM_HUMAN	sp|P98160|PGBM_HUMAN	yes	2	0.0022396	15.955
AASGSGMAQK	10	0	906.423	sp|Q92905|CSN5_HUMAN	sp|Q92905|CSN5_HUMAN	yes	2	1.6577e-05	141.93
AASGTQNNVLR	11	0	1129.58	sp|P10643|CO7_HUMAN	sp|P10643|CO7_HUMAN	yes	2	0.013202	48.157
AASHEQAAAALK	12	0	1166.6	sp|Q12959|DLG1_HUMAN	sp|Q12959|DLG1_HUMAN	yes	2	1.8691e-10	183.57
AASITSEVFNK	11	0	1165.6	sp|Q9Y5B9|SP16H_HUMAN	sp|Q9Y5B9|SP16H_HUMAN	yes	2	0.00078657	95.311
AASIYSSWAEEQR	13	0	1496.69	sp|Q92538|GBF1_HUMAN	sp|Q92538|GBF1_HUMAN	yes	2	0.0070625	43.168
AASKPVEAAVVAAAVPSSGSGVGGGGTAGPGTGGLPR	37	1	3116.62	sp|O94826|TOM70_HUMAN	sp|O94826|TOM70_HUMAN	yes	3;4	1.3713e-13	76.307
AASLCLPR	8	0	886.469	sp|Q99571|P2RX4_HUMAN	sp|Q99571|P2RX4_HUMAN	yes	2	0.019204	56.091
AASLDEQQTMFYGSVK	16	0	1773.82	sp|P32241|VIPR1_HUMAN	sp|P32241|VIPR1_HUMAN	yes	2	0.020469	39.166
AASLEAVSYAIDTLK	15	0	1550.82	sp|O96007|MOC2B_HUMAN	sp|O96007|MOC2B_HUMAN	yes	2	1.232e-06	108.2
AASLELSEVK	10	0	1045.57	sp|Q08378|GOGA3_HUMAN	sp|Q08378|GOGA3_HUMAN	yes	2	0.017741	47.561
AASLEYDYETIR	12	0	1429.67	sp|Q96N66|MBOA7_HUMAN	sp|Q96N66|MBOA7_HUMAN	yes	2	4.8666e-16	175.07
AASLGLLQFPILNASVDENCQNITYK	26	0	2878.45	sp|P11182|ODB2_HUMAN	sp|P11182|ODB2_HUMAN	yes	3	5.0239e-08	76.494
AASLHWTSER	10	0	1156.56	sp|O14521|DHSD_HUMAN	sp|O14521|DHSD_HUMAN	yes	2	0.00088872	97.277
AASLLLEILGLLCK	14	0	1512.89	sp|Q04637|IF4G1_HUMAN	sp|Q04637|IF4G1_HUMAN	yes	2	7.9943e-06	90.306
AASLNYLNQPSAAPLQVSR	19	0	1999.05	sp|Q9NSK0|KLC4_HUMAN	sp|Q9NSK0|KLC4_HUMAN	yes	2	0.00019396	63.947
AASLTEDRDR	10	1	1132.55	sp|Q04637|IF4G1_HUMAN	sp|Q04637|IF4G1_HUMAN	yes	2	0.018192	100.84
AASLTMHFR	9	0	1032.52	sp|O15061|SYNEM_HUMAN	sp|O15061|SYNEM_HUMAN	yes	2	0.026988	51.864
AASNIIFSNGNLDPWAGGGIR	21	0	2129.07	sp|Q9UHL4|DPP2_HUMAN	sp|Q9UHL4|DPP2_HUMAN	yes	2	7.4329e-11	108.41
AASNMALGK	9	0	861.438	sp|P53041|PPP5_HUMAN	sp|P53041|PPP5_HUMAN	yes	2	0.0040469	62.88
AASQLAALEGVDSGPR	16	0	1540.78	sp|Q2M2I3|FA83E_HUMAN	sp|Q2M2I3|FA83E_HUMAN	yes	2	5.9662e-05	67.887
AASQPPNSSEAGR	13	0	1270.59	sp|Q9UI08|EVL_HUMAN	sp|Q9UI08|EVL_HUMAN	yes	2	0.0012044	57.293
AASQPTSLAPEK	12	0	1198.62	sp|Q96N66|MBOA7_HUMAN	sp|Q96N66|MBOA7_HUMAN	yes	2	4.1587e-05	127.93
AASQSTQVPTITEGVAAALLLLK	23	0	2281.29	sp|Q92616|GCN1_HUMAN	sp|Q92616|GCN1_HUMAN	yes	2;3	1.892e-05	91.457
AASQTSQTVASHVPFADLCSTLER	24	0	2575.23	sp|P49917|DNLI4_HUMAN	sp|P49917|DNLI4_HUMAN	yes	4	0.078899	1.948
AASSAAQGAFQGN	13	0	1178.53	sp|O15127|SCAM2_HUMAN	sp|O15127|SCAM2_HUMAN	yes	2	8.2858e-13	170.85
AASSIYINSR	10	0	1080.56	sp|O15484|CAN5_HUMAN	sp|O15484|CAN5_HUMAN	yes	2	0.0088863	57.032
AASSLLANLWQYNK	14	0	1577.82	sp|Q9Y446|PKP3_HUMAN	sp|Q9Y446|PKP3_HUMAN	yes	2	1.0531e-25	199.59
AASSSSPGSPVASSPSR	17	0	1530.73	sp|Q92538|GBF1_HUMAN	sp|Q92538|GBF1_HUMAN	yes	2	0.00035285	69.327
AASTASHRPIK	11	1	1137.63	sp|P41236|IPP2_HUMAN;sp|Q6NXS1|IPP2B_HUMAN	sp|P41236|IPP2_HUMAN	yes	2	0.07128	67.881
AASTDMAGLEESFR	14	0	1483.66	sp|Q9BW30|TPPP3_HUMAN	sp|Q9BW30|TPPP3_HUMAN	yes	2	2.8776e-45	211.84
AASTDMAGLEESFRK	15	1	1611.76	sp|Q9BW30|TPPP3_HUMAN	sp|Q9BW30|TPPP3_HUMAN	yes	2	1.2285e-21	186.27
AASVEQR	7	0	759.388	sp|Q96IU4|ABHEB_HUMAN	sp|Q96IU4|ABHEB_HUMAN	yes	2	0.0078297	73.637
AASVHTVGEDTEETPHR	17	0	1834.84	sp|Q99575|POP1_HUMAN	sp|Q99575|POP1_HUMAN	yes	3	0.0013763	71.219
AASVLLYSLWAHTELHHAYK	20	0	2309.2	sp|Q99959|PKP2_HUMAN	sp|Q99959|PKP2_HUMAN	yes	3;4	6.6473e-11	97.949
AASVRPVLDIYSASGMPLASLLWK	24	1	2544.38	sp|Q9H269|VPS16_HUMAN	sp|Q9H269|VPS16_HUMAN	yes	3	6.7499e-05	39.48
AASYFFDGSGYAVVR	15	0	1608.76	sp|Q16363|LAMA4_HUMAN	sp|Q16363|LAMA4_HUMAN	yes	2	2.2167e-05	99.276
AASYTEEDENHTAK	14	0	1564.66	sp|Q14126|DSG2_HUMAN	sp|Q14126|DSG2_HUMAN	yes	2;3	2.7118e-34	200.06
AATAAADFTAK	11	0	1036.52	sp|Q9Y3F4|STRAP_HUMAN	sp|Q9Y3F4|STRAP_HUMAN	yes	2	0.00046371	102.55
AATAAEAVASGSGEPR	16	0	1443.7	sp|Q9NWT6|HIF1N_HUMAN	sp|Q9NWT6|HIF1N_HUMAN	yes	2	3.9788e-06	89.382
AATALLEAGLAR	12	0	1155.66	sp|Q8WUK0|PTPM1_HUMAN	sp|Q8WUK0|PTPM1_HUMAN	yes	2	0.0001838	90.263
AATAPLLEAVDNLSAFASNPEFSSIPAQISPEGR	34	0	3469.74	sp|Q9Y490|TLN1_HUMAN	sp|Q9Y490|TLN1_HUMAN	yes	3;4	4.1482e-117	186.38
AATAQNIMNPK	11	0	1157.59	sp|Q8N8V4|ANS4B_HUMAN	sp|Q8N8V4|ANS4B_HUMAN	yes	2	0.050948	40.386
AATAQYLSPR	10	0	1076.56	sp|Q8N1F8|S11IP_HUMAN	sp|Q8N1F8|S11IP_HUMAN	yes	2	0.014993	39.01
AATASAGAGGIDGK	14	0	1145.57	sp|Q02978|M2OM_HUMAN	sp|Q02978|M2OM_HUMAN	yes	2	1.9937e-08	128.97
AATASAGAGGIDGKPR	16	1	1398.72	sp|Q02978|M2OM_HUMAN	sp|Q02978|M2OM_HUMAN	yes	2	4.0599e-215	303.91
AATECMCNLAMSK	13	0	1485.61	sp|Q9H3U1|UN45A_HUMAN	sp|Q9H3U1|UN45A_HUMAN	yes	2	0.00020538	50.116
AATETNLPLLFLPVHR	16	0	1791	sp|Q9HCL2|GPAT1_HUMAN	sp|Q9HCL2|GPAT1_HUMAN	yes	3	0.004364	39.702
AATFFGCIGIDK	12	0	1298.63	sp|P55263|ADK_HUMAN	sp|P55263|ADK_HUMAN	yes	2	0.0089916	48.701
AATFFGEVVK	10	0	1067.57	sp|O95456|PSMG1_HUMAN	sp|O95456|PSMG1_HUMAN	yes	2	0.00060301	98.009
AATFGLILDDVSLTHLTFGK	20	0	2118.14	sp|P35232|PHB_HUMAN	sp|P35232|PHB_HUMAN	yes	2;3	4.1164e-170	283.03
AATFPLQVLGFEIDAVNSVQFSNHTGYAHWK	31	0	3446.7	sp|O00764|PDXK_HUMAN	sp|O00764|PDXK_HUMAN	yes	3;4	4.1624e-111	235.54
AATGECTATVGK	12	0	1164.54	sp|P01042|KNG1_HUMAN	sp|P01042|KNG1_HUMAN	yes	2	4.5476e-05	136.84
AATGEEVPR	9	0	928.461	sp|O15294|OGT1_HUMAN	sp|O15294|OGT1_HUMAN	yes	2	0.0023691	53.878
AATGEEVSAEDLGGADLHCR	20	0	2056.91	sp|Q9HCC0|MCCB_HUMAN	sp|Q9HCC0|MCCB_HUMAN	yes	2;3	1.1338e-60	174.02
AATGYRDPATGDTIPLFQAMQK	22	1	2351.16	sp|P58107|EPIPL_HUMAN	sp|P58107|EPIPL_HUMAN	yes	3	0.0014198	37.774
AATHGLMLGALQGDGPLPAELEELR	25	0	2558.32	sp|Q96GQ5|RUS1_HUMAN	sp|Q96GQ5|RUS1_HUMAN	yes	3	6.4468e-18	146.37
AATHYTITIR	10	0	1145.62	sp|P24821|TENA_HUMAN	sp|P24821|TENA_HUMAN	yes	2	0.0010784	69.915
AATITATSPGALWGLDR	17	0	1699.89	sp|P31323|KAP3_HUMAN	sp|P31323|KAP3_HUMAN	yes	2	2.6967e-12	135.5
AATITPFR	8	0	875.486	sp|Q13423|NNTM_HUMAN	sp|Q13423|NNTM_HUMAN	yes	2	0.0063636	60.709
AATIVATSEGSLWGLDR	17	0	1745.89	sp|P13861|KAP2_HUMAN	sp|P13861|KAP2_HUMAN	yes	2	3.0436e-133	225.89
AATLAQELEK	10	0	1072.58	sp|Q14683|SMC1A_HUMAN	sp|Q14683|SMC1A_HUMAN	yes	2	0.00083781	90.761
AATLILEPAGR	11	0	1110.64	sp|Q86TX2|ACOT1_HUMAN	sp|Q86TX2|ACOT1_HUMAN	yes	2	0.0001635	98.009
AATLMMLGR	9	0	962.504	sp|Q99615|DNJC7_HUMAN	sp|Q99615|DNJC7_HUMAN	yes	2	0.010744	56.014
AATMSAVEAATCR	13	0	1337.61	sp|Q53H96|P5CR3_HUMAN	sp|Q53H96|P5CR3_HUMAN	yes	2	0.0025569	69.276
AATPYTVSIYGVIQGYR	17	0	1857.96	sp|P24821|TENA_HUMAN	sp|P24821|TENA_HUMAN	yes	2	0.0001653	74.524
AATQCEFSK	9	0	1040.46	sp|Q96GG9|DCNL1_HUMAN	sp|Q96GG9|DCNL1_HUMAN	yes	2	0.0039226	62.969
AATQFWR	7	0	878.44	sp|P13667|PDIA4_HUMAN	sp|P13667|PDIA4_HUMAN	yes	2	0.010123	72.355
AATSDLEHYDK	11	0	1248.56	sp|P80303|NUCB2_HUMAN	sp|P80303|NUCB2_HUMAN	yes	2	0.00022336	118.91
AATSGVPSIYAPSTYAHLSPAK	22	0	2188.12	sp|Q86X29|LSR_HUMAN	sp|Q86X29|LSR_HUMAN	yes	2	0.00016541	67.838
AATSHFNIR	9	0	1015.52	sp|Q01415|GALK2_HUMAN	sp|Q01415|GALK2_HUMAN	yes	2	0.0016442	84.368
AATSPALFNR	10	0	1046.55	sp|Q14204|DYHC1_HUMAN	sp|Q14204|DYHC1_HUMAN	yes	2	0.0021972	58.426
AATSTLSVCDFLGEK	15	0	1597.77	sp|Q8N128|F177A_HUMAN	sp|Q8N128|F177A_HUMAN	yes	2	0.0018906	50.314
AATTGHVIDIYACALDQTGLLEMK	24	0	2590.28	sp|Q15436|SC23A_HUMAN	sp|Q15436|SC23A_HUMAN	yes	3	3.6039e-05	99.909
AATVGSLAGQPLQER	15	0	1496.79	sp|P02649|APOE_HUMAN	sp|P02649|APOE_HUMAN	yes	2	1.5813e-48	202.72
AATVHLMQ	8	0	869.443	sp|Q5R3I4|TTC38_HUMAN	sp|Q5R3I4|TTC38_HUMAN	yes	2	0.04115	42.835
AAVAASGLNTMLEGNGQYTLLAPTNEAFEK	30	0	3080.51	sp|Q15582|BGH3_HUMAN	sp|Q15582|BGH3_HUMAN	yes	3	1.8211e-16	118.07
AAVAGEDGR	9	0	844.404	sp|P07910|HNRPC_HUMAN;sp|P0DMR1|HNRC4_HUMAN;sp|O60812|HNRC1_HUMAN;sp|B7ZW38|HNRC3_HUMAN;sp|B2RXH8|HNRC2_HUMAN	sp|P07910|HNRPC_HUMAN	yes	2	0.0029005	74.486
AAVALLMDTFSCELLPWGVK	20	0	2220.13	sp|P80365|DHI2_HUMAN	sp|P80365|DHI2_HUMAN	yes	2;3	8.8585e-61	160.52
AAVATFLQSVQVPEFTPK	18	0	1932.04	sp|P22314|UBA1_HUMAN	sp|P22314|UBA1_HUMAN	yes	2;3	6.2593e-207	298.17
AAVAWEAGK	9	0	901.466	sp|P11766|ADHX_HUMAN	sp|P11766|ADHX_HUMAN	yes	2	0.0023691	53.878
AAVAWEAGKPLSIEEIEVAPPK	22	1	2304.24	sp|P11766|ADHX_HUMAN	sp|P11766|ADHX_HUMAN	yes	2;3	1.5204e-51	198.04
AAVDAGFVPNDMQVGQTGK	19	0	1903.91	sp|P13804|ETFA_HUMAN	sp|P13804|ETFA_HUMAN	yes	2	1.8819e-35	187.01
AAVDSFYLLYR	11	0	1316.68	sp|Q3SXM5|HSDL1_HUMAN	sp|Q3SXM5|HSDL1_HUMAN	yes	2	0.00010724	83.623
AAVDTYCR	8	0	954.423	sp|P01911|DRB_HUMAN;sp|Q30154|DRB5_HUMAN	sp|P01911|DRB_HUMAN	no	2	0.001391	89.123
AAVEALQSQALHATSQQPLR	20	0	2118.12	sp|Q92599|SEPT8_HUMAN	sp|Q92599|SEPT8_HUMAN	yes	2;3	3.3081e-11	104
AAVEALQSQALHATSQQPLRK	21	1	2246.21	sp|Q92599|SEPT8_HUMAN	sp|Q92599|SEPT8_HUMAN	yes	3	9.238e-08	81.409
AAVEDNHLLIK	11	0	1221.67	sp|Q05823|RN5A_HUMAN	sp|Q05823|RN5A_HUMAN	yes	2	0.0063346	69.915
AAVEEGIVLGGGCALLR	17	0	1683.9	sp|P10809|CH60_HUMAN	sp|P10809|CH60_HUMAN	yes	2;3	6.9099e-97	261.49
AAVEINVAVLHSYQLAK	17	0	1825.01	sp|P29474|NOS3_HUMAN	sp|P29474|NOS3_HUMAN	yes	2	0.0034725	30.862
AAVELEEPEDAR	12	0	1327.63	sp|O94906|PRP6_HUMAN	sp|O94906|PRP6_HUMAN	yes	2	0.0095811	50.297
AAVENLPTFLVELSR	15	0	1657.9	sp|Q14974|IMB1_HUMAN	sp|Q14974|IMB1_HUMAN	yes	2;3	4.3609e-23	163.09
AAVESLGFILFR	12	0	1321.74	sp|Q99460|PSMD1_HUMAN	sp|Q99460|PSMD1_HUMAN	yes	2	2.0405e-05	150.17
AAVETLGVPCFLGGMAR	17	0	1747.87	sp|A1L0T0|ILVBL_HUMAN	sp|A1L0T0|ILVBL_HUMAN	yes	2	1.228e-20	117.45
AAVEWFDGK	9	0	1021.49	sp|Q01844|EWS_HUMAN	sp|Q01844|EWS_HUMAN	yes	2	0.0011457	81.642
AAVEWFDGKDFQGSK	15	1	1683.79	sp|Q01844|EWS_HUMAN	sp|Q01844|EWS_HUMAN	yes	2;3	0.00023033	66.953
AAVFDLDGVLALPAVFGVLGR	21	0	2099.18	sp|P34913|HYES_HUMAN	sp|P34913|HYES_HUMAN	yes	2;3	3.1253e-07	70.806
AAVFEEEDFQSMTYGFK	17	0	1997.87	sp|Q5VZE5|NAA35_HUMAN	sp|Q5VZE5|NAA35_HUMAN	yes	2	2.2514e-11	70.806
AAVFHEK	7	0	800.418	sp|P12110|CO6A2_HUMAN	sp|P12110|CO6A2_HUMAN	yes	2	0.0096549	76.833
AAVFHEKDYDSLAQPGFFDR	20	1	2312.09	sp|P12110|CO6A2_HUMAN	sp|P12110|CO6A2_HUMAN	yes	3	0.0074373	33.456
AAVGAGGSTAAPGPGAVSAGALEPGTASAAHR	32	0	2686.34	sp|P78381|S35A2_HUMAN	sp|P78381|S35A2_HUMAN	yes	3	3.0279e-07	47.965
AAVGELPEK	9	0	912.492	sp|Q9NNX6|CD209_HUMAN;sp|Q9H2X3|CLC4M_HUMAN	sp|Q9NNX6|CD209_HUMAN	yes	2	0.0068674	54.436
AAVGQEEIQLR	11	0	1212.65	sp|P02549|SPTA1_HUMAN	sp|P02549|SPTA1_HUMAN	yes	2	0.0035651	76.572
AAVGQESPGGLEAGNAK	17	0	1554.76	sp|Q29RF7|PDS5A_HUMAN	sp|Q29RF7|PDS5A_HUMAN	yes	2	4.5919e-05	87.573
AAVGRPLDKHEGALETLLR	19	2	2045.14	sp|Q8WUM4|PDC6I_HUMAN	sp|Q8WUM4|PDC6I_HUMAN	yes	3;4	1.2414e-20	200.9
AAVHTYGIASVPNQPLKK	18	1	1893.05	sp|Q9UHI6|DDX20_HUMAN	sp|Q9UHI6|DDX20_HUMAN	yes	3	0.048413	26.465
AAVHYDR	7	0	830.404	sp|Q86V81|THOC4_HUMAN	sp|Q86V81|THOC4_HUMAN	yes	2	0.030077	38.322
AAVIFADTLTLLFEGIAR	18	0	1920.07	sp|Q9H9E3|COG4_HUMAN	sp|Q9H9E3|COG4_HUMAN	yes	2	0.00024088	47.915
AAVIGDVIR	9	0	912.539	sp|Q9NR30|DDX21_HUMAN	sp|Q9NR30|DDX21_HUMAN	yes	2	0.002282	79.809
AAVILESIFLK	11	0	1202.73	sp|Q06187|BTK_HUMAN	sp|Q06187|BTK_HUMAN	yes	2	0.0004944	67.507
AAVKDVEEEKFPTQLSR	17	2	1946.01	sp|Q2TAY7|SMU1_HUMAN	sp|Q2TAY7|SMU1_HUMAN	yes	3	0.007384	49.967
AAVLDHLR	8	0	893.508	sp|Q6P9B9|INT5_HUMAN	sp|Q6P9B9|INT5_HUMAN	yes	2	0.047508	38.322
AAVLEAMTAFR	11	0	1178.61	sp|P13716|HEM2_HUMAN	sp|P13716|HEM2_HUMAN	yes	2	0.00069625	78.816
AAVLGENGR	9	0	885.467	sp|Q9UKM9|RALY_HUMAN	sp|Q9UKM9|RALY_HUMAN	yes	2	0.005928	72.492
AAVLIYASDDTR	12	0	1293.66	sp|P35475|IDUA_HUMAN	sp|P35475|IDUA_HUMAN	yes	2	0.0080891	39.039
AAVLKPVLLGLR	12	1	1248.83	sp|Q9BRP1|PDD2L_HUMAN	sp|Q9BRP1|PDD2L_HUMAN	yes	2	0.013038	72.038
AAVLLEQER	9	0	1027.57	sp|Q13435|SF3B2_HUMAN	sp|Q13435|SF3B2_HUMAN	yes	2	0.0025547	69.905
AAVLQELATHLHPAEPEEGDSNVAR	25	0	2653.31	sp|Q96KN1|LRAT2_HUMAN	sp|Q96KN1|LRAT2_HUMAN	yes	3	0.0011495	16.417
AAVLQQVLER	10	0	1125.65	sp|P12270|TPR_HUMAN	sp|P12270|TPR_HUMAN	yes	2	4.6812e-05	142.04
AAVLVQQWVSYADTELIPAACGATLPALGLR	31	0	3253.72	sp|P26640|SYVC_HUMAN	sp|P26640|SYVC_HUMAN	yes	3	5.3825e-25	84.551
AAVLWELK	8	0	928.538	sp|P00326|ADH1G_HUMAN	sp|P00326|ADH1G_HUMAN	no	2	0.0030666	108.92
AAVLWEVK	8	0	914.523	sp|P00325|ADH1B_HUMAN	sp|P00325|ADH1B_HUMAN	yes	2	0.020794	58.286
AAVLYVMDLSEQCGHGLR	18	0	2017.97	sp|Q9BZE4|NOG1_HUMAN	sp|Q9BZE4|NOG1_HUMAN	yes	2;3	1.4728e-05	50.314
AAVMATLLFPGR	12	0	1245.69	sp|Q96GX9|MTNB_HUMAN	sp|Q96GX9|MTNB_HUMAN	yes	2	4.2144e-05	88.181
AAVMHDILDMMPEGIK	16	0	1769.85	sp|Q6P2Q9|PRP8_HUMAN	sp|Q6P2Q9|PRP8_HUMAN	yes	2;3	3.7616e-05	87.573
AAVMVHQLSK	10	0	1082.59	sp|P35222|CTNB1_HUMAN	sp|P35222|CTNB1_HUMAN	yes	2	8.9884e-06	158.37
AAVMVYDDANKK	12	1	1323.65	sp|Q8N8S7|ENAH_HUMAN	sp|Q8N8S7|ENAH_HUMAN	yes	2	0.00014457	109.88
AAVPAWEAVEMEIVAGQLVTEIR	23	0	2481.29	sp|Q9Y2E5|MA2B2_HUMAN	sp|Q9Y2E5|MA2B2_HUMAN	yes	3	0.0077075	25.233
AAVPDTVVEPALK	13	0	1308.73	sp|P09327|VILI_HUMAN	sp|P09327|VILI_HUMAN	yes	2	0.0003172	90.142
AAVPELLQQQEEDR	14	0	1624.81	sp|Q9Y5X3|SNX5_HUMAN	sp|Q9Y5X3|SNX5_HUMAN	yes	2	1.1327e-10	121.96
AAVPIVNLK	9	0	923.58	sp|P39060|COIA1_HUMAN	sp|P39060|COIA1_HUMAN	yes	2	0.0044382	66.087
AAVPIVNLKDELLFPSWEALFSGSEGPLKPGAR	33	2	3507.88	sp|P39060|COIA1_HUMAN	sp|P39060|COIA1_HUMAN	yes	3;4	6.6299e-22	109.61
AAVPSGASTGIYEALELR	18	0	1803.94	sp|P06733|ENOA_HUMAN;sp|P09104|ENOG_HUMAN;sp|P13929|ENOB_HUMAN	sp|P06733|ENOA_HUMAN	no	2;3	8.2644e-88	246.68
AAVPSGASTGIYEALELRDNDK	22	1	2276.13	sp|P06733|ENOA_HUMAN	sp|P06733|ENOA_HUMAN	yes	3	0.00042878	44.667
AAVPTVSDQAAAMQLSQCAK	20	0	2045.99	sp|Q9Y4G6|TLN2_HUMAN	sp|Q9Y4G6|TLN2_HUMAN	yes	2;3	1.2738e-08	91.457
AAVQAAEVK	9	0	885.492	sp|Q15046|SYK_HUMAN	sp|Q15046|SYK_HUMAN	yes	2	0.0092895	60.589
AAVQELSSSILAGEDPEER	19	0	1999.97	sp|P49768|PSN1_HUMAN	sp|P49768|PSN1_HUMAN	yes	2	2.7481e-35	123.92
AAVQVLDDIEK	11	0	1199.64	sp|P22033|MUTA_HUMAN	sp|P22033|MUTA_HUMAN	yes	2	0.00018704	117.3
AAVSALLEQHGLQGDVAFGHSK	22	0	2234.14	sp|B0I1T2|MYO1G_HUMAN	sp|B0I1T2|MYO1G_HUMAN	yes	2;3	1.704e-16	118.64
AAVSHWQQQSYLDSGIHSGATTTAPSLSGK	30	0	3084.49	sp|P35222|CTNB1_HUMAN	sp|P35222|CTNB1_HUMAN	yes	3;4	1.6518e-41	154.78
AAVSQQGEQLQTER	14	0	1543.76	sp|Q9BQS8|FYCO1_HUMAN	sp|Q9BQS8|FYCO1_HUMAN	yes	2	1.0987e-08	121.69
AAVTALASLYGTK	13	0	1264.7	sp|P15085|CBPA1_HUMAN	sp|P15085|CBPA1_HUMAN	yes	2	1.3921e-07	113.46
AAVTMFSSVMR	11	0	1198.58	sp|P37059|DHB2_HUMAN	sp|P37059|DHB2_HUMAN	yes	2	0.0016924	69.915
AAVVENVVK	9	0	927.539	sp|Q92785|REQU_HUMAN	sp|Q92785|REQU_HUMAN	yes	2	0.0041123	77.072
AAVVHHFESFPAGSTLIFYK	20	0	2220.14	sp|Q8NFQ8|TOIP2_HUMAN	sp|Q8NFQ8|TOIP2_HUMAN	yes	3	5.3497e-06	78.888
AAVVPLGTWR	10	0	1068.61	sp|Q15125|EBP_HUMAN	sp|Q15125|EBP_HUMAN	yes	2	0.011372	58.426
AAVVTSPPPTTAPHK	15	0	1472.8	sp|P35611|ADDA_HUMAN	sp|P35611|ADDA_HUMAN	yes	2	3.9613e-05	92.707
AAVWEITGAEFSK	13	0	1407.7	sp|P49916|DNLI3_HUMAN	sp|P49916|DNLI3_HUMAN	yes	2	0.066434	48.701
AAVWQQVLAVDAR	13	0	1425.77	sp|Q9H1Z4|WDR13_HUMAN	sp|Q9H1Z4|WDR13_HUMAN	yes	2	0.0015765	48.701
AAVWTDSR	8	0	904.44	sp|O43895|XPP2_HUMAN	sp|O43895|XPP2_HUMAN	yes	2	0.0058786	93.561
AAVYHHFISDGVR	13	0	1470.74	sp|P01024|CO3_HUMAN	sp|P01024|CO3_HUMAN	yes	2;3	1.8412e-07	129.28
AAVYQPQPHPQPPPYGHCVTDSGVVYSVGMQWLK	34	0	3792.82	sp|P02751|FINC_HUMAN	sp|P02751|FINC_HUMAN	yes	4	3.9092e-08	22.248
AAWEAYLSR	9	0	1065.52	sp|P11172|UMPS_HUMAN	sp|P11172|UMPS_HUMAN	yes	2	0.0086563	62.969
AAWEHMK	7	0	871.401	sp|P51659|DHB4_HUMAN	sp|P51659|DHB4_HUMAN	yes	2	0.038231	61.494
AAWEVDSGR	9	0	989.457	sp|P11310|ACADM_HUMAN	sp|P11310|ACADM_HUMAN	yes	2	0.0011707	105.81
AAWGEETDYTPVWCMR	16	0	1970.83	sp|P06132|DCUP_HUMAN	sp|P06132|DCUP_HUMAN	yes	2	2.8345e-05	68.548
AAWGKVGAHAGEYGAEALER	20	1	2042	sp|P69905|HBA_HUMAN	sp|P69905|HBA_HUMAN	yes	3	6.2411e-28	166.46
AAWPHFSWLLSQSER	15	0	1813.89	sp|Q8WW52|F151A_HUMAN	sp|Q8WW52|F151A_HUMAN	yes	3	0.0010109	64.266
AAWYTAGIVGGLSTVAMCAPSEK	23	0	2339.13	sp|Q9H3K2|GHITM_HUMAN	sp|Q9H3K2|GHITM_HUMAN	yes	2	2.9672e-16	110.06
AAYDIEVNTR	10	0	1150.56	sp|O75955|FLOT1_HUMAN	sp|O75955|FLOT1_HUMAN	yes	2	0.0014375	83.623
AAYDREESTNLEDYEPNTVASLLK	24	1	2727.29	sp|Q15311|RBP1_HUMAN	sp|Q15311|RBP1_HUMAN	yes	3	0.00026199	31.381
AAYDVSSFSFFQR	13	0	1523.7	sp|O15498|YKT6_HUMAN	sp|O15498|YKT6_HUMAN	yes	2	0.00035584	79.311
AAYEAELGDAR	11	0	1164.54	sp|P02545|LMNA_HUMAN	sp|P02545|LMNA_HUMAN	yes	2	2.4392e-15	158.57
AAYEAFCR	8	0	986.428	sp|P51649|SSDH_HUMAN	sp|P51649|SSDH_HUMAN	yes	2	0.00732	70.67
AAYEDFNVQLR	11	0	1324.64	sp|Q9HC84|MUC5B_HUMAN	sp|Q9HC84|MUC5B_HUMAN	yes	2	0.00082547	76.605
AAYFGIYDTAK	11	0	1218.59	sp|P05141|ADT2_HUMAN	sp|P05141|ADT2_HUMAN	yes	2	0.00015686	108.3
AAYFGVYDTAK	11	0	1204.58	sp|P12235|ADT1_HUMAN;sp|P12236|ADT3_HUMAN	sp|P12236|ADT3_HUMAN	no	2	0.00029784	95.311
AAYIYFTDFCPDNLFNK	17	0	2097.95	sp|O00186|STXB3_HUMAN	sp|O00186|STXB3_HUMAN	yes	2	4.3808e-24	98.167
AAYIYIR	7	0	868.481	sp|P49821|NDUV1_HUMAN	sp|P49821|NDUV1_HUMAN	yes	2	0.016842	60.001
AAYLLGCSLEELSSAIFK	18	0	1971	sp|Q92614|MY18A_HUMAN	sp|Q92614|MY18A_HUMAN	yes	2;3	1.9091e-42	175.68
AAYLNMSEDPSHPSMALNTR	20	0	2204	sp|Q14839|CHD4_HUMAN	sp|Q14839|CHD4_HUMAN	yes	3	3.1091e-05	63.947
AAYLQETGKPLDETLK	16	1	1775.93	sp|P04083|ANXA1_HUMAN	sp|P04083|ANXA1_HUMAN	yes	2;3	3.6364e-53	208.35
AAYLQETGKPLDETLKK	17	2	1904.03	sp|P04083|ANXA1_HUMAN	sp|P04083|ANXA1_HUMAN	yes	3;4	8.501e-24	172.09
AAYNLVR	7	0	805.445	sp|Q14019|COTL1_HUMAN	sp|Q14019|COTL1_HUMAN	yes	2	0.0097603	71.575
AAYNPGQAVPWNAVK	15	0	1584.8	sp|Q8N163|CCAR2_HUMAN	sp|Q8N163|CCAR2_HUMAN	yes	2	1.2236e-10	108.93
AAYNVTLLNFMDPQK	15	0	1723.86	sp|Q9C0B1|FTO_HUMAN	sp|Q9C0B1|FTO_HUMAN	yes	2	0.0037058	38.584
AAYPDLENPPLLVTPSQQAK	20	0	2151.12	sp|P54136|SYRC_HUMAN	sp|P54136|SYRC_HUMAN	yes	2;3	3.4162e-21	123.24
AAYQVAALPK	10	0	1030.58	sp|P52758|RIDA_HUMAN	sp|P52758|RIDA_HUMAN	yes	2	0.00079468	77.072
AAYSFYNIHTETPLLDLMSDALILAK	26	0	2909.49	sp|O60551|NMT2_HUMAN	sp|O60551|NMT2_HUMAN	yes	3	8.8575e-05	23.308
AAYSFYNVHTQTPLLDLMSDALVLAK	26	0	2880.47	sp|P30419|NMT1_HUMAN	sp|P30419|NMT1_HUMAN	yes	3	1.1131e-33	116.9
AAYSNFWCGMTSQGYYK	17	0	2032.84	sp|Q8NBJ5|GT251_HUMAN	sp|Q8NBJ5|GT251_HUMAN	yes	2	0.00071011	54.556
AAYSYRPGPGAGPGPAAGAALPDQSFLWNVFQR	33	1	3388.67	sp|O75340|PDCD6_HUMAN	sp|O75340|PDCD6_HUMAN	yes	3	9.1792e-22	54.69
AAYWEEEPAEVR	12	0	1448.66	sp|Q9Y6Y8|S23IP_HUMAN	sp|Q9Y6Y8|S23IP_HUMAN	yes	2	0.0048511	65.933
ACACAHGMLAEDGASCR	17	0	1835.72	sp|Q07954|LRP1_HUMAN	sp|Q07954|LRP1_HUMAN	yes	3	0.00023578	55.578
ACADATLSQITNNIDPVGR	19	0	2014.97	sp|P62873|GBB1_HUMAN	sp|P62873|GBB1_HUMAN	yes	2;3	8.4354e-299	302.41
ACAEFSFHVPSLEELAGVMQK	21	0	2349.11	sp|Q9H0W9|CK054_HUMAN	sp|Q9H0W9|CK054_HUMAN	no		1	NaN
ACAEIAAQR	9	0	988.476	sp|Q5T4S7|UBR4_HUMAN	sp|Q5T4S7|UBR4_HUMAN	yes	2	0.0091931	58.286
ACAELHQNVNVK	12	0	1381.68	sp|Q96QK1|VPS35_HUMAN	sp|Q96QK1|VPS35_HUMAN	yes	2;3	4.6722e-23	191.24
ACALSIEESCR	11	0	1294.56	sp|P31040|SDHA_HUMAN	sp|P31040|SDHA_HUMAN	yes	2	0.010803	65.404
ACALSIEESCRPGDK	15	1	1691.76	sp|P31040|SDHA_HUMAN	sp|P31040|SDHA_HUMAN	yes	2;3	1.2541e-28	181.87
ACALSQINTK	10	0	1104.56	sp|O95825|QORL1_HUMAN	sp|O95825|QORL1_HUMAN	yes	2	0.0075477	56.378
ACANPAAGSVILLENLR	17	0	1767.93	sp|P00558|PGK1_HUMAN	sp|P00558|PGK1_HUMAN	yes	2;3	1.4129e-81	311.31
ACAQTVLAVLYYEETK	16	0	1857.92	sp|Q96A29|FUCT1_HUMAN	sp|Q96A29|FUCT1_HUMAN	yes	2	0.044037	27.467
ACCGVPCK	8	0	950.377	sp|P12111|CO6A3_HUMAN	sp|P12111|CO6A3_HUMAN	yes	2	0.039504	54.056
ACCSLGGEQGQPVHMGDPELLGIK	24	0	2552.18	sp|Q7Z3D6|GLUCM_HUMAN	sp|Q7Z3D6|GLUCM_HUMAN	yes	3	1.5637e-32	110.48
ACDFLLSR	8	0	980.475	sp|P48449|ERG7_HUMAN	sp|P48449|ERG7_HUMAN	yes	2	0.0073478	62.88
ACDGINDCGDQSDELCCK	18	0	2115.76	sp|P05156|CFAI_HUMAN	sp|P05156|CFAI_HUMAN	yes	2	0.00014757	61.23
ACDGNVDHAATHITNR	16	0	1750.78	sp|Q9Y5A7|NUB1_HUMAN	sp|Q9Y5A7|NUB1_HUMAN	yes	3	0.00042291	34.472
ACDILAIDK	9	0	1017.52	sp|O00273|DFFA_HUMAN	sp|O00273|DFFA_HUMAN	yes	2	0.034881	36.24
ACDLPAWVHFPDTER	15	0	1812.83	sp|A0FGR8|ESYT2_HUMAN	sp|A0FGR8|ESYT2_HUMAN	yes	3	0.00011458	49.097
ACDSVTSNVLPLLLEQFHK	19	0	2170.11	sp|Q96T76|MMS19_HUMAN	sp|Q96T76|MMS19_HUMAN	yes	3	0.00029392	62.398
ACDTLLMCIVTVMNHGLR	18	0	2103.01	sp|Q14573|ITPR3_HUMAN	sp|Q14573|ITPR3_HUMAN	yes	2;3	9.2991e-06	85.813
ACDVPIEEGPVPR	13	0	1437.69	sp|A6NK44|GLOD5_HUMAN	sp|A6NK44|GLOD5_HUMAN	yes	2	0.0051657	40.533
ACDYIQELR	9	0	1166.54	sp|P22415|USF1_HUMAN	sp|P22415|USF1_HUMAN	yes	2	0.051898	43.734
ACEAFEAQECER	12	0	1498.58	sp|Q9H939|PPIP2_HUMAN	sp|Q9H939|PPIP2_HUMAN	yes	2	0.0030076	54.27
ACEDIDECSLPNICVFGTCHNLPGLFR	27	0	3193.41	sp|P35555|FBN1_HUMAN	sp|P35555|FBN1_HUMAN	yes	3	0.00052378	11.306
ACEFAGFQCQIQFGPHNEQK	20	0	2395.05	sp|Q9Y490|TLN1_HUMAN	sp|Q9Y490|TLN1_HUMAN	yes	2;3	2.1844e-36	150.93
ACEFGGFQAQIQFGPHVEHK	20	0	2286.06	sp|Q9Y4G6|TLN2_HUMAN	sp|Q9Y4G6|TLN2_HUMAN	yes	3	0.00027316	67.838
ACEGQENAIK	10	0	1118.5	sp|P29120|NEC1_HUMAN	sp|P29120|NEC1_HUMAN	yes	2	0.037072	39.01
ACELWEQILQDHPTDMLALK	20	0	2410.17	sp|Q5R3I4|TTC38_HUMAN	sp|Q5R3I4|TTC38_HUMAN	yes	3	6.2416e-21	98.895
ACEPIIQNFCHDVADNQIDSGDLMECLIQNK	31	0	3646.62	sp|Q92896|GSLG1_HUMAN	sp|Q92896|GSLG1_HUMAN	yes	3	0.0017993	22.796
ACEVALEEIKAETEK	15	1	1718.84	sp|Q9Y6D6|BIG1_HUMAN	sp|Q9Y6D6|BIG1_HUMAN	yes	2	0.0024662	63.766
ACFGGLFANLIR	12	0	1337.69	sp|Q9NR09|BIRC6_HUMAN	sp|Q9NR09|BIRC6_HUMAN	yes	2	0.025456	39.01
ACFHCETCK	9	0	1211.45	sp|Q14847|LASP1_HUMAN	sp|Q14847|LASP1_HUMAN	yes	2;3	2.5907e-17	187.8
ACFQVGTSEEMK	12	0	1385.6	sp|P35658|NU214_HUMAN	sp|P35658|NU214_HUMAN	yes	2	0.0008491	72.365
ACFTMDPK	8	0	968.41	sp|P26640|SYVC_HUMAN	sp|P26640|SYVC_HUMAN	yes	2	0.024874	47.349
ACFTQWLCHLHNEVNR	16	0	2083.95	sp|P55789|ALR_HUMAN	sp|P55789|ALR_HUMAN	yes	3;4	6.513e-07	84.999
ACGCAAAPDVK	11	0	1118.48	sp|P24821|TENA_HUMAN	sp|P24821|TENA_HUMAN	yes	2	0.0077409	33.723
ACGDSTLTQITAGLDPVGR	19	0	1930.94	sp|P62879|GBB2_HUMAN	sp|P62879|GBB2_HUMAN	yes	2;3	1.5411e-191	272.81
ACGDVLVTAELILR	14	0	1528.83	sp|Q9NZM1|MYOF_HUMAN	sp|Q9NZM1|MYOF_HUMAN	yes	2	0.0016676	48.822
ACGLGEGDTEVFPTQHVVR	19	0	2070.98	sp|Q9HCG7|GBA2_HUMAN	sp|Q9HCG7|GBA2_HUMAN	yes	3	0.0024997	33.456
ACGLIIFR	8	0	948.522	sp|P50583|AP4A_HUMAN	sp|P50583|AP4A_HUMAN	yes	2	0.001823	96.666
ACGLNFADLMAR	12	0	1337.62	sp|Q99536|VAT1_HUMAN	sp|Q99536|VAT1_HUMAN	yes	2	3.9651e-17	208.6
ACGLNFIDLMVR	12	0	1407.7	sp|Q9HCJ6|VAT1L_HUMAN	sp|Q9HCJ6|VAT1L_HUMAN	yes	2	0.0011901	54.584
ACGLVASNLNLK	12	0	1258.67	sp|P09382|LEG1_HUMAN	sp|P09382|LEG1_HUMAN	yes	2	1.0921e-10	170.85
ACGLVASNLNLKPGECLR	18	1	1971	sp|P09382|LEG1_HUMAN	sp|P09382|LEG1_HUMAN	yes	2;3	1.417e-206	281.76
ACGNFGIPCELR	12	0	1392.63	sp|P22234|PUR6_HUMAN	sp|P22234|PUR6_HUMAN	yes	2	4.179e-05	99.34
ACGNMFGLMHGTCPETSGGLLICLPR	26	0	2848.3	sp|P49903|SPS1_HUMAN	sp|P49903|SPS1_HUMAN	yes	3	1.128e-06	48.201
ACGQIFCGK	9	0	1039.46	sp|O14964|HGS_HUMAN	sp|O14964|HGS_HUMAN	yes	2	0.053553	40.203
ACGSSEASAYLDELR	15	0	1627.71	sp|Q8TD43|TRPM4_HUMAN	sp|Q8TD43|TRPM4_HUMAN	yes	2	1.4241e-60	183.08
ACGVDYEVK	9	0	1039.46	sp|P49407|ARRB1_HUMAN	sp|P49407|ARRB1_HUMAN	yes	2	0.015131	49.96
ACGVLETIR	9	0	1017.53	sp|Q9NQX4|MYO5C_HUMAN;sp|Q9ULV0|MYO5B_HUMAN;sp|Q9Y4I1|MYO5A_HUMAN	sp|Q9ULV0|MYO5B_HUMAN	no	2	0.071625	24.851
ACIDSNEDGDLSK	13	0	1422.59	sp|P29144|TPP2_HUMAN	sp|P29144|TPP2_HUMAN	yes	2	3.704e-18	168.05
ACIGDTLCQK	10	0	1164.53	sp|A0AVT1|UBA6_HUMAN	sp|A0AVT1|UBA6_HUMAN	yes	2	0.029542	48.157
ACIGFGGNLVSIQNEK	16	0	1705.85	sp|P22897|MRC1_HUMAN	sp|P22897|MRC1_HUMAN	yes	2	9.2847e-08	119.43
ACISIGNQNFEVK	13	0	1478.72	sp|P52564|MP2K6_HUMAN	sp|P52564|MP2K6_HUMAN	yes	2	1.325e-06	113.46
ACLAEAITLVESTHSR	16	0	1756.88	sp|Q8IVH4|MMAA_HUMAN	sp|Q8IVH4|MMAA_HUMAN	yes	2;3	1.3822e-28	195.09
ACLDTAVENMPSLK	14	0	1547.73	sp|P49327|FAS_HUMAN	sp|P49327|FAS_HUMAN	yes	2	1.1388e-18	159.12
ACLDYPVTSVLPPASLCK	18	0	1989.99	sp|P53801|PTTG_HUMAN	sp|P53801|PTTG_HUMAN	yes	2	6.9567e-10	92.747
ACLENLGLK	9	0	1016.53	sp|P36952|SPB5_HUMAN	sp|P36952|SPB5_HUMAN	yes	2	0.0049191	78.178
ACLIFFDEIDAIGGAR	16	0	1766.87	sp|P35998|PRS7_HUMAN	sp|P35998|PRS7_HUMAN	yes	2	3.8014e-10	88.734
ACLISLGYDIGNDPQGEAEFAR	22	0	2395.11	sp|P12814|ACTN1_HUMAN	sp|P12814|ACTN1_HUMAN	yes	2;3	9.9214e-141	193.32
ACLISLGYDVENDR	14	0	1623.76	sp|O43707|ACTN4_HUMAN	sp|O43707|ACTN4_HUMAN	yes	2;3	9.2538e-58	236.95
ACLISLGYDVENDRQGEAEFNR	22	1	2555.17	sp|O43707|ACTN4_HUMAN	sp|O43707|ACTN4_HUMAN	yes	3	1.0983e-31	132.01
ACLLCSLVK	9	0	1062.56	sp|P63272|SPT4H_HUMAN	sp|P63272|SPT4H_HUMAN	yes	2	0.057865	33.396
ACLLETPIR	9	0	1071.57	sp|Q8IUR7|ARMC8_HUMAN	sp|Q8IUR7|ARMC8_HUMAN	yes	2	0.0050031	53.679
ACLVTTVTSSGPSQSTIK	18	0	1835.93	sp|Q9BZH6|WDR11_HUMAN	sp|Q9BZH6|WDR11_HUMAN	yes	2	3.3882e-17	130.71
ACMEEMHQVAIAAK	14	0	1587.72	sp|Q9BW27|NUP85_HUMAN	sp|Q9BW27|NUP85_HUMAN	yes	2	3.6772e-08	84.999
ACMLTTATAHDGDVNVISWSR	21	0	2304.06	sp|Q9BQ67|GRWD1_HUMAN	sp|Q9BQ67|GRWD1_HUMAN	yes	2;3	4.4242e-06	74.62
ACNAIEDAQSTR	12	0	1334.59	sp|Q709C8|VP13C_HUMAN	sp|Q709C8|VP13C_HUMAN	yes	2	0.00020684	90.306
ACNCLLLK	8	0	990.499	sp|P09104|ENOG_HUMAN;sp|P13929|ENOB_HUMAN	sp|P09104|ENOG_HUMAN	no	2	0.018067	53.679
ACNCNLYGTMK	11	0	1330.55	sp|P11047|LAMC1_HUMAN	sp|P11047|LAMC1_HUMAN	yes	2	0.0047762	87.895
ACNDATLVQITSNMDSVGR	19	0	2050.94	sp|Q9HAV0|GBB4_HUMAN	sp|Q9HAV0|GBB4_HUMAN	yes	2;3	3.788e-15	105.78
ACNIYPLSFLLNLGR	15	0	1749.92	sp|Q8IVB4|SL9A9_HUMAN	sp|Q8IVB4|SL9A9_HUMAN	yes	2	0.015427	24.689
ACNLDVILGFDGSR	14	0	1535.74	sp|P12111|CO6A3_HUMAN	sp|P12111|CO6A3_HUMAN	yes	2;3	9.3253e-26	213.77
ACNPQPNGENAISAR	15	0	1597.73	sp|Q8NHP8|PLBL2_HUMAN	sp|Q8NHP8|PLBL2_HUMAN	yes	2	0.00012196	59.731
ACNQLGQFLQHR	12	0	1470.71	sp|O94973|AP2A2_HUMAN;sp|O95782|AP2A1_HUMAN	sp|O95782|AP2A1_HUMAN	no	2;3	1.4684e-10	203.02
ACPEHSAPIK	10	0	1108.53	sp|Q9NRA2|S17A5_HUMAN	sp|Q9NRA2|S17A5_HUMAN	yes	2	0.0015546	83.623
ACPLDQAIGLLVAIFHK	17	0	1865.02	sp|P06703|S10A6_HUMAN	sp|P06703|S10A6_HUMAN	yes	2;3	2.4894e-67	207.12
ACPRPEGLNFQDLK	14	1	1643.81	sp|P15927|RFA2_HUMAN	sp|P15927|RFA2_HUMAN	yes	3	0.0012148	51.454
ACQAATTDSELLK	13	0	1406.67	sp|Q9Y4G6|TLN2_HUMAN	sp|Q9Y4G6|TLN2_HUMAN	yes	2	2.315e-07	117.99
ACQALGAMLSK	11	0	1148.57	sp|Q8IXH7|NELFD_HUMAN	sp|Q8IXH7|NELFD_HUMAN	yes	2	0.079605	20.183
ACQGQYETIER	11	0	1353.6	sp|Q9BXI6|TB10A_HUMAN	sp|Q9BXI6|TB10A_HUMAN	yes	2	0.00071221	70.389
ACQIFVR	7	0	892.459	sp|P52272|HNRPM_HUMAN	sp|P52272|HNRPM_HUMAN	yes	2	0.0080692	88.201
ACQLSVVVDDKK	12	1	1360.7	sp|P26358|DNMT1_HUMAN	sp|P26358|DNMT1_HUMAN	yes	2	0.004829	51.531
ACQNYLK	7	0	895.422	sp|Q9UKL6|PPCT_HUMAN	sp|Q9UKL6|PPCT_HUMAN	yes	2	0.034977	56.89
ACQSIYPLHDVFVR	14	0	1703.85	sp|P61247|RS3A_HUMAN	sp|P61247|RS3A_HUMAN	yes	2;3	9.4307e-57	196.38
ACQVALDEIK	10	0	1145.58	sp|Q9Y6D5|BIG2_HUMAN	sp|Q9Y6D5|BIG2_HUMAN	yes	2	0.0017113	67.507
ACQVYIQHMR	10	0	1304.61	sp|Q13045|FLII_HUMAN	sp|Q13045|FLII_HUMAN	yes	2	0.0034319	53.878
ACSAIHAVNLR	11	0	1210.62	sp|Q13045|FLII_HUMAN	sp|Q13045|FLII_HUMAN	yes	2;3	0.00054467	90.761
ACSPAASEITGLSTAVLAAHGR	22	0	2139.07	sp|Q9NSU2|TREX1_HUMAN	sp|Q9NSU2|TREX1_HUMAN	yes	3	4.7729e-05	59.171
ACSTPPGPQTVLIFDELSDSLCR	23	0	2562.21	sp|Q99797|MIPEP_HUMAN	sp|Q99797|MIPEP_HUMAN	yes	3	4.7919e-05	47.491
ACTAQSLGNLLDMMYR	16	0	1842.84	sp|Q16854|DGUOK_HUMAN	sp|Q16854|DGUOK_HUMAN	yes	2	4.9042e-05	104.49
ACTEAEFACHSYNECVALEYR	21	0	2579.05	sp|P98160|PGBM_HUMAN	sp|P98160|PGBM_HUMAN	yes	3	1.426e-16	113.48
ACTELGIR	8	0	918.459	sp|P11498|PYC_HUMAN	sp|P11498|PYC_HUMAN	yes	2	0.025488	56.091
ACTIAIR	7	0	803.432	sp|Q15067|ACOX1_HUMAN	sp|Q15067|ACOX1_HUMAN	yes	2	0.012783	84.064
ACTILLR	7	0	845.479	sp|P49368|TCPG_HUMAN	sp|P49368|TCPG_HUMAN	yes	2	0.016806	72.355
ACTQLVDNLVEHILK	15	0	1751.92	sp|Q6KC79|NIPBL_HUMAN	sp|Q6KC79|NIPBL_HUMAN	yes	3	0.004261	50.314
ACVGNAYHK	9	0	1018.47	sp|Q9UKX7|NUP50_HUMAN	sp|Q9UKX7|NUP50_HUMAN	yes	2	0.071625	32.128
ACVLQNPQTIMHIQDPASQR	20	0	2306.13	sp|O95544|NADK_HUMAN	sp|O95544|NADK_HUMAN	yes	3	0.00055085	25.922
ACVMMQGR	8	0	951.409	sp|P00491|PNPH_HUMAN	sp|P00491|PNPH_HUMAN	yes	2	0.0020092	84.064
ACVQVLDPK	9	0	1028.53	sp|Q9BWS9|CHID1_HUMAN	sp|Q9BWS9|CHID1_HUMAN	yes	2	0.077554	36.211
ACVSMLGVPVDPDTLHATLR	20	0	2151.08	sp|Q7Z6Z7|HUWE1_HUMAN	sp|Q7Z6Z7|HUWE1_HUMAN	yes	3	0.0001141	63.947
ACVVHGSDLK	10	0	1084.53	sp|P05023|AT1A1_HUMAN;sp|P50993|AT1A2_HUMAN	sp|P05023|AT1A1_HUMAN	no	2	3.6847e-07	154.28
ACVVHGSDLKDMTSEQLDDILK	22	1	2473.18	sp|P05023|AT1A1_HUMAN	sp|P05023|AT1A1_HUMAN	yes	3	6.9112e-06	86.798
ACWVLHYFCEVK	12	0	1610.74	sp|O95373|IPO7_HUMAN	sp|O95373|IPO7_HUMAN	yes	2	0.00052344	72.365
ACYALENFVENLGPK	15	0	1723.82	sp|Q8TEX9|IPO4_HUMAN	sp|Q8TEX9|IPO4_HUMAN	yes	2	9.0109e-07	85.813
ACYGHLLHEVQK	12	0	1453.71	sp|Q9NY15|STAB1_HUMAN	sp|Q9NY15|STAB1_HUMAN	yes	2	0.00021822	90.263
ACYGVLR	7	0	837.417	sp|P23396|RS3_HUMAN	sp|P23396|RS3_HUMAN	yes	2	0.0083027	97.926
ACYLSINPQKDEALETEK	18	1	2108.01	sp|P42025|ACTY_HUMAN	sp|P42025|ACTY_HUMAN	yes	2;3	0.000126	51.829
ACYLSINPQKDETLETEK	18	1	2138.02	sp|P61163|ACTZ_HUMAN	sp|P61163|ACTZ_HUMAN	yes	2;3	1.9458e-09	104.49
ACYSSVLNILYTSC	14	0	1649.74	sp|Q07837|SLC31_HUMAN	sp|Q07837|SLC31_HUMAN	yes	2	2.606e-05	90.142
ACYTLTGYQIDITTENQYR	19	0	2309.06	sp|Q9Y6D9|MD1L1_HUMAN	sp|Q9Y6D9|MD1L1_HUMAN	yes	2	8.7048e-06	86.135
ADAAASPVGK	10	0	885.456	sp|Q7LBC6|KDM3B_HUMAN	sp|Q7LBC6|KDM3B_HUMAN	yes	2	0.02165	51.864
ADAASQVLLGSGLTILSQPLMYVK	24	0	2474.35	sp|Q9Y6C9|MTCH2_HUMAN	sp|Q9Y6C9|MTCH2_HUMAN	yes	3	1.9998e-05	75.969
ADAASSLTVDVTPPTAK	17	0	1642.84	sp|Q9H8Y8|GORS2_HUMAN	sp|Q9H8Y8|GORS2_HUMAN	yes	2	6.5333e-25	139.7
ADAEAVLAPPEPAQ	14	0	1377.68	sp|Q8WZA9|IRGQ_HUMAN	sp|Q8WZA9|IRGQ_HUMAN	yes	2	0.010315	65.933
ADAECYTAMK	10	0	1158.47	sp|O94905|ERLN2_HUMAN	sp|O94905|ERLN2_HUMAN	yes	2	0.00012959	108.3
ADAEEEAATR	10	0	1061.46	sp|Q13409|DC1I2_HUMAN	sp|Q13409|DC1I2_HUMAN	yes	2	1.1949e-10	154.35
ADAEGESDLENSR	13	0	1391.58	sp|Q9Y490|TLN1_HUMAN	sp|Q9Y490|TLN1_HUMAN	yes	2	1.8257e-85	257.66
ADAEGESDLENSRK	14	1	1519.67	sp|Q9Y490|TLN1_HUMAN	sp|Q9Y490|TLN1_HUMAN	yes	2;3	5.4365e-35	200.76
ADAETLRK	8	1	902.482	sp|P08758|ANXA5_HUMAN	sp|P08758|ANXA5_HUMAN	yes	2	0.011227	101.41
ADAEVIILPK	10	0	1067.62	sp|O60832|DKC1_HUMAN	sp|O60832|DKC1_HUMAN	yes	2	0.00070853	81.163
ADAEYYAAHK	10	0	1137.51	sp|O75477|ERLN1_HUMAN	sp|O75477|ERLN1_HUMAN	yes	2	0.00054237	106.93
ADAFGDELFSVFEGDSTTAAGTK	23	0	2335.05	sp|P42285|MTREX_HUMAN	sp|P42285|MTREX_HUMAN	yes	2	0.00010058	55.354
ADAGFVYSEAVASHYMR	17	0	1872.85	sp|O14936|CSKP_HUMAN	sp|O14936|CSKP_HUMAN	yes	2;3	4.7389e-24	163.09
ADAHEEDELR	10	0	1183.51	sp|Q567U6|CCD93_HUMAN	sp|Q567U6|CCD93_HUMAN	yes	2	0.0030573	69.915
ADAHLGSSSVALPK	14	0	1351.71	sp|Q8NFQ8|TOIP2_HUMAN	sp|Q8NFQ8|TOIP2_HUMAN	yes	3	0.0043563	72.922
ADALMPQETQALK	13	0	1414.71	sp|Q8WYJ6|SEPT1_HUMAN	sp|Q8WYJ6|SEPT1_HUMAN	yes	2	0.015797	39.039
ADALQAGASQFETSAAK	17	0	1664.8	sp|Q15836|VAMP3_HUMAN;sp|P63027|VAMP2_HUMAN	sp|Q15836|VAMP3_HUMAN	no	2	1.8992e-55	224.75
ADALQLSVEEFVER	14	0	1604.8	sp|Q6NYC1|JMJD6_HUMAN	sp|Q6NYC1|JMJD6_HUMAN	yes	2	0.0001141	41.317
ADALYPVVSAASICAK	16	0	1634.83	sp|O75792|RNH2A_HUMAN	sp|O75792|RNH2A_HUMAN	yes	2	0.0034195	29.98
ADANNQTTEPQLK	13	0	1428.68	sp|P19878|NCF2_HUMAN	sp|P19878|NCF2_HUMAN	yes	2	0.0022599	63.212
ADANPPATEYHWTTLNGSLPK	21	0	2282.1	sp|Q15223|NECT1_HUMAN	sp|Q15223|NECT1_HUMAN	yes	3	0.028407	14.004
ADANTAAIQAILYNR	15	0	1603.83	sp|P03915|NU5M_HUMAN	sp|P03915|NU5M_HUMAN	yes	2;3	2.3932e-08	128.97
ADAPALTASFQCNLSLSTSK	20	0	2081.01	sp|Q709C8|VP13C_HUMAN	sp|Q709C8|VP13C_HUMAN	yes	2	0.0020376	58.794
ADAPVALVVHMAPASVLVDSR	21	0	2117.13	sp|Q9BQ52|RNZ2_HUMAN	sp|Q9BQ52|RNZ2_HUMAN	yes	2;3	1.8735e-05	58.539
ADASGFAPGFVALSVLPK	18	0	1745.94	sp|Q04912|RON_HUMAN	sp|Q04912|RON_HUMAN	yes	2	0.023644	38.14
ADATNVNNWHWTER	14	0	1712.77	sp|O95433|AHSA1_HUMAN	sp|O95433|AHSA1_HUMAN	yes	2;3	4.4468e-08	106.11
ADATSSQDSELER	13	0	1407.61	sp|Q99504|EYA3_HUMAN	sp|Q99504|EYA3_HUMAN	yes	2	0.047164	36.514
ADAVQDSEMVELVELEIR	18	0	2045	sp|P49411|EFTU_HUMAN	sp|P49411|EFTU_HUMAN	yes	2;3	1.3282e-51	189.07
ADAVTLDGGFIYEAGLAPYK	20	0	2070.03	sp|P02788|TRFL_HUMAN	sp|P02788|TRFL_HUMAN	yes	2	5.3066e-15	103.23
ADCASGIFLAAEK	13	0	1351.64	sp|O43747|AP1G1_HUMAN	sp|O43747|AP1G1_HUMAN	yes	2	0.0014602	71.066
ADCASGILLAAER	13	0	1345.67	sp|O75843|AP1G2_HUMAN	sp|O75843|AP1G2_HUMAN	yes	2	0.034612	23.836
ADCILYYGFGDIFR	14	0	1708.79	sp|P46063|RECQ1_HUMAN	sp|P46063|RECQ1_HUMAN	yes	2	0.0011956	79.889
ADCPPGNPAPTSNHGPDATEAEEDFVDPWTVQTSSAK	37	0	3894.69	sp|P23381|SYWC_HUMAN	sp|P23381|SYWC_HUMAN	yes	3	6.0637e-06	12.325
ADCPTMEAQTTLTTNDIVISK	21	0	2308.09	sp|Q13123|RED_HUMAN	sp|Q13123|RED_HUMAN	yes	2	5.9634e-05	60.734
ADCSNIDK	8	0	921.386	sp|Q9Y3A3|PHOCN_HUMAN	sp|Q9Y3A3|PHOCN_HUMAN	yes	2	0.017026	53.878
ADCTITMADSDFLALMTGK	19	0	2059.93	sp|P22307|NLTP_HUMAN	sp|P22307|NLTP_HUMAN	yes	2;3	6.1715e-45	176.58
ADDADEFGYSR	11	0	1244.49	sp|Q7KZF4|SND1_HUMAN	sp|Q7KZF4|SND1_HUMAN	yes	2	3.3678e-15	147.78
ADDAGLETPLCSEQFGSGEAR	21	0	2208.96	sp|Q96GQ5|RUS1_HUMAN	sp|Q96GQ5|RUS1_HUMAN	no	2	1	NaN
ADDDYKDYGVNCDK	14	1	1676.66	sp|O75764|TCEA3_HUMAN	sp|O75764|TCEA3_HUMAN	yes	2	0.0044085	71.219
ADDGGLTEQSVAQVLQSAK	19	0	1915.95	sp|Q9P299|COPZ2_HUMAN	sp|Q9P299|COPZ2_HUMAN	yes	2	7.2126e-05	83.061
ADDGRPFPQVIK	12	1	1341.7	sp|P04075|ALDOA_HUMAN	sp|P04075|ALDOA_HUMAN	yes	2;3	0.00062354	127.93
ADDILASPPR	10	0	1053.55	sp|P39060|COIA1_HUMAN	sp|P39060|COIA1_HUMAN	yes	2	0.003124	60.892
ADDILDLK	8	0	901.476	sp|Q9H9E3|COG4_HUMAN	sp|Q9H9E3|COG4_HUMAN	yes	2	0.028987	37.722
ADDIVGPVTHEIFENNVVHLMWQEPK	26	0	3016.48	sp|P06213|INSR_HUMAN	sp|P06213|INSR_HUMAN	yes	3	0.062827	6.304
ADDKDSLPK	9	1	987.487	sp|L0R6Q1|S35U4_HUMAN	sp|L0R6Q1|S35U4_HUMAN	yes	2	0.011826	85.716
ADDKLIAEEGVDSLNVK	17	1	1814.93	sp|O95202|LETM1_HUMAN	sp|O95202|LETM1_HUMAN	yes	3	7.8325e-05	96.313
ADDKVYPGEQYTYMLLATEEQSPGEGDGNCVTR	33	1	3692.62	sp|P00450|CERU_HUMAN	sp|P00450|CERU_HUMAN	yes	3	6.8191e-05	17.023
ADDLDFETGDAGASATFPMQCSALR	25	0	2645.14	sp|P63241|IF5A1_HUMAN;sp|Q6IS14|IF5AL_HUMAN	sp|P63241|IF5A1_HUMAN	yes	2;3	3.2331e-17	103.27
ADDLEPIMELGR	12	0	1357.65	sp|P52564|MP2K6_HUMAN	sp|P52564|MP2K6_HUMAN	yes	2	0.0008491	48.785
ADDLGKGGNEESTK	14	1	1419.65	sp|P00441|SODC_HUMAN	sp|P00441|SODC_HUMAN	yes	2;3	0.00073132	90.156
ADDLLPLGDQTQDGDFGSR	19	0	2018.92	sp|O43290|SNUT1_HUMAN	sp|O43290|SNUT1_HUMAN	yes	2	0.0070968	26.682
ADDNATIR	8	0	874.414	sp|O75821|EIF3G_HUMAN	sp|O75821|EIF3G_HUMAN	yes	2	0.013505	47.349
ADDPLRLDQELQQPQTQEK	19	1	2251.11	sp|Q12888|TP53B_HUMAN	sp|Q12888|TP53B_HUMAN	yes	3	0.0012571	42.218
ADDPSSYMEVVQAANTSGNWEELVK	25	0	2739.23	sp|Q00610|CLH1_HUMAN	sp|Q00610|CLH1_HUMAN	yes	2;3	1.0339e-102	175.38
ADDPTMGEGPDK	12	0	1231.5	sp|P61764|STXB1_HUMAN	sp|P61764|STXB1_HUMAN	yes	2	0.0013223	45.939
ADDPYAHLSK	10	0	1115.52	sp|Q8NE71|ABCF1_HUMAN	sp|Q8NE71|ABCF1_HUMAN	yes	2	0.058719	32.14
ADDTFEALCIEPFSSPPELPDVMKPQDSGSSANEQAVQ	38	1	4105.84	sp|Q15370|ELOB_HUMAN	sp|Q15370|ELOB_HUMAN	yes	3	5.5941e-05	8.9393
ADDTSAATIEK	11	0	1120.52	sp|Q9Y2W2|WBP11_HUMAN	sp|Q9Y2W2|WBP11_HUMAN	yes	2	0.00064695	90.263
ADDVDQQQTTNTVEEPLDLIR	21	0	2399.15	sp|P62310|LSM3_HUMAN	sp|P62310|LSM3_HUMAN	yes	2	2.7238e-40	143.25
ADDVILSSGYR	11	0	1194.59	sp|Q53FZ2|ACSM3_HUMAN	sp|Q53FZ2|ACSM3_HUMAN	yes	2	0.0017954	61.48
ADDVRPEVTWSFSR	14	1	1663.8	sp|Q9P2B2|FPRP_HUMAN	sp|Q9P2B2|FPRP_HUMAN	yes	3	2.1811e-05	79.795
ADDYEQVK	8	0	966.429	sp|P61421|VA0D1_HUMAN	sp|P61421|VA0D1_HUMAN	yes	2	0.0086607	85.813
ADDYIEITGAGGK	13	0	1308.62	sp|Q9Y3Z3|SAMH1_HUMAN	sp|Q9Y3Z3|SAMH1_HUMAN	yes	2	4.2173e-07	132.44
ADDYIEITGAGGKK	14	1	1436.71	sp|Q9Y3Z3|SAMH1_HUMAN	sp|Q9Y3Z3|SAMH1_HUMAN	yes	2	0.056923	44.598
ADEALAGLDEGALR	14	0	1399.69	sp|P53814|SMTN_HUMAN	sp|P53814|SMTN_HUMAN	yes	2	9.29e-08	110.52
ADEALFLLLHNEMVSGVYK	19	0	2148.09	sp|Q86SZ2|TPC6B_HUMAN	sp|Q86SZ2|TPC6B_HUMAN	yes	2;3	3.9758e-06	59.997
ADEARPNTIDFGKDDQHFTVTGLHK	25	2	2811.36	sp|P10586|PTPRF_HUMAN	sp|P10586|PTPRF_HUMAN	yes	4	3.992e-09	76.494
ADEASELACPTPK	13	0	1387.63	sp|P49327|FAS_HUMAN	sp|P49327|FAS_HUMAN	yes	2	1.469e-33	187.33
ADEAYLIGR	9	0	1006.51	sp|P11498|PYC_HUMAN	sp|P11498|PYC_HUMAN	yes	2	0.02828	45.489
ADEDPALFQSVK	12	0	1318.64	sp|P48739|PIPNB_HUMAN	sp|P48739|PIPNB_HUMAN	yes	2	0.00011636	115.41
ADEDPIMGFHQMFLLK	16	0	1890.9	sp|P61970|NTF2_HUMAN	sp|P61970|NTF2_HUMAN	yes	2;3	1.1089e-22	147.02
ADEDVEAAQR	10	0	1102.49	sp|Q9H4E7|DEFI6_HUMAN	sp|Q9H4E7|DEFI6_HUMAN	yes	2	0.0012609	52.591
ADEELEALR	9	0	1044.51	sp|O14737|PDCD5_HUMAN	sp|O14737|PDCD5_HUMAN	yes	2	0.055695	42.075
ADEELEALRR	10	1	1200.61	sp|O14737|PDCD5_HUMAN	sp|O14737|PDCD5_HUMAN	yes	2	2.8013e-06	108.3
ADEGISFR	8	0	893.424	sp|Q06830|PRDX1_HUMAN	sp|Q06830|PRDX1_HUMAN	yes	2	0.00081764	117.18
ADEGLASLSEDGR	13	0	1318.6	sp|Q96BI3|APH1A_HUMAN	sp|Q96BI3|APH1A_HUMAN	yes	2	0.0042752	67.548
ADEGWYWCGVK	11	0	1369.58	sp|P01833|PIGR_HUMAN	sp|P01833|PIGR_HUMAN	yes	2	4.8347e-05	142.56
ADEHVIDQGDDGDNFYVIER	20	0	2306.01	sp|P13861|KAP2_HUMAN	sp|P13861|KAP2_HUMAN	yes	2;3	1.7345e-36	155.28
ADEIEMIMTDLER	13	0	1564.71	sp|Q13948|CASP_HUMAN	sp|Q13948|CASP_HUMAN	no	2	2.459e-07	103.69
ADELLCWEDSAGHWLYE	17	0	2092.88	sp|Q13232|NDK3_HUMAN	sp|Q13232|NDK3_HUMAN	yes	2	7.2879e-08	62.705
ADELNQTGQILVEQMGK	17	0	1872.93	sp|P46939|UTRO_HUMAN	sp|P46939|UTRO_HUMAN	yes	2	5.537e-114	255.37
ADEMYDK	7	0	870.343	sp|O94826|TOM70_HUMAN	sp|O94826|TOM70_HUMAN	yes	2	0.054983	30.562
ADETKDEQFEQCVQNFNK	18	1	2228.96	sp|O00499|BIN1_HUMAN	sp|O00499|BIN1_HUMAN	yes	3	6.4634e-09	119.79
ADEVTLSEAGSTAGAAETR	19	0	1834.85	sp|O75781|PALM_HUMAN	sp|O75781|PALM_HUMAN	yes	2	7.8687e-27	133.13
ADEVVWVR	8	0	972.503	sp|P14868|SYDC_HUMAN	sp|P14868|SYDC_HUMAN	yes	2	0.0015471	89.123
ADEWLMK	7	0	891.416	sp|P35579|MYH9_HUMAN;sp|P35580|MYH10_HUMAN	sp|P35579|MYH9_HUMAN	no	2	0.0096549	76.833
ADFAQACQDAGVR	13	0	1407.62	sp|P11498|PYC_HUMAN	sp|P11498|PYC_HUMAN	yes	2	7.4794e-07	79.889
ADFCIIHYAGK	11	0	1293.62	sp|P35579|MYH9_HUMAN;sp|P35580|MYH10_HUMAN	sp|P35579|MYH9_HUMAN	no	2;3	0.00012282	134.66
ADFDDRVSDEEK	12	1	1424.61	sp|P52907|CAZA1_HUMAN	sp|P52907|CAZA1_HUMAN	yes	2	0.00073653	99.276
ADFDNTVAIHPTSSEELVTLR	21	0	2314.14	sp|P00390|GSHR_HUMAN	sp|P00390|GSHR_HUMAN	yes	2;3	6.0822e-181	316.72
ADFFEDENGQR	11	0	1326.55	sp|O95573|ACSL3_HUMAN	sp|O95573|ACSL3_HUMAN	yes	2	0.016111	50.834
ADFLEQPVLGFVR	13	0	1489.79	sp|P02730|B3AT_HUMAN	sp|P02730|B3AT_HUMAN	yes	2	2.0717e-08	141.29
ADFNAVEYINTLFPTEQSLANIDEVVNK	28	0	3153.55	sp|Q5VIR6|VPS53_HUMAN	sp|Q5VIR6|VPS53_HUMAN	yes	3	9.6284e-12	89.684
ADFPAGIPECGTDALR	16	0	1688.78	sp|P26640|SYVC_HUMAN	sp|P26640|SYVC_HUMAN	yes	2	0.0091465	23.149
ADFQCFK	7	0	914.396	sp|P39059|COFA1_HUMAN	sp|P39059|COFA1_HUMAN	yes	2	0.025177	49.406
ADFQGISPER	10	0	1118.54	sp|P61803|DAD1_HUMAN	sp|P61803|DAD1_HUMAN	yes	2	8.3845e-05	124.81
ADFSDNR	7	0	823.346	sp|P08236|BGLR_HUMAN	sp|P08236|BGLR_HUMAN	yes	2	0.015104	56.091
ADFSGMSQTDLSLSK	15	0	1585.73	sp|P35237|SPB6_HUMAN	sp|P35237|SPB6_HUMAN	yes	2	3.322e-90	237.27
ADFSPFGNSQGPSR	14	0	1465.66	sp|Q9H2M9|RBGPR_HUMAN	sp|Q9H2M9|RBGPR_HUMAN	yes	2	0.00030646	76.255
ADFTVVAGDEGSSTTGGSSEENKGPSGSAVSR	32	1	3042.36	sp|P49916|DNLI3_HUMAN	sp|P49916|DNLI3_HUMAN	yes	3	0.051318	1.6376
ADFVLAANSYDLAIK	15	0	1609.84	sp|Q14318|FKBP8_HUMAN	sp|Q14318|FKBP8_HUMAN	yes	2	2.9201e-05	119.43
ADFVLMDTVSMPEFMANLR	19	0	2186.02	sp|O94832|MYO1D_HUMAN	sp|O94832|MYO1D_HUMAN	yes	2;3	7.1952e-45	128.46
ADGAEAKPAE	10	1	957.44	sp|P35579|MYH9_HUMAN	sp|P35579|MYH9_HUMAN	yes	2	0.01854	92.732
ADGALTQEEK	10	0	1060.5	sp|O15438|MRP3_HUMAN	sp|O15438|MRP3_HUMAN	yes	2	0.024902	50.834
ADGATSDDLDLHDDR	15	0	1614.68	sp|Q07157|ZO1_HUMAN	sp|Q07157|ZO1_HUMAN	yes	2	3.844e-05	82.437
ADGDLTLLWAEWQGR	15	0	1729.84	sp|Q9Y394|DHRS7_HUMAN	sp|Q9Y394|DHRS7_HUMAN	yes	2	6.2829e-07	101.45
ADGELNVDSLITR	13	0	1401.71	sp|P62140|PP1B_HUMAN	sp|P62140|PP1B_HUMAN	yes	2	2.3019e-25	192.14
ADGESCSASMMYQEGK	16	0	1749.66	sp|P01008|ANT3_HUMAN	sp|P01008|ANT3_HUMAN	yes	2	1.6042e-152	306.06
ADGEYWLGLQNMHLLTLK	18	0	2101.07	sp|P55083|MFAP4_HUMAN	sp|P55083|MFAP4_HUMAN	yes	2;3	1.4227e-51	183
ADGGPEAGELPSIGEATAALALAGR	25	0	2293.16	sp|Q86UU1|PHLB1_HUMAN	sp|Q86UU1|PHLB1_HUMAN	yes	2	0.0024734	36.053
ADGGTQVIDTK	11	0	1103.55	sp|P09622|DLDH_HUMAN	sp|P09622|DLDH_HUMAN	yes	2	1.6851e-15	179.31
ADGHAATLVMK	11	0	1112.56	sp|P83436|COG7_HUMAN	sp|P83436|COG7_HUMAN	yes	2	0.0017603	63.397
ADGLAVIGVLMK	12	0	1185.68	sp|P00915|CAH1_HUMAN	sp|P00915|CAH1_HUMAN	yes	1;2	2.1983e-05	143.39
ADGLLGMFLK	10	0	1063.57	sp|Q8N766|EMC1_HUMAN	sp|Q8N766|EMC1_HUMAN	yes	2	0.0019651	49.96
ADGMLHISGLSSVDAGAYR	19	0	1918.92	sp|Q9NR99|MXRA5_HUMAN	sp|Q9NR99|MXRA5_HUMAN	yes	3	2.5597e-05	67.887
ADGNQLTLEER	11	0	1244.6	sp|Q6YHK3|CD109_HUMAN	sp|Q6YHK3|CD109_HUMAN	yes	2	0.00091914	72.365
ADGPPHGGVQYEMVSVLK	18	0	1882.92	sp|O75051|PLXA2_HUMAN	sp|O75051|PLXA2_HUMAN	yes	3	0.04171	22.724
ADGQVAELLLR	11	0	1183.66	sp|Q9Y285|SYFA_HUMAN	sp|Q9Y285|SYFA_HUMAN	yes	2	3.0719e-31	217.12
ADGSGSVVLR	10	0	959.504	sp|Q07954|LRP1_HUMAN	sp|Q07954|LRP1_HUMAN	yes	2	0.0015012	79.059
ADGSQMAEER	10	0	1092.45	sp|Q5VZE5|NAA35_HUMAN	sp|Q5VZE5|NAA35_HUMAN	yes	2	0.038035	29.755
ADGSSLPEWVTDNAGTLHFAR	21	0	2243.06	sp|Q13308|PTK7_HUMAN	sp|Q13308|PTK7_HUMAN	yes	3	6.3e-06	76.009
ADGTATAPPPR	11	0	1052.53	sp|Q7Z6Z7|HUWE1_HUMAN	sp|Q7Z6Z7|HUWE1_HUMAN	yes	2	0.044942	47.561
ADGVTVTCK	9	0	949.454	sp|Q92692|NECT2_HUMAN	sp|Q92692|NECT2_HUMAN	yes	2	0.0019072	81.642
ADGYEPPVQESV	12	0	1289.58	sp|P61247|RS3A_HUMAN	sp|P61247|RS3A_HUMAN	yes	2	0.0013203	92.428
ADGYVDNLAEAVDLLLQHADK	21	0	2269.12	sp|Q9H008|LHPP_HUMAN	sp|Q9H008|LHPP_HUMAN	yes	2;3	1.2458e-16	164.48
ADGYVLEGK	9	0	950.471	sp|P62241|RS8_HUMAN	sp|P62241|RS8_HUMAN	yes	2	0.0080322	60.892
ADHDFVVQEDFMK	13	0	1579.7	sp|P62333|PRS10_HUMAN	sp|P62333|PRS10_HUMAN	yes	2;3	1.2546e-07	104.39
ADHGAEGAFVFGGPFLMDESSR	22	0	2296.02	sp|Q6UWW8|EST3_HUMAN	sp|Q6UWW8|EST3_HUMAN	yes	3	5.2158e-05	68.127
ADHGDELPFVFR	12	0	1401.67	sp|O00748|EST2_HUMAN	sp|O00748|EST2_HUMAN	yes	2;3	3.7788e-31	208.6
ADHGEPIGR	9	0	950.457	sp|P08238|HS90B_HUMAN	sp|P08238|HS90B_HUMAN	yes	2	1.0065e-05	154.71
ADHHATNGVVHLIDK	15	0	1625.83	sp|Q15582|BGH3_HUMAN	sp|Q15582|BGH3_HUMAN	yes	2;3	3.0297e-30	211.52
ADHPPAEVTSHAASGAK	17	0	1644.79	sp|Q9UHB6|LIMA1_HUMAN	sp|Q9UHB6|LIMA1_HUMAN	yes	2;3	9.8381e-17	115.35
ADHQPLTEASYVNLPTIALCNTDSPLR	27	0	2995.47	sp|P08865|RSSA_HUMAN	sp|P08865|RSSA_HUMAN	yes	3;4	2.4066e-183	262.74
ADHSAAVENQLSGYLLR	17	0	1842.92	sp|O94887|FARP2_HUMAN	sp|O94887|FARP2_HUMAN	yes	3	9.5982e-05	50.314
ADHSFSDGVPSDSVEAAK	18	0	1817.81	sp|Q99733|NP1L4_HUMAN	sp|Q99733|NP1L4_HUMAN	yes	2	1.615e-74	200.9
ADHTLSSLEPAYSAK	15	0	1588.77	sp|Q5VW32|BROX_HUMAN	sp|Q5VW32|BROX_HUMAN	yes	2;3	9.117e-14	112.73
ADHVQSLAQLENLCK	15	0	1724.85	sp|Q9UIA9|XPO7_HUMAN	sp|Q9UIA9|XPO7_HUMAN	yes	2;3	3.7202e-23	139.61
ADHVSTYAAFVQTHR	15	0	1701.82	sp|P20036|DPA1_HUMAN	sp|P20036|DPA1_HUMAN	yes	2;3	2.4326e-22	150.44
ADIAMVICDTPQK	13	0	1460.7	sp|Q9ULC5|ACSL5_HUMAN	sp|Q9ULC5|ACSL5_HUMAN	yes	2	9.8366e-06	88.24
ADIDATLYEQVILEK	15	0	1719.89	sp|Q9NW15|ANO10_HUMAN	sp|Q9NW15|ANO10_HUMAN	yes	2	7.0352e-07	91.939
ADIDLTKR	8	1	930.513	sp|P62269|RS18_HUMAN	sp|P62269|RS18_HUMAN	yes	2	0.01057	97.033
ADIDVSGPSVDTDAPDLDIEGPEGK	25	0	2511.15	sp|Q09666|AHNK_HUMAN	sp|Q09666|AHNK_HUMAN	yes	2	5.7392e-05	58.539
ADIEEIK	7	0	816.423	sp|P80303|NUCB2_HUMAN	sp|P80303|NUCB2_HUMAN	yes	2	0.022659	58.687
ADIEISGPK	9	0	928.487	sp|Q09666|AHNK_HUMAN	sp|Q09666|AHNK_HUMAN	yes	2	0.006518	72.038
ADIEMPFDPSK	11	0	1248.57	sp|O75369|FLNB_HUMAN	sp|O75369|FLNB_HUMAN	yes	2	0.00016194	104.39
ADIEVACYGYEGIDAVK	17	0	1871.86	sp|P05198|IF2A_HUMAN	sp|P05198|IF2A_HUMAN	yes	2	3.3936e-11	84.102
ADIFMFDEPSSYLDVK	16	0	1875.86	sp|P61221|ABCE1_HUMAN	sp|P61221|ABCE1_HUMAN	yes	2	7.6642e-05	84.102
ADIFVDPVLHTACALDIK	18	0	1997.03	sp|Q92896|GSLG1_HUMAN	sp|Q92896|GSLG1_HUMAN	yes	2;3	4.145e-31	113.86
ADIGCTPGSGK	11	0	1061.48	sp|P01024|CO3_HUMAN	sp|P01024|CO3_HUMAN	yes	2	0.00011486	135.63
ADIGVAMGIAGSDVSK	16	0	1489.74	sp|P05023|AT1A1_HUMAN;sp|P13637|AT1A3_HUMAN	sp|P05023|AT1A1_HUMAN	no	2	2.3441e-15	144.51
ADIHLVELLYYVEELDSSLISSFPLLK	27	0	3105.65	sp|P08263|GSTA1_HUMAN;sp|P09210|GSTA2_HUMAN	sp|P08263|GSTA1_HUMAN	no	3	3.1461e-08	68.789
ADIIHACDIVEDAAIAYGYNNIQMTLPK	28	0	3118.51	sp|Q9NSD9|SYFB_HUMAN	sp|Q9NSD9|SYFB_HUMAN	yes	3	5.6283e-10	96.26
ADIIVSELLGSFADNELSPECLDGAQHFLK	30	0	3287.6	sp|O14744|ANM5_HUMAN	sp|O14744|ANM5_HUMAN	yes	3	2.2722e-14	31.674
ADIIYPGHGPVIHNAEAK	18	0	1900.98	sp|Q53H82|LACB2_HUMAN	sp|Q53H82|LACB2_HUMAN	yes	3	0.00010646	70.598
ADIKGPEDK	9	1	971.492	sp|P36542|ATPG_HUMAN	sp|P36542|ATPG_HUMAN	yes	2	0.011909	126.82
ADILDGALMR	10	0	1073.55	sp|Q9UQ90|SPG7_HUMAN	sp|Q9UQ90|SPG7_HUMAN	yes	2	0.02645	34.781
ADILEDKDGK	10	1	1102.55	sp|P52272|HNRPM_HUMAN	sp|P52272|HNRPM_HUMAN	yes	2	0.00067756	127.94
ADILQVGLR	9	0	983.576	sp|Q9H074|PAIP1_HUMAN	sp|Q9H074|PAIP1_HUMAN	yes	2	0.0048197	62.88
ADINTQADPYTTTK	14	0	1537.73	sp|Q9UIB8|SLAF5_HUMAN	sp|Q9UIB8|SLAF5_HUMAN	yes	2	2.3961e-06	82.437
ADIPLPEGEASPPAPPLK	18	0	1797.95	sp|Q9Y487|VPP2_HUMAN	sp|Q9Y487|VPP2_HUMAN	yes	2	0.00013875	58.508
ADIQLLVYTIDDLIDK	16	0	1846.99	sp|Q9NUJ1|ABHDA_HUMAN	sp|Q9NUJ1|ABHDA_HUMAN	yes	2;3	1.1043e-23	187.47
ADIQMPFTCSVTYYGPSGQK	20	0	2249.01	sp|Q13740|CD166_HUMAN	sp|Q13740|CD166_HUMAN	yes	2	0.00077964	48.476
ADISGNITK	9	0	917.482	sp|Q9NZD2|GLTP_HUMAN	sp|Q9NZD2|GLTP_HUMAN	yes	2	0.04494	54.436
ADISLDELIR	10	0	1143.61	sp|Q9BY77|PDIP3_HUMAN	sp|Q9BY77|PDIP3_HUMAN	yes	2	0.0096383	46.447
ADITWELPDK	10	0	1186.59	sp|Q9NR99|MXRA5_HUMAN	sp|Q9NR99|MXRA5_HUMAN	yes	2	0.041697	29.755
ADIVFLLDGSINFR	14	0	1578.84	sp|P12111|CO6A3_HUMAN	sp|P12111|CO6A3_HUMAN	yes	2	0.00013411	64.266
ADIVQQLLQQGASPNAATTSGYTPLHLSAR	30	0	3107.6	sp|Q12955|ANK3_HUMAN	sp|Q12955|ANK3_HUMAN	yes	3	7.565e-26	77.122
ADIWALGCLLYK	12	0	1421.74	sp|Q9NSY1|BMP2K_HUMAN;sp|Q2M2I8|AAK1_HUMAN	sp|Q2M2I8|AAK1_HUMAN	no	2	0.00097567	67.881
ADIWSFGITAIELATGAAPYHK	22	0	2331.19	sp|O95747|OXSR1_HUMAN	sp|O95747|OXSR1_HUMAN	yes	3	1.0804e-07	113.48
ADIWSLGITAIELAK	15	0	1599.89	sp|Q9P289|STK26_HUMAN	sp|Q9P289|STK26_HUMAN	no	2	0.00031929	63.908
ADIWSLGITAIELAR	15	0	1627.89	sp|Q9Y6E0|STK24_HUMAN	sp|Q9Y6E0|STK24_HUMAN	yes	2;3	4.5749e-12	112.73
ADKDYHFK	8	1	1022.48	sp|P06748|NPM_HUMAN	sp|P06748|NPM_HUMAN	yes	2	0.034156	102.46
ADKDYHFKVDNDENEHQLSLR	21	2	2572.19	sp|P06748|NPM_HUMAN	sp|P06748|NPM_HUMAN	yes	4	3.3611e-05	46.528
ADKEAAFDDAVEER	14	1	1564.7	sp|Q09028|RBBP4_HUMAN	sp|Q09028|RBBP4_HUMAN	yes	2	1.929e-33	185.9
ADKLAEEHSS	10	1	1085.5	sp|P06576|ATPB_HUMAN	sp|P06576|ATPB_HUMAN	yes	2	0.005031	109.88
ADKMDMSLDDIIK	13	1	1493.71	sp|Q86V81|THOC4_HUMAN	sp|Q86V81|THOC4_HUMAN	yes	2	0.00035105	80.815
ADKNEVAAEVAK	12	1	1243.64	sp|P56192|SYMC_HUMAN	sp|P56192|SYMC_HUMAN	yes	2	3.6561e-22	219.93
ADKPDMGEIASFDK	14	1	1522.7	sp|P63313|TYB10_HUMAN	sp|P63313|TYB10_HUMAN	yes	2	6.2545e-34	209.7
ADKPHQDCHFTIR	13	1	1623.76	sp|Q99797|MIPEP_HUMAN	sp|Q99797|MIPEP_HUMAN	yes	3;4	0.020987	29.317
ADKQEAVFENLDKPGETQVISYEMLHVTPPMSPPDVLK	38	2	4252.11	sp|Q9Y6N5|SQOR_HUMAN	sp|Q9Y6N5|SQOR_HUMAN	yes	4	2.3562e-29	93.526
ADKQHVLDMLFSAFEK	16	1	1877.93	sp|P13984|T2FB_HUMAN	sp|P13984|T2FB_HUMAN	yes	3	0.0036954	50.641
ADKQISLPAK	10	1	1069.61	sp|Q9H936|GHC1_HUMAN	sp|Q9H936|GHC1_HUMAN	yes	1	0.0019927	61.48
ADLAAIYHER	10	0	1157.58	sp|Q6UWR7|ENPP6_HUMAN	sp|Q6UWR7|ENPP6_HUMAN	yes	2	0.00059095	105.36
ADLAAQYTTVGR	12	0	1264.64	sp|P51688|SPHM_HUMAN	sp|P51688|SPHM_HUMAN	yes	2	4.8008e-05	122.51
ADLAECNIK	9	0	1032.49	sp|P33176|KINH_HUMAN	sp|P33176|KINH_HUMAN	yes	2	0.0089523	45.489
ADLAEEYSK	9	0	1024.47	sp|P68036|UB2L3_HUMAN	sp|P68036|UB2L3_HUMAN	yes	2	0.0010824	110.22
ADLAEEYSKDR	11	1	1295.6	sp|P68036|UB2L3_HUMAN	sp|P68036|UB2L3_HUMAN	yes	2	0.0027518	116.13
ADLATAPPHVTVVR	14	0	1445.8	sp|Q8N1G4|LRC47_HUMAN	sp|Q8N1G4|LRC47_HUMAN	yes	2	7.7426e-14	119.55
ADLDKLNIDSIIQR	14	1	1612.88	sp|P36873|PP1G_HUMAN	sp|P36873|PP1G_HUMAN	yes	2;3	3.5853e-46	229.4
ADLDVSGPK	9	0	900.455	sp|Q09666|AHNK_HUMAN	sp|Q09666|AHNK_HUMAN	yes	1;2	0.0010456	94.806
ADLEEQLSDEEK	12	0	1404.63	sp|P47755|CAZA2_HUMAN	sp|P47755|CAZA2_HUMAN	yes	2	3.277e-16	172.1
ADLEEQLSDEEKVR	14	1	1659.8	sp|P47755|CAZA2_HUMAN	sp|P47755|CAZA2_HUMAN	yes	2	0.00037895	90.689
ADLEGSLDSK	10	0	1033.49	sp|Q15031|SYLM_HUMAN	sp|Q15031|SYLM_HUMAN	yes	2	0.03303	37.591
ADLESESFRPNLSDPSELLLPDQIEK	26	1	2941.46	sp|Q8N573|OXR1_HUMAN	sp|Q8N573|OXR1_HUMAN	yes	3	0.0024304	28.626
ADLFPILMR	9	0	1074.59	sp|O75691|UTP20_HUMAN	sp|O75691|UTP20_HUMAN	yes	2	0.0035076	58.286
ADLFYDVEALDLESPK	16	0	1823.88	sp|P04196|HRG_HUMAN	sp|P04196|HRG_HUMAN	yes	2	4.4289e-23	112.95
ADLGALELWR	10	0	1142.61	sp|Q99523|SORT_HUMAN	sp|Q99523|SORT_HUMAN	yes	2	0.0047045	65.404
ADLGVSGPK	9	0	842.45	sp|Q09666|AHNK_HUMAN	sp|Q09666|AHNK_HUMAN	yes	2	0.0061608	67.464
ADLHAVQGWAAR	12	0	1293.66	sp|P26022|PTX3_HUMAN	sp|P26022|PTX3_HUMAN	yes	3	0.0018925	55.235
ADLIAYLK	8	0	905.522	sp|P99999|CYC_HUMAN	sp|P99999|CYC_HUMAN	yes	1;2	0.01018	63.301
ADLIEVVMNIEDMLCK	16	0	1891.91	sp|Q8IXQ6|PARP9_HUMAN	sp|Q8IXQ6|PARP9_HUMAN	yes	2	4.7318e-05	62.454
ADLILSYHPPIFR	13	0	1540.84	sp|Q9GZT8|NIF3L_HUMAN	sp|Q9GZT8|NIF3L_HUMAN	yes	2	0.0074588	43.168
ADLILSYHPPIFRPMK	16	1	1897.03	sp|Q9GZT8|NIF3L_HUMAN	sp|Q9GZT8|NIF3L_HUMAN	yes	3	0.053045	23.931
ADLINNLGTIAK	12	0	1241.7	sp|P07900|HS90A_HUMAN;sp|Q14568|HS902_HUMAN;sp|P08238|HS90B_HUMAN;sp|Q58FF8|H90B2_HUMAN	sp|P08238|HS90B_HUMAN	no	2	5.0966e-08	172.1
ADLIPLLLK	9	0	994.643	sp|Q96NW4|ANR27_HUMAN	sp|Q96NW4|ANR27_HUMAN	yes	2	0.024921	26.456
ADLISEDVQR	10	0	1144.57	sp|Q92888|ARHG1_HUMAN	sp|Q92888|ARHG1_HUMAN	yes	2	0.0048769	55.235
ADLLGIVSELQLK	13	0	1397.81	sp|Q96CV9|OPTN_HUMAN	sp|Q96CV9|OPTN_HUMAN	yes	2	1.0491e-07	142.71
ADLLGSILSSMEKPPSLGDQETR	23	1	2443.23	sp|O75391|SPAG7_HUMAN	sp|O75391|SPAG7_HUMAN	yes	3	4.8844e-12	84.105
ADLLLEPCSHYR	12	0	1472.71	sp|Q7Z406|MYH14_HUMAN	sp|Q7Z406|MYH14_HUMAN	yes	2;3	3.1648e-05	136.84
ADLLLSTQPGREEGSPLELER	21	1	2309.19	sp|P08195|4F2_HUMAN	sp|P08195|4F2_HUMAN	yes	3	4.1307e-07	62.711
ADLLTAEQR	9	0	1015.53	sp|Q9H089|LSG1_HUMAN	sp|Q9H089|LSG1_HUMAN	yes	2	0.060669	37.722
ADLMPFLYWNMMLR	14	0	1799.86	sp|Q9Y6N5|SQOR_HUMAN	sp|Q9Y6N5|SQOR_HUMAN	yes	2	0.0014766	56.202
ADLNQGIGEPQSPSR	15	0	1567.76	sp|Q96C19|EFHD2_HUMAN	sp|Q96C19|EFHD2_HUMAN	yes	2	1.2399e-38	214.78
ADLPEGVAVSGPSPAEFCR	19	0	1957.92	sp|Q8IXI1|MIRO2_HUMAN	sp|Q8IXI1|MIRO2_HUMAN	yes	2	9.6031e-05	74.62
ADLQDDTFIGNEPLTPEVR	19	0	2129.03	sp|P20701|ITAL_HUMAN	sp|P20701|ITAL_HUMAN	yes	2	1.0176e-07	88.421
ADLQNHLDTAQNALQDK	17	0	1893.92	sp|Q15075|EEA1_HUMAN	sp|Q15075|EEA1_HUMAN	yes	2;3	8.0724e-17	132.93
ADLSAMSAER	10	0	1049.48	sp|P50453|SPB9_HUMAN	sp|P50453|SPB9_HUMAN	yes	2	8.1667e-05	138.26
ADLSGITGAR	10	0	959.504	sp|P01011|AACT_HUMAN	sp|P01011|AACT_HUMAN	yes	2	3.6847e-07	154.28
ADLSGMSGAR	10	0	963.444	sp|P30740|ILEU_HUMAN	sp|P30740|ILEU_HUMAN	yes	2	7.3504e-05	137.84
ADLSIPDLHEIVTEELEER	19	0	2207.1	sp|Q86X10|RLGPB_HUMAN	sp|Q86X10|RLGPB_HUMAN	yes	3	0.0004808	58.508
ADLTALFLPR	10	0	1115.63	sp|Q13045|FLII_HUMAN	sp|Q13045|FLII_HUMAN	yes	2	6.8028e-07	141.93
ADLTEYLSTHYK	12	0	1439.69	sp|P31930|QCR1_HUMAN	sp|P31930|QCR1_HUMAN	yes	2;3	1.8382e-41	216.26
ADLTHLLSPQMGK	13	0	1409.73	sp|Q9C0E2|XPO4_HUMAN	sp|Q9C0E2|XPO4_HUMAN	yes	3	0.002411	48.785
ADLVFIIDSSR	11	0	1234.66	sp|O00339|MATN2_HUMAN	sp|O00339|MATN2_HUMAN	yes	2	0.00021084	76.572
ADLVISHAGAGSCLETLEK	19	0	1969.98	sp|Q9NP73|ALG13_HUMAN	sp|Q9NP73|ALG13_HUMAN	yes	2;3	1.1892e-10	77.431
ADLVIVGAEGVVENGGIINK	20	0	1966.07	sp|Q14232|EI2BA_HUMAN	sp|Q14232|EI2BA_HUMAN	yes	2	6.7368e-36	117.77
ADLVPYLLK	9	0	1030.61	sp|O75165|DJC13_HUMAN	sp|O75165|DJC13_HUMAN	yes	2	0.024921	41.025
ADLYIHVTYIK	11	0	1334.72	sp|Q9NX62|IMPA3_HUMAN	sp|Q9NX62|IMPA3_HUMAN	yes	2	0.00019717	85.622
ADLYLEGK	8	0	907.465	sp|Q9NSE4|SYIM_HUMAN	sp|Q9NSE4|SYIM_HUMAN	yes	2	0.026741	45.489
ADMEELVIPTHVR	13	0	1508.77	sp|O75610|LFTY1_HUMAN	sp|O75610|LFTY1_HUMAN	yes	2	1.1294e-06	116.13
ADMETLQR	8	0	962.449	sp|P26639|SYTC_HUMAN	sp|P26639|SYTC_HUMAN	yes	2	0.0035008	100.75
ADMGGAATICSAIVSAAK	18	0	1692.82	sp|P28838|AMPL_HUMAN	sp|P28838|AMPL_HUMAN	yes	2	2.7817e-103	235.6
ADMQNLVER	9	0	1074.51	sp|Q01518|CAP1_HUMAN	sp|Q01518|CAP1_HUMAN	yes	2	0.00017083	146.27
ADMVETQQLMR	11	0	1320.62	sp|Q9NZN4|EHD2_HUMAN	sp|Q9NZN4|EHD2_HUMAN	yes	2	1.7045e-06	170.85
ADMVIEAVFEDLSLK	15	0	1678.85	sp|P40939|ECHA_HUMAN	sp|P40939|ECHA_HUMAN	yes	2;3	4.1326e-38	206.03
ADMWSFGITAIELATGAAPYHK	22	0	2349.15	sp|Q9UEW8|STK39_HUMAN	sp|Q9UEW8|STK39_HUMAN	yes	3	9.2668e-09	137.58
ADNDAGNAAIDSLLNYETVK	20	0	2092.99	sp|O75027|ABCB7_HUMAN	sp|O75027|ABCB7_HUMAN	yes	2;3	2.5224e-28	153.26
ADNDKEYLVLTLTK	14	1	1621.86	sp|P60484|PTEN_HUMAN	sp|P60484|PTEN_HUMAN	yes	2	5.8903e-06	80.379
ADNFEYSDPVDGSISR	16	0	1770.77	sp|P36871|PGM1_HUMAN	sp|P36871|PGM1_HUMAN	yes	2	6.0894e-66	231.22
ADNIEVFAQGHGIIQVDK	18	0	1953	sp|P29144|TPP2_HUMAN	sp|P29144|TPP2_HUMAN	yes	2;3	1.2306e-35	168.69
ADNKLDINLER	11	1	1299.68	sp|Q9GZT6|CC90B_HUMAN	sp|Q9GZT6|CC90B_HUMAN	yes	3	0.0097272	32.549
ADNLVNLK	8	0	885.492	sp|P17301|ITA2_HUMAN	sp|P17301|ITA2_HUMAN	yes	2	0.084829	40.203
ADPAAGPPPSEGEESTVR	18	0	1765.81	sp|P05771|KPCB_HUMAN	sp|P05771|KPCB_HUMAN	no	2	1	NaN
ADPAFGLESSGIAGTTSDEPERIEESGNDEAR	32	1	3306.48	sp|Q8TAQ2|SMRC2_HUMAN	sp|Q8TAQ2|SMRC2_HUMAN	yes	3	0.030541	11.978
ADPDGPEAQAEACSGER	17	0	1758.71	sp|Q9NX24|NHP2_HUMAN	sp|Q9NX24|NHP2_HUMAN	yes	2	5.6803e-08	89.359
ADPDNLQALHTLHLR	15	0	1712.9	sp|O15484|CAN5_HUMAN	sp|O15484|CAN5_HUMAN	yes	2;3;4	5.7514e-23	180.17
ADPEAAWEPTEAEAR	15	0	1641.73	sp|Q9UBT2|SAE2_HUMAN	sp|Q9UBT2|SAE2_HUMAN	yes	2	0.00013014	66.953
ADPECCSILHGLVAAVETLCK	21	0	2342.11	sp|Q9NVM9|INT13_HUMAN	sp|Q9NVM9|INT13_HUMAN	yes	3	0.00037301	34.417
ADPEELFTK	9	0	1048.51	sp|Q9Y6E0|STK24_HUMAN	sp|Q9Y6E0|STK24_HUMAN	yes	2	0.005569	84.368
ADPEVCCFITK	11	0	1338.59	sp|Q7Z2W4|ZCCHV_HUMAN	sp|Q7Z2W4|ZCCHV_HUMAN	yes	2	0.00052539	50.297
ADPHCLNFLCNFGK	14	0	1691.75	sp|P13612|ITA4_HUMAN	sp|P13612|ITA4_HUMAN	yes	3	0.0070287	41.824
ADPLGLEAEKDGVPVFK	17	1	1783.94	sp|O75891|AL1L1_HUMAN	sp|O75891|AL1L1_HUMAN	yes	2	2.8978e-05	97.084
ADPNGPVEGTVIESFTDK	18	0	1874.89	sp|P46199|IF2M_HUMAN	sp|P46199|IF2M_HUMAN	yes	2	0.00011306	76.196
ADPNHLVDDLLTPCSPGDPGAIEMTWMDVPGDK	33	0	3562.61	sp|O75351|VPS4B_HUMAN	sp|O75351|VPS4B_HUMAN	yes	3	1.4121e-07	29.763
ADPQEAINCLMR	12	0	1416.65	sp|P54920|SNAA_HUMAN	sp|P54920|SNAA_HUMAN	yes	2	0.001013	62.271
ADPSHFELLK	10	0	1155.59	sp|Q15418|KS6A1_HUMAN	sp|Q15418|KS6A1_HUMAN	yes	2	0.010485	53.517
ADPSILQNLR	10	0	1125.61	sp|Q567U6|CCD93_HUMAN	sp|Q567U6|CCD93_HUMAN	yes	2	0.001778	51.864
ADPSLNPEQLK	11	0	1210.62	sp|Q9UNF0|PACN2_HUMAN	sp|Q9UNF0|PACN2_HUMAN	yes	2	0.00087816	108.3
ADPSQFELLK	10	0	1146.59	sp|P51812|KS6A3_HUMAN	sp|P51812|KS6A3_HUMAN	no	2	0.012161	60.892
ADPWQECMDYAVTLAR	16	0	1924.84	sp|P29218|IMPA1_HUMAN	sp|P29218|IMPA1_HUMAN	yes	2	0.00095932	45.654
ADQAPFDTDVNTLTR	15	0	1662.78	sp|P09467|F16P1_HUMAN	sp|P09467|F16P1_HUMAN	yes	2	4.338e-61	244.71
ADQCYEDVR	9	0	1154.47	sp|P31146|COR1A_HUMAN	sp|P31146|COR1A_HUMAN	yes	2	1.0864e-05	150.17
ADQDSEAMK	9	0	993.407	sp|Q9Y490|TLN1_HUMAN	sp|Q9Y490|TLN1_HUMAN	yes	2	0.005928	47.349
ADQDSEAMKR	10	1	1149.51	sp|Q9Y490|TLN1_HUMAN	sp|Q9Y490|TLN1_HUMAN	yes	2	0.0027382	58.916
ADQEEQIHPR	10	0	1221.57	sp|Q9UHB6|LIMA1_HUMAN	sp|Q9UHB6|LIMA1_HUMAN	yes	2	2.1521e-29	204.86
ADQELLLYSHDNIICGITSVAFSK	24	0	2693.34	sp|Q9HAV0|GBB4_HUMAN	sp|Q9HAV0|GBB4_HUMAN	yes	3	1.4987e-11	73.012
ADQELLMYSHDNIICGITSVAFSR	24	0	2739.3	sp|P62879|GBB2_HUMAN	sp|P62879|GBB2_HUMAN	yes	3	1.9538e-69	204.86
ADQELMTYSHDNIICGITSVSFSK	24	0	2715.25	sp|P62873|GBB1_HUMAN	sp|P62873|GBB1_HUMAN	yes	3	1.5268e-153	235.68
ADQFEYVMYGK	11	0	1349.6	sp|P52434|RPAB3_HUMAN	sp|P52434|RPAB3_HUMAN	yes	2	0.0093114	46.033
ADQFLVGTSR	10	0	1092.56	sp|Q9HC35|EMAL4_HUMAN	sp|Q9HC35|EMAL4_HUMAN	yes	2	9.5023e-05	143.39
ADQIETQQLMR	11	0	1331.65	sp|Q9H4M9|EHD1_HUMAN;sp|Q9NZN3|EHD3_HUMAN	sp|Q9H4M9|EHD1_HUMAN	no	2	3.2875e-10	144.47
ADQLCQQELR	10	0	1259.59	sp|P41219|PERI_HUMAN	sp|P41219|PERI_HUMAN	yes	2	2.7195e-14	140.05
ADQLTEEQIAEFK	13	0	1520.74	sp|P0DP25|CALM3_HUMAN;sp|P0DP24|CALM2_HUMAN;sp|P0DP23|CALM1_HUMAN	sp|P0DP25|CALM3_HUMAN	yes	1;2	1.9114e-85	244.45
ADQLYLENIDEFVTDQNK	18	0	2154.01	sp|Q15054|DPOD3_HUMAN	sp|Q15054|DPOD3_HUMAN	yes	2	1.1068e-06	64.21
ADQPKPISPLK	11	1	1192.68	sp|O43772|MCAT_HUMAN	sp|O43772|MCAT_HUMAN	yes	2	0.013323	79.311
ADQQYECVAEIGEGAYGK	18	0	1986.86	sp|Q00534|CDK6_HUMAN	sp|Q00534|CDK6_HUMAN	yes	2	0.00035517	76.196
ADQTVLTEDEKK	12	1	1375.68	sp|P05060|SCG1_HUMAN	sp|P05060|SCG1_HUMAN	yes	2	0.0032555	74.849
ADQVCINLR	9	0	1087.54	sp|Q12805|FBLN3_HUMAN	sp|Q12805|FBLN3_HUMAN	yes	2	0.019181	39.324
ADRDESSPYAAMLAAQDVAQR	21	1	2264.05	sp|P62263|RS14_HUMAN	sp|P62263|RS14_HUMAN	yes	3	1.9895e-23	189.47
ADRDQYELLCLDNTR	15	1	1880.87	sp|P02787|TRFE_HUMAN	sp|P02787|TRFE_HUMAN	yes	2;3	3.6342e-28	174.72
ADSAYHPSCTCK	12	0	1395.55	sp|Q8NE62|CHDH_HUMAN	sp|Q8NE62|CHDH_HUMAN	yes	2	0.00017479	81.335
ADSDGPEFK	9	0	964.414	sp|Q709C8|VP13C_HUMAN	sp|Q709C8|VP13C_HUMAN	yes	2	0.060669	34.781
ADSDVADDVPVAQETVQVIPGSK	23	0	2339.15	sp|Q9H1P3|OSBL2_HUMAN	sp|Q9H1P3|OSBL2_HUMAN	yes	2	0.0008501	43.904
ADSEASSGPVTEDK	14	0	1391.61	sp|Q7Z6B7|SRGP1_HUMAN	sp|Q7Z6B7|SRGP1_HUMAN	yes	2	0.0090694	47.361
ADSELQLVEQR	11	0	1286.65	sp|P07741|APT_HUMAN	sp|P07741|APT_HUMAN	yes	2	2.8949e-37	203.97
ADSEQLAR	8	0	888.43	sp|O75116|ROCK2_HUMAN	sp|O75116|ROCK2_HUMAN	yes	2	0.0044351	73.637
ADSGDAGSSGPWWK	14	0	1419.61	sp|Q8IV56|PRR15_HUMAN	sp|Q8IV56|PRR15_HUMAN	yes	2	0.0023808	62.705
ADSGLREPQEDSQK	14	1	1558.72	sp|Q8NFQ8|TOIP2_HUMAN	sp|Q8NFQ8|TOIP2_HUMAN	yes	2	0.0014842	79.795
ADSGPTQPPLSLSPAPETK	19	0	1891.95	sp|O15027|SC16A_HUMAN	sp|O15027|SC16A_HUMAN	yes	2	0.00096637	52.149
ADSGTAGGAALAAPAPGPGSGGPGPR	26	0	2116.03	sp|Q96C90|PP14B_HUMAN	sp|Q96C90|PP14B_HUMAN	yes	2	3.6953e-06	55.866
ADSINKPFAQQCQDLVK	17	1	1960.97	sp|Q9NXE4|NSMA3_HUMAN	sp|Q9NXE4|NSMA3_HUMAN	yes	3	0.056876	20.29
ADSLLEDITDIPK	13	0	1428.73	sp|Q9BQL6|FERM1_HUMAN	sp|Q9BQL6|FERM1_HUMAN	yes	2	0.00029575	99.34
ADSLVEGTSSR	11	0	1120.54	sp|Q8N1G2|CMTR1_HUMAN	sp|Q8N1G2|CMTR1_HUMAN	yes	2	0.023804	43.734
ADSPSIDYAELLQHFEK	17	0	1961.94	sp|Q08AM6|VAC14_HUMAN	sp|Q08AM6|VAC14_HUMAN	yes	2;3	2.9159e-16	123.99
ADSQAQLLLSTVVGVFTAPGLHLK	24	0	2464.37	sp|P01019|ANGT_HUMAN	sp|P01019|ANGT_HUMAN	yes	3	3.3794e-70	225.34
ADSRDPASDQMQHWK	15	1	1770.77	sp|P04040|CATA_HUMAN	sp|P04040|CATA_HUMAN	yes	3	3.4446e-12	126.17
ADSSPVKAGVETTTPSK	17	1	1673.85	sp|P0DOY2|IGLC2_HUMAN;sp|P0DOY3|IGLC3_HUMAN	sp|P0DOY2|IGLC2_HUMAN	yes	3	0.00012828	46.768
ADSSSVLPSPLSISTK	16	0	1587.84	sp|Q66K14|TBC9B_HUMAN	sp|Q66K14|TBC9B_HUMAN	yes	2	0.0027182	33.751
ADSVVDLLSYNVQGSGETTYDHK	23	0	2497.16	sp|P04114|APOB_HUMAN	sp|P04114|APOB_HUMAN	yes	2;3	4.5404e-84	162.41
ADSVVVLLCR	10	0	1130.61	sp|Q92900|RENT1_HUMAN	sp|Q92900|RENT1_HUMAN	yes	2	8.4591e-05	113.7
ADSWVEKEEPAPSN	14	1	1557.69	sp|Q8N163|CCAR2_HUMAN	sp|Q8N163|CCAR2_HUMAN	yes	2	0.0030607	110.44
ADSYYEYLLK	10	0	1263.6	sp|Q9UKM7|MA1B1_HUMAN	sp|Q9UKM7|MA1B1_HUMAN	yes	2	0.013228	39.01
ADTIDTIEK	9	0	1004.5	sp|Q9Y4E8|UBP15_HUMAN	sp|Q9Y4E8|UBP15_HUMAN	yes	2	0.03714	28.096
ADTLDPALLRPGR	13	1	1393.77	sp|P43686|PRS6B_HUMAN	sp|P43686|PRS6B_HUMAN	yes	2;3	0.00057182	85.622
ADTLGELDLER	11	0	1230.61	sp|P49753|ACOT2_HUMAN;sp|Q86TX2|ACOT1_HUMAN	sp|Q86TX2|ACOT1_HUMAN	no	2	0.00011207	143.39
ADTLTLEER	9	0	1046.52	sp|Q9UHD8|SEPT9_HUMAN	sp|Q9UHD8|SEPT9_HUMAN	yes	2	0.0011736	98.009
ADTLTPEECQQFK	13	0	1565.7	sp|Q16181|SEPT7_HUMAN	sp|Q16181|SEPT7_HUMAN	yes	2	5.9598e-25	183.13
ADTLTPEECQQFKK	14	1	1693.8	sp|Q16181|SEPT7_HUMAN	sp|Q16181|SEPT7_HUMAN	yes	2	0.0034051	51.531
ADTNLGNILLNVLIPPNMPCTR	22	0	2435.27	sp|Q9UKX7|NUP50_HUMAN	sp|Q9UKX7|NUP50_HUMAN	yes	2;3	7.2052e-07	78.75
ADTNQLADK	9	0	974.467	sp|O43493|TGON2_HUMAN	sp|O43493|TGON2_HUMAN	yes	2	0.0041942	65.404
ADTPSLGEGPEK	12	0	1199.57	sp|Q15833|STXB2_HUMAN	sp|Q15833|STXB2_HUMAN	yes	2	0.0011672	87.942
ADTQAQALCAQCAEK	15	0	1663.73	sp|Q8TB24|RIN3_HUMAN	sp|Q8TB24|RIN3_HUMAN	yes	2	0.00014981	90.156
ADTQTYQPYNK	11	0	1327.6	sp|P84090|ERH_HUMAN	sp|P84090|ERH_HUMAN	yes	2	4.6623e-54	225.68
ADTQYILPNDIGVSSLDCR	19	0	2136.02	sp|Q9NY33|DPP3_HUMAN	sp|Q9NY33|DPP3_HUMAN	yes	2;3	3.4738e-08	96.27
ADTSLNNCEGAAGSTSEK	18	0	1810.76	sp|O76080|ZFAN5_HUMAN	sp|O76080|ZFAN5_HUMAN	yes	2	0.00014628	93.649
ADTSQEICSPR	11	0	1262.56	sp|P52948|NUP98_HUMAN	sp|P52948|NUP98_HUMAN	yes	2	0.00069462	64.064
ADTTICLK	8	0	920.464	sp|P08575|PTPRC_HUMAN	sp|P08575|PTPRC_HUMAN	yes	2	0.020814	53.679
ADTVGLACEAINR	13	0	1388.67	sp|O75165|DJC13_HUMAN	sp|O75165|DJC13_HUMAN	yes	2	0.028473	41.824
ADVAFHFNPR	10	0	1172.57	sp|O00214|LEG8_HUMAN	sp|O00214|LEG8_HUMAN	yes	2	0.0021972	48.157
ADVDAATLAR	10	0	1001.51	sp|P17661|DESM_HUMAN	sp|P17661|DESM_HUMAN	yes	2	6.7887e-15	206.38
ADVDMVDK	8	0	891.401	sp|Q9P2R3|ANFY1_HUMAN	sp|Q9P2R3|ANFY1_HUMAN	yes	2	0.066577	30.593
ADVDVQPYAFTTK	13	0	1453.71	sp|Q9BZE4|NOG1_HUMAN	sp|Q9BZE4|NOG1_HUMAN	yes	2	0.0037405	55.754
ADVDVSGPK	9	0	886.44	sp|Q09666|AHNK_HUMAN	sp|Q09666|AHNK_HUMAN	yes	2	0.00074333	87.251
ADVEDGEETCALASHSGSSGSK	22	0	2192.91	sp|Q9UBF6|RBX2_HUMAN	sp|Q9UBF6|RBX2_HUMAN	yes	2	0.00012251	44.853
ADVFHAYLSLLK	12	0	1375.75	sp|Q86VP6|CAND1_HUMAN	sp|Q86VP6|CAND1_HUMAN	yes	2;3	2.0188e-07	106
ADVFPGNDSTASQDVANR	18	0	1862.84	sp|P17252|KPCA_HUMAN	sp|P17252|KPCA_HUMAN	yes	2	0.00010636	82.437
ADVGFAMGIAGTDVAK	16	0	1521.75	sp|P20020|AT2B1_HUMAN;sp|Q16720|AT2B3_HUMAN;sp|Q01814|AT2B2_HUMAN;sp|P23634|AT2B4_HUMAN	sp|P23634|AT2B4_HUMAN	no	2	7.6426e-05	73.502
ADVIHGCLHSIMALLPEPK	19	0	2100.09	sp|Q8NDA8|MROH1_HUMAN	sp|Q8NDA8|MROH1_HUMAN	yes	3	0.054819	16.675
ADVIITSGGVSMGEK	15	0	1462.73	sp|Q9NQX3|GEPH_HUMAN	sp|Q9NQX3|GEPH_HUMAN	yes	2	0.0012039	54.199
ADVIITSGGVSMGEKDYLK	19	1	1982	sp|Q9NQX3|GEPH_HUMAN	sp|Q9NQX3|GEPH_HUMAN	yes	2	0.005269	47.915
ADVIPVHYYLIPPPTK	16	0	1822	sp|P29144|TPP2_HUMAN	sp|P29144|TPP2_HUMAN	yes	3	0.053048	22.395
ADVIQATGDAICIFR	15	0	1648.82	sp|Q08945|SSRP1_HUMAN	sp|Q08945|SSRP1_HUMAN	yes	2	4.7143e-12	126.21
ADVIVLAGTVCDFR	14	0	1534.78	sp|A1L0T0|ILVBL_HUMAN	sp|A1L0T0|ILVBL_HUMAN	yes	2	3.3227e-05	79.889
ADVLAFPSSGFTDLAEIVSR	20	0	2094.06	sp|Q8IY17|PLPL6_HUMAN	sp|Q8IY17|PLPL6_HUMAN	yes	2	4.7562e-06	51.577
ADVLFIAPR	9	0	1000.57	sp|Q92542|NICA_HUMAN	sp|Q92542|NICA_HUMAN	yes	2	0.041696	51.43
ADVLSVLR	8	0	871.513	sp|Q6P1J9|CDC73_HUMAN	sp|Q6P1J9|CDC73_HUMAN	yes	2	0.0035067	72.492
ADVLTTGAGNPVGDK	15	0	1413.71	sp|P04040|CATA_HUMAN	sp|P04040|CATA_HUMAN	yes	2	7.5306e-39	228.73
ADVLTTGAGNPVGDKLNVITVGPR	24	1	2363.28	sp|P04040|CATA_HUMAN	sp|P04040|CATA_HUMAN	yes	3	3.5987e-24	108.41
ADVQAHGEGQEFSITCLVDEEEMK	24	0	2721.19	sp|P19827|ITIH1_HUMAN	sp|P19827|ITIH1_HUMAN	yes	3	8.6696e-17	93.495
ADVQAHGEGQEFSITCLVDEEEMKK	25	1	2849.28	sp|P19827|ITIH1_HUMAN	sp|P19827|ITIH1_HUMAN	yes	3;4	3.7459e-33	123.72
ADVQSIIGLQR	11	0	1198.67	sp|Q13263|TIF1B_HUMAN	sp|Q13263|TIF1B_HUMAN	yes	2	1.0206e-06	150.53
ADVTTAFPTLGTDQVSELVPGKEELNIVK	29	1	3070.61	sp|P41214|EIF2D_HUMAN	sp|P41214|EIF2D_HUMAN	yes	3	1.594e-06	32.375
ADVTYAAMVVK	11	0	1166.6	sp|P35475|IDUA_HUMAN	sp|P35475|IDUA_HUMAN	yes	2	0.034272	30.918
ADVVDSETVVR	11	0	1188.6	sp|Q9H6T0|ESRP2_HUMAN	sp|Q9H6T0|ESRP2_HUMAN	yes	2	0.021584	33.723
ADVVEAWIADKETSLK	16	1	1773.91	sp|P02549|SPTA1_HUMAN	sp|P02549|SPTA1_HUMAN	yes	2	8.7896e-06	94.507
ADVVESWIGEK	11	0	1231.61	sp|Q13813|SPTN1_HUMAN	sp|Q13813|SPTN1_HUMAN	yes	2	0.00096506	104.39
ADVVESWIGEKENSLK	16	1	1802.9	sp|Q13813|SPTN1_HUMAN	sp|Q13813|SPTN1_HUMAN	yes	2	0.044956	59.731
ADVVISAFGSVLSDPK	16	0	1603.85	sp|Q12882|DPYD_HUMAN	sp|Q12882|DPYD_HUMAN	yes	2	9.7864e-06	87.573
ADVVLLTASGPAVK	14	0	1339.77	sp|Q96RQ9|OXLA_HUMAN	sp|Q96RQ9|OXLA_HUMAN	yes	2	8.8353e-07	110.88
ADVVVSGPK	9	0	870.481	sp|Q09666|AHNK_HUMAN	sp|Q09666|AHNK_HUMAN	yes	2	0.0028939	72.038
ADVWSLGITLIEMAEIEPPHHELNPMR	27	0	3097.54	sp|Q9H2G2|SLK_HUMAN	sp|Q9H2G2|SLK_HUMAN	yes	3	2.2401e-09	48.945
ADWLDSIRPQK	11	1	1327.69	sp|Q9H300|PARL_HUMAN	sp|Q9H300|PARL_HUMAN	yes	2	0.017322	53.517
ADWWTNTAHYNR	12	0	1533.67	sp|Q6P2Q9|PRP8_HUMAN	sp|Q6P2Q9|PRP8_HUMAN	yes	2	4.147e-05	90.142
ADYDTLSLR	9	0	1052.51	sp|Q9Y446|PKP3_HUMAN	sp|Q9Y446|PKP3_HUMAN	yes	2	0.012225	60.589
ADYEIASK	8	0	895.429	sp|Q9Y383|LC7L2_HUMAN;sp|Q9NQ29|LUC7L_HUMAN	sp|Q9Y383|LC7L2_HUMAN	no	2	0.018658	67.903
ADYNLTR	7	0	851.414	sp|P26640|SYVC_HUMAN	sp|P26640|SYVC_HUMAN	yes	2	0.010122	70.67
ADYPEGDGNWANYNTFGSAEAATSDDYKNPGYYDIQAK	38	1	4177.77	sp|Q8WWU7|ITLN2_HUMAN	sp|Q8WWU7|ITLN2_HUMAN	yes	3;4	1.4117e-13	48.314
ADYSSILQK	9	0	1023.52	sp|Q96RU3|FNBP1_HUMAN	sp|Q96RU3|FNBP1_HUMAN	yes	2	0.0019504	72.492
ADYTSHLR	8	0	961.462	sp|Q92616|GCN1_HUMAN	sp|Q92616|GCN1_HUMAN	yes	2	0.0063636	70.67
ADYVETVLDSTCSSTVQFLEYELNVLGTHK	30	0	3417.63	sp|P04114|APOB_HUMAN	sp|P04114|APOB_HUMAN	yes	3	1.2982e-06	27.344
AEAAALSTQCR	11	0	1176.56	sp|Q9H6T0|ESRP2_HUMAN	sp|Q9H6T0|ESRP2_HUMAN	yes	2	0.0023173	64.064
AEAAAPYTVLAQSAPR	16	0	1614.84	sp|Q8N2S1|LTBP4_HUMAN	sp|Q8N2S1|LTBP4_HUMAN	yes	2	4.4149e-05	70.598
AEAAASALADADADLEER	18	0	1787.82	sp|O43633|CHM2A_HUMAN	sp|O43633|CHM2A_HUMAN	yes	2	0.00012173	80.815
AEAALLLLPEAAAER	15	0	1536.85	sp|Q96JB2|COG3_HUMAN	sp|Q96JB2|COG3_HUMAN	yes	2	1.3864e-13	140.57
AEAAVESAVAGPQGR	15	0	1411.71	sp|Q9UHJ6|SHPK_HUMAN	sp|Q9UHJ6|SHPK_HUMAN	yes	2	7.6166e-07	84.309
AEACFVNCVER	11	0	1353.58	sp|O60220|TIM8A_HUMAN	sp|O60220|TIM8A_HUMAN	yes	2	0.0038435	47.561
AEAEAAAVHGAR	12	0	1151.57	sp|Q5T8P6|RBM26_HUMAN	sp|Q5T8P6|RBM26_HUMAN	yes	2	4.6065e-07	127.94
AEAEAASEVWCR	12	0	1377.6	sp|O95081|AGFG2_HUMAN	sp|O95081|AGFG2_HUMAN	yes	2	7.1035e-05	129.28
AEAEAEAGSPR	11	0	1086.49	sp|P58107|EPIPL_HUMAN	sp|P58107|EPIPL_HUMAN	yes	2	0.013602	64.064
AEAEAEAGSPRPDPR	15	1	1551.73	sp|P58107|EPIPL_HUMAN	sp|P58107|EPIPL_HUMAN	yes	2	0.003087	78.043
AEAEAGSPRPDPR	13	1	1351.65	sp|P58107|EPIPL_HUMAN	sp|P58107|EPIPL_HUMAN	yes	2	0.00074549	108.4
AEAEAQAEELSFPR	14	0	1546.73	sp|P11498|PYC_HUMAN	sp|P11498|PYC_HUMAN	yes	2	4.5112e-08	104.04
AEAEEHLK	8	0	925.451	sp|P43403|ZAP70_HUMAN	sp|P43403|ZAP70_HUMAN	yes	2	0.051868	36.57
AEAEESPGDPGTASPR	16	0	1569.69	sp|Q96EC8|YIPF6_HUMAN	sp|Q96EC8|YIPF6_HUMAN	yes	2	4.789e-05	78.157
AEAEGVPTTPGPASGSTFR	19	0	1830.87	sp|Q86VR2|RETR3_HUMAN	sp|Q86VR2|RETR3_HUMAN	yes	2	0.0019518	45.654
AEAELCAEAEETR	13	0	1477.64	sp|Q7Z406|MYH14_HUMAN	sp|Q7Z406|MYH14_HUMAN	yes	2	1.4496e-07	156.14
AEAELLQQQK	10	0	1156.61	sp|Q15149|PLEC_HUMAN	sp|Q15149|PLEC_HUMAN	yes	2	0.0012534	99.305
AEAENTSEVSTVLK	14	0	1476.73	sp|Q16512|PKN1_HUMAN	sp|Q16512|PKN1_HUMAN	yes	2	0.00034125	72.846
AEAEQEKDQLR	11	1	1315.64	sp|Q96CV9|OPTN_HUMAN	sp|Q96CV9|OPTN_HUMAN	yes	2;3	0.00045498	130.79
AEAEQSVTCAHCR	13	0	1517.64	sp|O43149|ZZEF1_HUMAN	sp|O43149|ZZEF1_HUMAN	yes	2;3	1.0693e-06	115.41
AEAERDVLFPGYTHLQR	17	1	2001.01	sp|P04424|ARLY_HUMAN	sp|P04424|ARLY_HUMAN	yes	3	0.00011783	72.031
AEAERPEEQAEASGLK	16	1	1713.82	sp|Q02952|AKA12_HUMAN	sp|Q02952|AKA12_HUMAN	yes	3	0.00019263	87.573
AEAERPEEQAEASGLKK	17	2	1841.91	sp|Q02952|AKA12_HUMAN	sp|Q02952|AKA12_HUMAN	yes	3	0.0075261	63.766
AEAETLPSLSITK	13	0	1358.73	sp|O95340|PAPS2_HUMAN	sp|O95340|PAPS2_HUMAN	yes	2	5.1385e-13	136.94
AEAETLVSR	9	0	974.503	sp|Q8NE62|CHDH_HUMAN	sp|Q8NE62|CHDH_HUMAN	yes	2	0.00038488	88.921
AEAFFPNMVNMLVLGK	16	0	1779.91	sp|Q9UM07|PADI4_HUMAN	sp|Q9UM07|PADI4_HUMAN	yes	2	0.007394	35.845
AEAFQLYQEAAQLDMLLEK	19	0	2210.09	sp|O75955|FLOT1_HUMAN	sp|O75955|FLOT1_HUMAN	yes	2	8.5347e-05	58.045
AEAFVNTWSSMGQETVEK	18	0	2012.91	sp|Q9Y6G5|COMDA_HUMAN	sp|Q9Y6G5|COMDA_HUMAN	yes	2	1.2157e-05	73.305
AEAGAGSATEFQFR	14	0	1440.66	sp|P46783|RS10_HUMAN;sp|Q9NQ39|RS10L_HUMAN	sp|P46783|RS10_HUMAN	yes	2	0.00078727	92.707
AEAGDAALSVAEWLR	15	0	1557.78	sp|Q96P48|ARAP1_HUMAN	sp|Q96P48|ARAP1_HUMAN	yes	2	2.1346e-07	68.108
AEAGDNLGALVR	12	0	1184.61	sp|P49411|EFTU_HUMAN	sp|P49411|EFTU_HUMAN	yes	2	1.6061e-10	171.34
AEAGEAGQATAEAECHR	17	0	1756.74	sp|O95671|ASML_HUMAN	sp|O95671|ASML_HUMAN	yes	2;3	2.5952e-09	113.34
AEAGEQPGTAER	12	0	1214.55	sp|P56182|RRP1_HUMAN	sp|P56182|RRP1_HUMAN	yes	2	0.001013	53.028
AEAGGGWEGSASYK	14	0	1368.59	sp|Q969T9|WBP2_HUMAN	sp|Q969T9|WBP2_HUMAN	yes	2	3.4965e-07	138.71
AEAGLGALPR	10	0	953.529	sp|Q9NR77|PXMP2_HUMAN	sp|Q9NR77|PXMP2_HUMAN	yes	2	0.0028989	65.156
AEAGPEGVAPAPEGEK	16	0	1507.72	sp|Q9Y4L1|HYOU1_HUMAN	sp|Q9Y4L1|HYOU1_HUMAN	yes	2	3.3389e-44	210.4
AEAGPEGVAPAPEGEKK	17	1	1635.81	sp|Q9Y4L1|HYOU1_HUMAN	sp|Q9Y4L1|HYOU1_HUMAN	yes	2	8.6967e-16	135.13
AEAGPVEQQLLQETEK	16	0	1768.88	sp|Q99996|AKAP9_HUMAN	sp|Q99996|AKAP9_HUMAN	yes	2	2.1326e-10	110.91
AEAGRPYEYYK	11	1	1345.63	sp|P98172|EFNB1_HUMAN	sp|P98172|EFNB1_HUMAN	yes	2;3	0.023355	64.064
AEAGSQTAAGAMER	14	0	1348.6	sp|Q6L8Q7|PDE12_HUMAN	sp|Q6L8Q7|PDE12_HUMAN	yes	2	0.0047884	50.116
AEAGVPAEFSIWTR	14	0	1532.76	sp|P21333|FLNA_HUMAN	sp|P21333|FLNA_HUMAN	yes	2	1.0382e-70	216.53
AEAHQAVAFQFTVTPDGIDLR	21	0	2285.14	sp|P50416|CPT1A_HUMAN	sp|P50416|CPT1A_HUMAN	yes	3	0.00012369	47.491
AEAITARK	8	1	858.492	sp|Q9BQ13|KCD14_HUMAN	sp|Q9BQ13|KCD14_HUMAN	yes	2	0.079959	44.767
AEALASAIASTK	12	0	1131.61	sp|Q9NVT9|ARMC1_HUMAN	sp|Q9NVT9|ARMC1_HUMAN	yes	2	0.0026157	48.785
AEALFDFTGNSK	12	0	1298.61	sp|Q15080|NCF4_HUMAN	sp|Q15080|NCF4_HUMAN	yes	2	0.028513	35.33
AEALMMPLVDQLENR	15	0	1728.85	sp|Q9H583|HEAT1_HUMAN	sp|Q9H583|HEAT1_HUMAN	yes	2	0.00059541	29.131
AEALPLQR	8	0	896.508	sp|P23229|ITA6_HUMAN	sp|P23229|ITA6_HUMAN	yes	2	0.0018646	100.75
AEALSEPLTKPVGK	14	1	1438.8	sp|Q9Y6W3|CAN7_HUMAN	sp|Q9Y6W3|CAN7_HUMAN	yes	2	0.0074672	67.548
AEAMQEASEAVPSGMLSVLGQPQSK	25	0	2544.22	sp|Q8IVS2|FABD_HUMAN	sp|Q8IVS2|FABD_HUMAN	yes	3	0.015562	31.381
AEANQHVVDEK	11	0	1238.59	sp|P49795|RGS19_HUMAN	sp|P49795|RGS19_HUMAN	yes	2	0.00018614	112.93
AEAPLHDPDLDFLEVAK	17	0	1878.94	sp|Q9BY89|K1671_HUMAN	sp|Q9BY89|K1671_HUMAN	yes	3	0.0011586	61.067
AEAPLPSPK	9	0	908.497	sp|Q09666|AHNK_HUMAN	sp|Q09666|AHNK_HUMAN	yes	2	0.004609	69.716
AEAQAQYSAAVAK	13	0	1306.65	sp|Q14624|ITIH4_HUMAN	sp|Q14624|ITIH4_HUMAN	yes	2	1.6061e-33	224.09
AEAQEAEDQQAR	12	0	1344.59	sp|Q9UHG2|PCS1N_HUMAN	sp|Q9UHG2|PCS1N_HUMAN	yes	2	2.8766e-05	127.03
AEASATGACGEAMAAAEGSSGPAGLTLGR	29	0	2620.19	sp|Q99611|SPS2_HUMAN	sp|Q99611|SPS2_HUMAN	yes	3	9.0193e-05	57.053
AEASGGLGGLTR	12	0	1087.56	sp|Q9BW92|SYTM_HUMAN	sp|Q9BW92|SYTM_HUMAN	yes	2	0.0027109	76.85
AEASIQAGAGDGEWEESEVK	20	0	2061.91	sp|Q09666|AHNK_HUMAN	sp|Q09666|AHNK_HUMAN	yes	2	4.278e-83	188.85
AEASPHPGR	9	0	920.446	sp|Q9BV68|RN126_HUMAN	sp|Q9BV68|RN126_HUMAN	yes	2	0.00098388	90.308
AEASQELLAQLNR	13	0	1441.75	sp|P41226|UBA7_HUMAN	sp|P41226|UBA7_HUMAN	yes	2;3	5.1385e-13	165.39
AEASSANLGSGCEEK	15	0	1508.64	sp|Q6P1K2|PMF1_HUMAN	sp|Q6P1K2|PMF1_HUMAN	yes	2	1.4983e-10	121.96
AEASSDPGAEER	12	0	1217.52	sp|P33241|LSP1_HUMAN	sp|P33241|LSP1_HUMAN	yes	2	0.013806	56.202
AEASSGDHPTDTEMK	15	0	1574.65	sp|Q02790|FKBP4_HUMAN	sp|Q02790|FKBP4_HUMAN	yes	2	0.0024574	61.194
AEASSGDHPTDTEMKEEQK	19	1	2088.89	sp|Q02790|FKBP4_HUMAN	sp|Q02790|FKBP4_HUMAN	yes	3;4	2.8823e-52	244.37
AEASWDSAVHGCPQLSR	17	0	1869.84	sp|Q9NQT8|KI13B_HUMAN	sp|Q9NQT8|KI13B_HUMAN	yes	2;3	8.6366e-07	77.696
AEATTLHVAPQGTAMAVSTFR	21	0	2158.08	sp|P07360|CO8G_HUMAN	sp|P07360|CO8G_HUMAN	yes	3	0.0015661	42.218
AEAVCAALLASHPTAEVTIVQVDVSNLQSVFR	32	0	3394.76	sp|P56937|DHB7_HUMAN	sp|P56937|DHB7_HUMAN	yes	3	9.3899e-10	51.397
AEAVESAQAGDK	12	0	1174.55	sp|Q14566|MCM6_HUMAN	sp|Q14566|MCM6_HUMAN	yes	2	0.0045449	63.212
AEAVESAQAGDKCDFTGTLIVVPDVSK	27	1	2806.37	sp|Q14566|MCM6_HUMAN	sp|Q14566|MCM6_HUMAN	yes	3	1.9412e-14	63.355
AEAVLIDLFGLK	12	0	1287.74	sp|Q8IV20|LACC1_HUMAN	sp|Q8IV20|LACC1_HUMAN	yes	2	0.00078192	48.785
AEAYLIEEMYDEAIQDYETAQEHNENDQQIR	31	0	3757.63	sp|Q13217|DNJC3_HUMAN	sp|Q13217|DNJC3_HUMAN	yes	3	0.0020297	10.948
AEAYVLACTDQQYLVPK	17	0	1967.97	sp|O95602|RPA1_HUMAN	sp|O95602|RPA1_HUMAN	yes	2	0.0006853	49.097
AECEILMMVGLPAAGK	16	0	1688.83	sp|Q9BUJ2|HNRL1_HUMAN	sp|Q9BUJ2|HNRL1_HUMAN	yes	2	1.6963e-05	92.707
AECGASGSGSSGDSLDK	17	0	1583.64	sp|Q9NVE7|PANK4_HUMAN	sp|Q9NVE7|PANK4_HUMAN	yes	2	0.0063444	55.604
AECLAMLGR	9	0	1019.49	sp|Q99615|DNJC7_HUMAN	sp|Q99615|DNJC7_HUMAN	yes	2	0.025518	58.286
AECLNPSQPSR	11	0	1257.58	sp|P14543|NID1_HUMAN	sp|P14543|NID1_HUMAN	yes	2	0.00015905	123.42
AECMLQQAER	10	0	1234.54	sp|P13796|PLSL_HUMAN	sp|P13796|PLSL_HUMAN	yes	2	4.228e-07	166.66
AECPTLGEAVTDHPDR	16	0	1766.79	sp|P56279|TCL1A_HUMAN	sp|P56279|TCL1A_HUMAN	yes	2	0.00077409	47.915
AECRPAASENYMR	13	1	1553.67	sp|P13984|T2FB_HUMAN	sp|P13984|T2FB_HUMAN	yes	3	0.010476	69.276
AECSAEQCYK	10	0	1244.48	sp|P48163|MAOX_HUMAN	sp|P48163|MAOX_HUMAN	yes	2	0.00016288	129.72
AEDAPAKEEPK	11	1	1183.57	sp|P17677|NEUM_HUMAN	sp|P17677|NEUM_HUMAN	yes	2	0.012176	57.293
AEDAPLSSGEDPNSR	15	0	1543.67	sp|Q9BW04|SARG_HUMAN	sp|Q9BW04|SARG_HUMAN	yes	2	0.0004786	70.195
AEDAVEAIR	9	0	972.488	sp|Q9BQ04|RBM4B_HUMAN;sp|Q9BWF3|RBM4_HUMAN	sp|Q9BWF3|RBM4_HUMAN	no	2	0.035732	43.734
AEDDQPLPGVLLSLSGGLFR	20	0	2083.09	sp|Q15155|NOMO1_HUMAN;sp|Q5JPE7|NOMO2_HUMAN;sp|P69849|NOMO3_HUMAN	sp|Q5JPE7|NOMO2_HUMAN	no	2;3	0.00011634	48.363
AEDEEETTFR	10	0	1225.51	sp|O75264|SIM24_HUMAN	sp|O75264|SIM24_HUMAN	yes	2	2.7195e-14	131.22
AEDEGIICVEGMAGGAVHIDYNCVPSVIYTHPEVAWVGK	39	0	4241.99	sp|P09622|DLDH_HUMAN	sp|P09622|DLDH_HUMAN	yes	4	0.0025243	7.9334
AEDELLDLQDK	11	0	1287.62	sp|Q86V48|LUZP1_HUMAN	sp|Q86V48|LUZP1_HUMAN	yes	2	0.0067475	62.271
AEDEVQR	7	0	845.388	sp|P0DMV9|HS71B_HUMAN;sp|P0DMV8|HS71A_HUMAN;sp|P34931|HS71L_HUMAN	sp|P0DMV9|HS71B_HUMAN	no	2	0.0090446	69.093
AEDFGVLSPMHPNSVQGVDDMIR	23	0	2513.17	sp|Q6PIF6|MYO7B_HUMAN	sp|Q6PIF6|MYO7B_HUMAN	yes	3	4.0727e-05	66.913
AEDFIVDVINMDYGMQEK	18	0	2115.95	sp|Q9Y3Z3|SAMH1_HUMAN	sp|Q9Y3Z3|SAMH1_HUMAN	yes	2	0.00035304	33.456
AEDGATPSPSNETPK	15	0	1499.67	sp|P29966|MARCS_HUMAN	sp|P29966|MARCS_HUMAN	yes	2	1.2087e-12	159.44
AEDGATPSPSNETPKK	16	1	1627.77	sp|P29966|MARCS_HUMAN	sp|P29966|MARCS_HUMAN	yes	2	0.00083852	78.157
AEDGENYDIK	10	0	1152.49	sp|O75347|TBCA_HUMAN	sp|O75347|TBCA_HUMAN	yes	2	0.00019284	99.855
AEDGENYDIKK	11	1	1280.59	sp|O75347|TBCA_HUMAN	sp|O75347|TBCA_HUMAN	yes	2	0.00079358	125.17
AEDGIVLDLPLYPAHPQDFHEVEDLIK	27	0	3072.54	sp|P30039|PBLD_HUMAN	sp|P30039|PBLD_HUMAN	yes	3;4	0.00056634	23.308
AEDGSVIDYELIDQDAR	17	0	1907.87	sp|P07355|ANXA2_HUMAN	sp|P07355|ANXA2_HUMAN	yes	2;3	2.0924e-196	301.59
AEDHFSVIDFNQNIR	15	0	1803.85	sp|P19823|ITIH2_HUMAN	sp|P19823|ITIH2_HUMAN	yes	3	3.8107e-13	167.76
AEDIPQMDDAFSQTVK	16	0	1793.81	sp|Q9NZM1|MYOF_HUMAN	sp|Q9NZM1|MYOF_HUMAN	yes	2	2.1539e-05	79.795
AEDKEWMPVTK	11	1	1332.64	sp|P15880|RS2_HUMAN	sp|P15880|RS2_HUMAN	yes	2;3	4.9824e-06	134.2
AEDLFVEFAHK	11	0	1304.64	sp|P02549|SPTA1_HUMAN	sp|P02549|SPTA1_HUMAN	yes	2;3	0.00031759	83.623
AEDLNIAPR	9	0	997.519	sp|Q96SZ5|AEDO_HUMAN	sp|Q96SZ5|AEDO_HUMAN	yes	2	0.0048197	62.88
AEDLNTR	7	0	817.393	sp|Q9Y3B3|TMED7_HUMAN	sp|Q9Y3B3|TMED7_HUMAN	yes	2	0.013245	85.813
AEDLPLR	7	0	812.439	sp|Q9BSJ8|ESYT1_HUMAN	sp|Q9BSJ8|ESYT1_HUMAN	yes	2	0.0090446	80.294
AEDLPQMDDAVMDNVK	16	0	1789.79	sp|O75923|DYSF_HUMAN	sp|O75923|DYSF_HUMAN	yes	2	0.00023274	75.012
AEDLSAEQHR	10	0	1154.53	sp|Q6ZNC8|MBOA1_HUMAN	sp|Q6ZNC8|MBOA1_HUMAN	yes	2	0.010319	60.892
AEDMAELTCLNEASVLHNLR	20	0	2285.08	sp|Q7Z406|MYH14_HUMAN	sp|Q7Z406|MYH14_HUMAN	yes	2;3	6.5484e-83	200.9
AEDNADTLALVFEAPNQEK	19	0	2073.99	sp|P12004|PCNA_HUMAN	sp|P12004|PCNA_HUMAN	yes	2;3	2.1462e-96	227.73
AEDNFEDIITKPPVR	15	1	1742.88	sp|Q9Y6G9|DC1L1_HUMAN	sp|Q9Y6G9|DC1L1_HUMAN	yes	3	0.00051729	68.548
AEDSGEYHCVYHFVSAPK	18	0	2094.91	sp|Q9Y639|NPTN_HUMAN	sp|Q9Y639|NPTN_HUMAN	yes	2;3	2.5054e-31	122.66
AEDTALYHCAR	11	0	1305.58	sp|A0A0C4DH32|HV320_HUMAN	sp|A0A0C4DH32|HV320_HUMAN	yes	2	0.00017553	115.86
AEDTALYYCAK	11	0	1303.58	sp|P0DP04|HV43D_HUMAN;sp|P01782|HV309_HUMAN	sp|P0DP04|HV43D_HUMAN	yes	2	0.00021057	123.5
AEDTAVYYCAK	11	0	1289.56	sp|P01768|HV330_HUMAN;sp|P0DP03|HVC05_HUMAN;sp|P01764|HV323_HUMAN	sp|P01768|HV330_HUMAN	yes	2	4.5532e-07	166.61
AEDTAVYYCAR	11	0	1317.57	sp|A0A0B4J1X5|HV374_HUMAN;sp|P01767|HV353_HUMAN;sp|A0A0C4DH42|HV366_HUMAN;sp|A0A0J9YVY3|HV741_HUMAN;sp|P0DOX2|IGA2_HUMAN;sp|P01780|HV307_HUMAN;sp|P01763|HV348_HUMAN;sp|P01762|HV311_HUMAN;sp|A0A0B4J1V1|HV321_HUMAN	sp|P0DOX2|IGA2_HUMAN	no	2	1.6376e-31	206.38
AEDTAVYYCVK	11	0	1317.59	sp|A0A0J9YX35|HV64D_HUMAN	sp|A0A0J9YX35|HV64D_HUMAN	yes	2	0.0010748	74.269
AEDTAVYYCVR	11	0	1345.6	sp|A0A0C4DH35|HV335_HUMAN	sp|A0A0C4DH35|HV335_HUMAN	yes	2	5.9927e-10	150.17
AEDYGEHHLAVLTNLGDIQVVSLPLLKPQVR	31	1	3423.85	sp|Q6P1M3|L2GL2_HUMAN	sp|Q6P1M3|L2GL2_HUMAN	yes	4	4.464e-05	42.33
AEDYPIDLYYLMDLSYSMKDDLENVK	26	1	3142.44	sp|P05556|ITB1_HUMAN	sp|P05556|ITB1_HUMAN	yes	3	0.0017843	21.668
AEEAAGQLR	9	0	943.472	sp|Q9HBH5|RDH14_HUMAN	sp|Q9HBH5|RDH14_HUMAN	yes	2	0.019181	56.014
AEEADHEVLDQK	12	0	1382.63	sp|Q14789|GOGB1_HUMAN	sp|Q14789|GOGB1_HUMAN	yes	2	0.018927	44.598
AEEAMATYR	9	0	1040.46	sp|Q92619|HMHA1_HUMAN	sp|Q92619|HMHA1_HUMAN	yes	2	0.0072698	65.156
AEEASHWLWSR	11	0	1370.64	sp|O15031|PLXB2_HUMAN	sp|O15031|PLXB2_HUMAN	yes	2	0.00030626	108.93
AEECYYDENVAR	12	0	1517.61	sp|P24043|LAMA2_HUMAN	sp|P24043|LAMA2_HUMAN	yes	2	0.0022628	48.785
AEEDEILNR	9	0	1087.51	sp|P27824|CALX_HUMAN	sp|P27824|CALX_HUMAN	yes	2	0.0008213	121.67
AEEDKIPLLVVGNK	14	1	1523.86	sp|P11234|RALB_HUMAN	sp|P11234|RALB_HUMAN	yes	2;3	3.9026e-07	97.175
AEEDKLEQIK	10	1	1201.62	sp|P13674|P4HA1_HUMAN	sp|P13674|P4HA1_HUMAN	yes	2	0.0037649	95.311
AEEDKPDGQAHEPMPDSHVGR	21	1	2301.01	sp|Q9HCE6|ARGAL_HUMAN	sp|Q9HCE6|ARGAL_HUMAN	yes	4	0.043824	12.615
AEEDTQFNYHR	11	0	1408.6	sp|Q14683|SMC1A_HUMAN	sp|Q14683|SMC1A_HUMAN	yes	2;3	5.9856e-05	124.81
AEEDVEPECIMEK	13	0	1577.66	sp|Q9UJU6|DBNL_HUMAN	sp|Q9UJU6|DBNL_HUMAN	yes	2	3.2234e-10	151.66
AEEEFNIEK	9	0	1107.51	sp|P36543|VATE1_HUMAN;sp|Q96A05|VATE2_HUMAN	sp|P36543|VATE1_HUMAN	yes	2	0.0041543	74.486
AEEEHLGILGPQLHADVGDK	20	0	2127.06	sp|P00450|CERU_HUMAN	sp|P00450|CERU_HUMAN	yes	3	2.8222e-11	81.373
AEEEQAGSAPGAGSTATK	18	0	1660.75	sp|Q92619|HMHA1_HUMAN	sp|Q92619|HMHA1_HUMAN	yes	2	1.0399e-23	137.58
AEEEVAKLEK	10	1	1144.6	sp|Q9P2R3|ANFY1_HUMAN	sp|Q9P2R3|ANFY1_HUMAN	yes	2	0.016451	87.895
AEEFILAMHLTDMAK	15	0	1718.84	sp|Q9NZM3|ITSN2_HUMAN	sp|Q9NZM3|ITSN2_HUMAN	yes	2	0.0010263	46.068
AEEFSEAQDMYYLETSAK	18	0	2110.9	sp|Q15771|RAB30_HUMAN	sp|Q15771|RAB30_HUMAN	yes	2	9.7064e-09	70.552
AEEGIAAGGVMDVNTALQEVLK	22	0	2214.12	sp|P25398|RS12_HUMAN	sp|P25398|RS12_HUMAN	yes	2;3	5.1874e-141	243.95
AEEGTYECTAVSR	13	0	1471.62	sp|Q8NDA2|HMCN2_HUMAN	sp|Q8NDA2|HMCN2_HUMAN	yes	2	0.00039218	87.942
AEEIEHYAR	9	0	1116.52	sp|A2RRP1|NBAS_HUMAN	sp|A2RRP1|NBAS_HUMAN	yes	2	0.0065507	62.88
AEEILEK	7	0	830.439	sp|P62913|RL11_HUMAN	sp|P62913|RL11_HUMAN	yes	2	0.007824	108.92
AEEITIPADVTPEK	14	0	1511.77	sp|Q8IXI1|MIRO2_HUMAN	sp|Q8IXI1|MIRO2_HUMAN	yes	2	2.411e-05	86.243
AEEITIPADVTPER	14	0	1539.78	sp|Q8IXI2|MIRO1_HUMAN	sp|Q8IXI2|MIRO1_HUMAN	yes	2	0.00087861	67.548
AEEIWQQSVIGDYLAR	16	0	1876.93	sp|P17480|UBF1_HUMAN	sp|P17480|UBF1_HUMAN	yes	2	1.5969e-05	58.338
AEELCPGYSNPNYMYLAK	18	0	2118.94	sp|Q96LZ7|RMD2_HUMAN	sp|Q96LZ7|RMD2_HUMAN	yes	2	0.00035304	70.806
AEELFLWVPR	10	0	1258.67	sp|Q86TU7|SETD3_HUMAN	sp|Q86TU7|SETD3_HUMAN	yes	2	0.00068289	74.486
AEELGLPILGVLR	13	0	1378.82	sp|P09110|THIK_HUMAN	sp|P09110|THIK_HUMAN	yes	2	2.3803e-07	129.28
AEELGQELK	9	0	1015.52	sp|Q14980|NUMA1_HUMAN	sp|Q14980|NUMA1_HUMAN	yes	2	0.00092555	88.921
AEELLAEEK	9	0	1030.52	sp|O00429|DNM1L_HUMAN	sp|O00429|DNM1L_HUMAN	yes	2	0.0019072	88.921
AEELLLK	7	0	814.48	sp|P55212|CASP6_HUMAN	sp|P55212|CASP6_HUMAN	yes	2	0.0091026	72.355
AEELSFVAGAPR	12	0	1245.64	sp|Q13683|ITA7_HUMAN	sp|Q13683|ITA7_HUMAN	yes	2	0.00031777	69.915
AEELVLER	8	0	957.513	sp|P21980|TGM2_HUMAN	sp|P21980|TGM2_HUMAN	yes	1;2	0.00055538	147.16
AEEMLSK	7	0	806.384	sp|P62993|GRB2_HUMAN	sp|P62993|GRB2_HUMAN	yes	2	0.06694	36.57
AEENLLMVLGTDMSDR	16	0	1792.83	sp|Q9H9E3|COG4_HUMAN	sp|Q9H9E3|COG4_HUMAN	yes	2	0.0022267	62.398
AEENLLMVLGTDMSDRR	17	1	1948.93	sp|Q9H9E3|COG4_HUMAN	sp|Q9H9E3|COG4_HUMAN	yes	3	7.3205e-05	73.891
AEEPGDRPAEEWLGR	15	1	1710.8	sp|Q587I9|SFT2C_HUMAN	sp|Q587I9|SFT2C_HUMAN	yes	3	0.0044114	21.361
AEEQPQVELFVK	12	0	1415.73	sp|O00299|CLIC1_HUMAN	sp|O00299|CLIC1_HUMAN	yes	2	3.3875e-05	132.44
AEEQWQR	7	0	945.43	sp|O43520|AT8B1_HUMAN	sp|O43520|AT8B1_HUMAN	yes	2	0.010223	66.087
AEETEQMIEK	10	0	1206.54	sp|Q9HCJ6|VAT1L_HUMAN	sp|Q9HCJ6|VAT1L_HUMAN	yes	2	0.034134	57.032
AEETMEQPLWIPR	13	0	1598.78	sp|Q99487|PAFA2_HUMAN	sp|Q99487|PAFA2_HUMAN	yes	2	3.544e-05	77.358
AEEVATFFAK	10	0	1111.56	sp|P11387|TOP1_HUMAN	sp|P11387|TOP1_HUMAN	yes	2	0.0042003	65.404
AEEVELYLEK	10	0	1221.61	sp|Q8NBN3|TM87A_HUMAN	sp|Q8NBN3|TM87A_HUMAN	yes	2	0.0012203	76.572
AEEVQAWAQRK	11	1	1314.67	sp|Q9BYN8|RT26_HUMAN	sp|Q9BYN8|RT26_HUMAN	yes	2	0.011219	60.892
AEEWGVQYVETSAK	14	0	1595.75	sp|P11234|RALB_HUMAN	sp|P11234|RALB_HUMAN	yes	2	4.2501e-07	99.276
AEEYEFLTPVEEAPK	15	0	1750.83	sp|P52565|GDIR1_HUMAN	sp|P52565|GDIR1_HUMAN	yes	2	9.4119e-75	264.96
AEFAAPSTDAPDK	13	0	1318.6	sp|Q96B26|EXOS8_HUMAN	sp|Q96B26|EXOS8_HUMAN	yes	2	0.0089397	54.27
AEFEVHEVYAVDVLVSSGEGK	21	0	2263.1	sp|Q9UQ80|PA2G4_HUMAN	sp|Q9UQ80|PA2G4_HUMAN	yes	2;3	4.8625e-05	71.912
AEFFADVVPAVR	12	0	1319.69	sp|Q9UHY7|ENOPH_HUMAN	sp|Q9UHY7|ENOPH_HUMAN	yes	2	0.0011209	78.932
AEFFQHLIEDR	11	0	1403.68	sp|O95487|SC24B_HUMAN	sp|O95487|SC24B_HUMAN	yes	2;3	0.003273	48.785
AEFGPPGPGAGSR	13	0	1198.57	sp|Q9H4A4|AMPB_HUMAN	sp|Q9H4A4|AMPB_HUMAN	yes	2	3.6467e-05	110.88
AEFGSLGPLLCSQVVK	16	0	1703.89	sp|P49848|TAF6_HUMAN	sp|P49848|TAF6_HUMAN	yes	2	0.0076222	28.228
AEFHQHLEEK	10	0	1266.6	sp|Q5VU43|MYOME_HUMAN	sp|Q5VU43|MYOME_HUMAN	yes	2	0.003091	60.892
AEFIFEWLR	9	0	1209.62	sp|Q86XA9|HTR5A_HUMAN	sp|Q86XA9|HTR5A_HUMAN	yes	2	0.06221	34.781
AEFQDALEK	9	0	1049.5	sp|P0C0L4|CO4A_HUMAN;sp|P0C0L5|CO4B_HUMAN	sp|P0C0L5|CO4B_HUMAN	no	2	0.00071629	106.93
AEFQILDNVDSTGELIVR	18	0	2018.03	sp|Q8TAX9|GSDMB_HUMAN	sp|Q8TAX9|GSDMB_HUMAN	yes	2;3	7.4275e-52	171.14
AEFTSPPSLFK	11	0	1222.62	sp|Q6UN15|FIP1_HUMAN	sp|Q6UN15|FIP1_HUMAN	yes	2	0.011656	61.48
AEFTVETR	8	0	951.466	sp|P21333|FLNA_HUMAN	sp|P21333|FLNA_HUMAN	yes	1;2	0.0051685	90.308
AEFWLDLQPQAK	12	0	1444.74	sp|Q05655|KPCD_HUMAN	sp|Q05655|KPCD_HUMAN	yes	2	0.00049904	68.49
AEGAAMLELVGSILR	15	0	1528.83	sp|Q9H6E5|STPAP_HUMAN	sp|Q9H6E5|STPAP_HUMAN	yes	2	0.0003581	84.999
AEGAATEEEGTPK	13	0	1288.58	sp|P80723|BASP1_HUMAN	sp|P80723|BASP1_HUMAN	yes	2	2.262e-13	179.95
AEGAIAGFR	9	0	890.461	sp|P58107|EPIPL_HUMAN	sp|P58107|EPIPL_HUMAN	yes	2	0.060204	51.43
AEGDSAGTAGTPGGTPAGDK	20	0	1715.76	sp|Q92925|SMRD2_HUMAN	sp|Q92925|SMRD2_HUMAN	yes	2	2.2114e-71	199.84
AEGDSWVLNGTK	12	0	1275.61	sp|P16219|ACADS_HUMAN	sp|P16219|ACADS_HUMAN	yes	2	4.999e-05	130.79
AEGDVAALNR	10	0	1014.51	sp|P67936|TPM4_HUMAN	sp|P67936|TPM4_HUMAN	yes	2	2.904e-05	163.2
AEGFVDALHR	10	0	1113.56	sp|Q96I24|FUBP3_HUMAN	sp|Q96I24|FUBP3_HUMAN	yes	2	0.0006888	74.269
AEGGAADLDTQR	12	0	1202.55	sp|Q9Y4E8|UBP15_HUMAN	sp|Q9Y4E8|UBP15_HUMAN	yes	2	2.7936e-05	141.29
AEGGGGGGRPGAPAAGDGK	19	1	1537.72	sp|Q00839|HNRPU_HUMAN	sp|Q00839|HNRPU_HUMAN	yes	2;3	7.3231e-05	54.912
AEGGLWLR	8	0	900.482	sp|P78329|CP4F2_HUMAN;sp|Q9HBI6|CP4FB_HUMAN;sp|Q9HCS2|CP4FC_HUMAN	sp|P78329|CP4F2_HUMAN	no	2	0.050545	42.229
AEGGQSAAAHSAHTVK	16	0	1520.73	sp|Q96JH7|VCIP1_HUMAN	sp|Q96JH7|VCIP1_HUMAN	yes	2	0.0047461	47.27
AEGILDVFQTVK	12	0	1318.71	sp|P18433|PTPRA_HUMAN	sp|P18433|PTPRA_HUMAN	yes	2	0.00064883	85.622
AEGILLLVK	9	0	954.611	sp|Q9UKK3|PARP4_HUMAN	sp|Q9UKK3|PARP4_HUMAN	yes	2	0.0053541	62.88
AEGIPVEMVVIGDDSAFTVLK	21	0	2189.13	sp|Q3LXA3|TKFC_HUMAN	sp|Q3LXA3|TKFC_HUMAN	yes	2;3	1.1136e-50	128.28
AEGIPVEMVVIGDDSAFTVLKK	22	1	2317.22	sp|Q3LXA3|TKFC_HUMAN	sp|Q3LXA3|TKFC_HUMAN	yes	3	8.0337e-05	57.476
AEGLGDGYR	9	0	936.43	sp|Q9BX68|HINT2_HUMAN	sp|Q9BX68|HINT2_HUMAN	yes	2	0.0011708	90.308
AEGLLDVFQAVK	12	0	1288.7	sp|P23469|PTPRE_HUMAN	sp|P23469|PTPRE_HUMAN	yes	2	0.00012396	62.271
AEGLWNLFLPLEADPEKK	18	1	2069.08	sp|Q6JQN1|ACD10_HUMAN	sp|Q6JQN1|ACD10_HUMAN	yes	3	0.00025286	45.17
AEGMGAMVEAGGLLEK	16	0	1561.75	sp|Q0VD83|APOBR_HUMAN	sp|Q0VD83|APOBR_HUMAN	yes	2	0.049469	49.487
AEGNNQAPGEEEEEEEEATNTHPPASLPSQK	31	0	3318.44	sp|P10645|CMGA_HUMAN	sp|P10645|CMGA_HUMAN	yes	3	0.028156	15.727
AEGNTLISVDYEIFGK	16	0	1754.87	sp|P07311|ACYP1_HUMAN	sp|P07311|ACYP1_HUMAN	no	2	1	NaN
AEGPDVAVDLPK	12	0	1209.62	sp|Q09666|AHNK_HUMAN	sp|Q09666|AHNK_HUMAN	yes	2	0.00015265	123.42
AEGPEVDVNLPK	12	0	1266.65	sp|Q09666|AHNK_HUMAN	sp|Q09666|AHNK_HUMAN	yes	2	1.235e-15	191.24
AEGPGLNR	8	0	812.414	sp|Q14315|FLNC_HUMAN	sp|Q14315|FLNC_HUMAN	yes	2	0.010331	58.687
AEGPTIKNDASQQTNYGVAVLDK	23	1	2418.2	sp|Q9Y228|T3JAM_HUMAN	sp|Q9Y228|T3JAM_HUMAN	yes	3	0.062805	5.8352
AEGSAVSDPQHAAR	14	0	1394.65	sp|Q9H2C0|GAN_HUMAN	sp|Q9H2C0|GAN_HUMAN	yes	2	1.4489e-08	124.46
AEGSDVANAVLDGADCIMLSGETAK	25	0	2493.14	sp|P14618|KPYM_HUMAN	sp|P14618|KPYM_HUMAN	yes	2;3	1.1626e-166	280.87
AEGSDVANAVLDGADCIMLSGETAKGDYPLEAVR	34	1	3493.63	sp|P14618|KPYM_HUMAN	sp|P14618|KPYM_HUMAN	yes	3	0.031976	25.456
AEGSEYQVLYIADDNEIR	18	0	2083.97	sp|Q07954|LRP1_HUMAN	sp|Q07954|LRP1_HUMAN	yes	2	6.927e-07	96.313
AEGSSTASSGSQLAEGK	17	0	1565.72	sp|Q9NZB2|F120A_HUMAN	sp|Q9NZB2|F120A_HUMAN	yes	2	7.4729e-82	239.98
AEGTAVYYCAR	11	0	1259.56	sp|A0A0C4DH36|HV338_HUMAN	sp|A0A0C4DH36|HV338_HUMAN	yes	2	0.027376	49.96
AEGTFPGK	8	0	805.397	sp|P14854|CX6B1_HUMAN	sp|P14854|CX6B1_HUMAN	yes	2	0.021922	58.286
AEGTTYRDELLTK	13	1	1495.75	sp|O14617|AP3D1_HUMAN	sp|O14617|AP3D1_HUMAN	yes	3	0.0048127	39.293
AEGTVNEGRPESDAADHTGPK	21	1	2136.97	sp|Q96EH3|MASU1_HUMAN	sp|Q96EH3|MASU1_HUMAN	yes	3	0.0017858	34.33
AEGYAEGDLTLYHR	14	0	1593.74	sp|Q8IY81|SPB1_HUMAN	sp|Q8IY81|SPB1_HUMAN	yes	2	0.0038683	60
AEGYEVAHGGR	11	0	1144.53	sp|P53041|PPP5_HUMAN	sp|P53041|PPP5_HUMAN	yes	2	5.7177e-37	187.82
AEHASSLLELASTTK	15	0	1556.8	sp|Q5T4S7|UBR4_HUMAN	sp|Q5T4S7|UBR4_HUMAN	yes	2	8.1852e-18	108.5
AEHDQLLLNYAK	12	0	1413.73	sp|P20700|LMNB1_HUMAN	sp|P20700|LMNB1_HUMAN	yes	2;3	5.2026e-23	215.84
AEHDSILAEK	10	0	1111.55	sp|P26639|SYTC_HUMAN	sp|P26639|SYTC_HUMAN	yes	2	0.00014816	127.94
AEHIPAGK	8	0	821.44	sp|Q96HC4|PDLI5_HUMAN	sp|Q96HC4|PDLI5_HUMAN	yes	2	0.021056	44.767
AEHLDHVMFR	10	0	1253.6	sp|O95394|AGM1_HUMAN	sp|O95394|AGM1_HUMAN	yes	2;3	0.00011023	90.761
AEHPTWGDEQLFQTTR	16	0	1914.89	sp|P23219|PGH1_HUMAN	sp|P23219|PGH1_HUMAN	yes	3	2.3555e-05	114.93
AEHQQDSEDLFK	12	0	1445.64	sp|Q9UH99|SUN2_HUMAN	sp|Q9UH99|SUN2_HUMAN	yes	2;3	0.00069118	86.243
AEHQQDSEDLFKK	13	1	1573.74	sp|Q9UH99|SUN2_HUMAN	sp|Q9UH99|SUN2_HUMAN	yes	3	4.2936e-08	119.55
AEIAFEDR	8	0	949.451	sp|Q14315|FLNC_HUMAN	sp|Q14315|FLNC_HUMAN	yes	2	0.012703	56.014
AEIDMLDIR	9	0	1074.54	sp|P09525|ANXA4_HUMAN	sp|P09525|ANXA4_HUMAN	yes	2	0.00014341	129.72
AEIEAELDKLSISSLEK	17	1	1873.99	sp|Q96JM4|LRIQ1_HUMAN	sp|Q96JM4|LRIQ1_HUMAN	yes	3	0.00057565	85.813
AEIELFVNR	9	0	1089.58	sp|Q99805|TM9S2_HUMAN	sp|Q99805|TM9S2_HUMAN	yes	2	0.00097749	109.36
AEIGDVSILVNNAGVVYTSDLFATQDPQIEK	31	0	3305.67	sp|Q8NBQ5|DHB11_HUMAN	sp|Q8NBQ5|DHB11_HUMAN	yes	3	0.0024182	18.138
AEIGIAMGSGTAVAK	15	0	1374.72	sp|O14983|AT2A1_HUMAN;sp|P16615|AT2A2_HUMAN;sp|Q93084|AT2A3_HUMAN	sp|P16615|AT2A2_HUMAN	no	2	1.2368e-07	128.57
AEIIDQDLYER	11	0	1363.66	sp|P58107|EPIPL_HUMAN	sp|P58107|EPIPL_HUMAN	yes	2	0.0010936	87.895
AEIIHHLADLLTDQR	15	0	1743.93	sp|P54886|P5CS_HUMAN	sp|P54886|P5CS_HUMAN	yes	2;3	4.8811e-23	174.05
AEIIHHLADLLTDQRDEILLANK	23	1	2640.42	sp|P54886|P5CS_HUMAN	sp|P54886|P5CS_HUMAN	yes	3;4	2.1454e-16	93.777
AEIIHHLADLLTDQRDEILLANKK	24	2	2768.52	sp|P54886|P5CS_HUMAN	sp|P54886|P5CS_HUMAN	yes	3;4	8.709e-85	184.37
AEILHEIAVLELAK	14	0	1547.89	sp|O94768|ST17B_HUMAN	sp|O94768|ST17B_HUMAN	yes	2;3	8.5289e-07	89.382
AEINILLCGDPGTSK	15	0	1586.8	sp|P33991|MCM4_HUMAN	sp|P33991|MCM4_HUMAN	yes	2	0.055371	29.115
AEISCIDNK	9	0	1048.49	sp|O75369|FLNB_HUMAN	sp|O75369|FLNB_HUMAN	yes	2	0.0089862	65.156
AEISCIDNKDGTCTVTYLPTLPGDYSILVK	30	1	3342.64	sp|O75369|FLNB_HUMAN	sp|O75369|FLNB_HUMAN	yes	3	0.025616	11.641
AEISCTDNQDGTCSVSYLPVLPGDYSILVK	30	0	3300.55	sp|P21333|FLNA_HUMAN	sp|P21333|FLNA_HUMAN	yes	3	1.6442e-20	120.49
AEISFEDR	8	0	965.445	sp|P21333|FLNA_HUMAN	sp|P21333|FLNA_HUMAN	yes	2	0.00080968	98.009
AEISFEDRK	9	1	1093.54	sp|P21333|FLNA_HUMAN	sp|P21333|FLNA_HUMAN	yes	2	0.0031702	106.93
AEISGVQGSETQVLR	15	0	1572.81	sp|Q8N3D4|EH1L1_HUMAN	sp|Q8N3D4|EH1L1_HUMAN	yes	2	0.00043877	40.224
AEISNAIDQYVTGTIGEDEDLIK	23	0	2493.21	sp|P31939|PUR9_HUMAN	sp|P31939|PUR9_HUMAN	yes	2;4	3.8428e-44	148.22
AEITELILQR	10	0	1184.68	sp|Q6ZT21|TMPPE_HUMAN	sp|Q6ZT21|TMPPE_HUMAN	yes	2	0.0025481	62.969
AEITFDDHK	9	0	1074.5	sp|O75369|FLNB_HUMAN	sp|O75369|FLNB_HUMAN	yes	2	0.0012274	79.059
AEITLLVQGQELPEFWEALGGEPSEIKK	28	1	3110.62	sp|Q13045|FLII_HUMAN	sp|Q13045|FLII_HUMAN	yes	3	4.1393e-06	37.997
AEITLVATKPEK	12	1	1298.74	sp|Q9UBF2|COPG2_HUMAN	sp|Q9UBF2|COPG2_HUMAN	yes	2	0.00058218	117.99
AEIWLIR	7	0	899.523	sp|Q6UWM9|UD2A3_HUMAN;sp|Q9Y4X1|UD2A1_HUMAN	sp|Q6UWM9|UD2A3_HUMAN	no	2	0.018576	66.087
AEIYEAFENIYPILK	15	0	1811.93	sp|P20226|TBP_HUMAN	sp|P20226|TBP_HUMAN	yes	2	0.00023829	86.838
AEKDEPGAWEETFK	14	1	1635.74	sp|Q14697|GANAB_HUMAN	sp|Q14697|GANAB_HUMAN	yes	2;3	8.0394e-18	158.02
AEKDNAEIR	9	1	1044.52	sp|Q99832|TCPH_HUMAN	sp|Q99832|TCPH_HUMAN	yes	2	0.03556	74.486
AEKENPGLTQDIIMK	15	1	1685.87	sp|Q9BUL8|PDC10_HUMAN	sp|Q9BUL8|PDC10_HUMAN	yes	2	1.0342e-05	81.908
AEKENTPSEANLQEEEVR	18	1	2071.97	sp|Q93062|RBPMS_HUMAN	sp|Q93062|RBPMS_HUMAN	yes	3	7.1923e-05	80.815
AELAAAAVGSSTTSINVPAAASK	23	0	2086.09	sp|Q9BSJ2|GCP2_HUMAN	sp|Q9BSJ2|GCP2_HUMAN	yes	2	2.0161e-12	99.442
AELAELPLR	9	0	1010.58	sp|Q96QK1|VPS35_HUMAN	sp|Q96QK1|VPS35_HUMAN	yes	2	0.00086437	102.46
AELAGALAEMETMK	14	0	1463.7	sp|Q9H5N1|RABE2_HUMAN	sp|Q9H5N1|RABE2_HUMAN	yes	2	0.026863	24.744
AELALSLLQETPR	13	0	1439.8	sp|Q96EP0|RNF31_HUMAN	sp|Q96EP0|RNF31_HUMAN	yes	2	1.0383e-05	108.2
AELANIER	8	0	914.482	sp|Q9H2G2|SLK_HUMAN	sp|Q9H2G2|SLK_HUMAN	yes	2	0.041881	51.864
AELATEEFLPVTPILEGFVILR	22	0	2456.36	sp|Q13200|PSMD2_HUMAN	sp|Q13200|PSMD2_HUMAN	yes	2;3	6.6454e-23	94.63
AELDAAEK	8	0	845.413	sp|Q12797|ASPH_HUMAN	sp|Q12797|ASPH_HUMAN	yes	2	0.044872	36.57
AELDAEHAQK	10	0	1110.53	sp|Q96EV8|DTBP1_HUMAN	sp|Q96EV8|DTBP1_HUMAN	yes	2	0.00185	67.507
AELDDTPMR	9	0	1046.47	sp|P23246|SFPQ_HUMAN	sp|P23246|SFPQ_HUMAN	yes	2	0.00086437	102.46
AELDEVNK	8	0	916.45	sp|Q03252|LMNB2_HUMAN	sp|Q03252|LMNB2_HUMAN	yes	2	0.0015471	108.92
AELDGTILK	9	0	958.534	sp|Q8WXF1|PSPC1_HUMAN	sp|Q8WXF1|PSPC1_HUMAN	yes	2	0.035247	39.324
AELDNELMEGK	11	0	1247.57	sp|Q13523|PRP4B_HUMAN	sp|Q13523|PRP4B_HUMAN	yes	2	0.058641	31.425
AELDQLLSGFGLEDPGSSLK	20	0	2075.04	sp|Q68CZ2|TENS3_HUMAN	sp|Q68CZ2|TENS3_HUMAN	yes	2	0.00034901	41.188
AELDREDFEHVK	12	1	1486.71	sp|P12830|CADH1_HUMAN	sp|P12830|CADH1_HUMAN	yes	3	0.00029575	94.66
AELEALLSSK	10	0	1059.58	sp|Q7Z406|MYH14_HUMAN	sp|Q7Z406|MYH14_HUMAN	yes	2	0.00015544	134.66
AELEALLSSKDDVGK	15	1	1573.82	sp|Q7Z406|MYH14_HUMAN	sp|Q7Z406|MYH14_HUMAN	yes	2;3	2.7149e-21	188.88
AELEIQK	7	0	829.455	sp|P07741|APT_HUMAN	sp|P07741|APT_HUMAN	yes	2	0.0080676	113.85
AELEIQKDALEPGQR	15	1	1695.88	sp|P07741|APT_HUMAN	sp|P07741|APT_HUMAN	yes	2	0.0022701	75.012
AELELELGR	9	0	1028.55	sp|Q15149|PLEC_HUMAN	sp|Q15149|PLEC_HUMAN	yes	2	0.00038488	121.67
AELEQHLEQEQEFQVNK	17	0	2098	sp|Q16204|CCDC6_HUMAN	sp|Q16204|CCDC6_HUMAN	yes	2;3	0.00083956	65.173
AELFELLFR	9	0	1136.62	sp|Q96QU8|XPO6_HUMAN	sp|Q96QU8|XPO6_HUMAN	yes	2	0.028198	39.324
AELFTQSCADLDK	13	0	1496.68	sp|Q01082|SPTB2_HUMAN	sp|Q01082|SPTB2_HUMAN	yes	2	4.024e-18	169.81
AELFTQSCADLDKWLHGLESQIQSDDYGK	29	1	3353.55	sp|Q01082|SPTB2_HUMAN	sp|Q01082|SPTB2_HUMAN	yes	4	0.040442	12.003
AELGAGGDGHR	11	0	1038.48	sp|Q14244|MAP7_HUMAN	sp|Q14244|MAP7_HUMAN	yes	2	0.0031122	74.424
AELGALPDDFIDSLEK	16	0	1731.86	sp|Q9BYT8|NEUL_HUMAN	sp|Q9BYT8|NEUL_HUMAN	yes	2	0.034444	42.446
AELGEADEAELQR	13	0	1429.67	sp|Q9Y5J9|TIM8B_HUMAN	sp|Q9Y5J9|TIM8B_HUMAN	yes	2	1.578e-13	191.55
AELGEYIR	8	0	949.487	sp|Q14204|DYHC1_HUMAN	sp|Q14204|DYHC1_HUMAN	yes	2	0.0050663	70.67
AELGIPLEEVPPEEINYLTR	20	0	2281.18	sp|Q13907|IDI1_HUMAN	sp|Q13907|IDI1_HUMAN	yes	2	0.00011489	47.844
AELGKDLQEPEFSAK	15	1	1660.83	sp|P50135|HNMT_HUMAN	sp|P50135|HNMT_HUMAN	yes	2	0.00037195	76.196
AELGLNEHHQNEVINYMR	18	0	2166.03	sp|Q9NQ48|LZTL1_HUMAN	sp|Q9NQ48|LZTL1_HUMAN	yes	3	1.0491e-30	148.69
AELGMGDSTSQSPPIK	16	0	1616.77	sp|Q9NR19|ACSA_HUMAN	sp|Q9NR19|ACSA_HUMAN	yes	2	2.5922e-10	108.91
AELGMGDSTSQSPPIKR	17	1	1772.87	sp|Q9NR19|ACSA_HUMAN	sp|Q9NR19|ACSA_HUMAN	yes	2;3	3.0657e-05	102.57
AELGNSRDWSQITAEVTSPK	20	1	2188.08	sp|P09327|VILI_HUMAN	sp|P09327|VILI_HUMAN	yes	3	0.049679	11.918
AELGSTDNDLER	12	0	1318.6	sp|Q14761|PTCA_HUMAN	sp|Q14761|PTCA_HUMAN	yes	2	0.022575	32.549
AELGTDLLSQLSLEDQK	17	0	1858.95	sp|Q9UQE7|SMC3_HUMAN	sp|Q9UQE7|SMC3_HUMAN	yes	2;3	3.8983e-29	153.18
AELGTDLLSQLSLEDQKR	18	1	2015.05	sp|Q9UQE7|SMC3_HUMAN	sp|Q9UQE7|SMC3_HUMAN	yes	2;3	1.2091e-16	121.86
AELHQLSGGEK	11	0	1167.59	sp|Q9UNQ0|ABCG2_HUMAN	sp|Q9UNQ0|ABCG2_HUMAN	yes	2	0.0035053	83.775
AELHVLDVK	9	0	1022.58	sp|P46939|UTRO_HUMAN	sp|P46939|UTRO_HUMAN	yes	2	0.0019072	65.404
AELINIHHLMVELK	14	0	1658.92	sp|Q8N1B4|VPS52_HUMAN	sp|Q8N1B4|VPS52_HUMAN	yes	2;3	4.1235e-11	113.34
AELIQYQK	8	0	991.534	sp|Q567U6|CCD93_HUMAN	sp|Q567U6|CCD93_HUMAN	yes	2	0.01115	63.301
AELIVQPELK	10	0	1138.66	sp|P15924|DESP_HUMAN	sp|P15924|DESP_HUMAN	yes	2	0.001665	90.263
AELLDNEKPAAVVAPITTGYTVK	23	1	2399.29	sp|Q9HB71|CYBP_HUMAN	sp|Q9HB71|CYBP_HUMAN	yes	3	0.00031267	63.421
AELLEFLESQQENMIK	16	0	1920.95	sp|O75165|DJC13_HUMAN	sp|O75165|DJC13_HUMAN	yes	2	0.00019909	66.619
AELLEIIK	8	0	927.564	sp|Q7L7V1|DHX32_HUMAN	sp|Q7L7V1|DHX32_HUMAN	yes	2	0.0022127	108.92
AELLQGGDLLR	11	0	1183.66	sp|Q12981|SEC20_HUMAN	sp|Q12981|SEC20_HUMAN	yes	2	0.00085298	63.397
AELLQVLQSLEAVLIQTVYNTK	22	0	2472.38	sp|P98160|PGBM_HUMAN	sp|P98160|PGBM_HUMAN	yes	3	5.8289e-05	77.325
AELLVTEAPSKPITVTVEEQR	21	1	2309.25	sp|P98160|PGBM_HUMAN	sp|P98160|PGBM_HUMAN	yes	2;3	8.7312e-63	205.45
AELMEISEDK	10	0	1163.54	sp|P05455|LA_HUMAN	sp|P05455|LA_HUMAN	yes	2	0.0039146	65.404
AELMEISEDKTK	12	1	1392.68	sp|P05455|LA_HUMAN	sp|P05455|LA_HUMAN	yes	2;3	0.00036626	110.88
AELMQALWR	9	0	1116.58	sp|Q9Y4A5|TRRAP_HUMAN	sp|Q9Y4A5|TRRAP_HUMAN	yes	2	0.021472	27.736
AELNEFLTR	9	0	1091.56	sp|P23396|RS3_HUMAN	sp|P23396|RS3_HUMAN	yes	2	1.5438e-05	170.95
AELNFGAITLNSMDATSER	19	0	2038.96	sp|P04424|ARLY_HUMAN	sp|P04424|ARLY_HUMAN	yes	2	1.2049e-05	73.262
AELNPWPEYIYTR	13	0	1650.8	sp|P26639|SYTC_HUMAN	sp|P26639|SYTC_HUMAN	yes	2	3.8753e-05	92.707
AELNTHVNVK	10	0	1123.6	sp|Q9NUQ6|SPS2L_HUMAN	sp|Q9NUQ6|SPS2L_HUMAN	yes	2	0.0004253	104.39
AELQAQVAFLQGER	14	0	1558.81	sp|Q9NRL3|STRN4_HUMAN	sp|Q9NRL3|STRN4_HUMAN	yes	2	0.0024911	51.569
AELQEGAR	8	0	872.435	sp|P02647|APOA1_HUMAN	sp|P02647|APOA1_HUMAN	yes	2	0.001216	113.14
AELQEVQITEEKPLLPGQTPEAAK	24	1	2618.38	sp|Q9UN36|NDRG2_HUMAN	sp|Q9UN36|NDRG2_HUMAN	yes	3	8.2554e-85	227.34
AELQHIATDDNLVFTVPEFR	20	0	2314.16	sp|P12111|CO6A3_HUMAN	sp|P12111|CO6A3_HUMAN	yes	2;3	0.000248	49.967
AELQLPPPPPPGHYGAWAAQELQAK	25	0	2665.37	sp|Q13435|SF3B2_HUMAN	sp|Q13435|SF3B2_HUMAN	yes	3	0.0012933	39.48
AELQMLLEEEIPSGK	15	0	1685.85	sp|Q8IZP0|ABI1_HUMAN	sp|Q8IZP0|ABI1_HUMAN	yes	2	1.8271e-18	190.37
AELQQLQEFEIPTGR	15	0	1757.89	sp|Q9P2A4|ABI3_HUMAN	sp|Q9P2A4|ABI3_HUMAN	yes	2	1.3049e-06	102.57
AELQQLR	7	0	856.477	sp|Q96C01|F136A_HUMAN	sp|Q96C01|F136A_HUMAN	yes	2	0.0059003	84.064
AELQSIEEGVQGQQDALNSAK	21	0	2214.08	sp|Q8WTW3|COG1_HUMAN	sp|Q8WTW3|COG1_HUMAN	yes	2;3	4.2932e-82	179.85
AELQTALAHTQHAAR	15	0	1616.84	sp|Q08379|GOGA2_HUMAN	sp|Q08379|GOGA2_HUMAN	yes	2;3	0.00021871	65.879
AELQTALAHTQHAARQKEGESEDLASR	27	2	2946.45	sp|Q08379|GOGA2_HUMAN	sp|Q08379|GOGA2_HUMAN	yes	4	0.073445	1.3725
AELRDDPIISTHLAK	15	1	1677.9	sp|O00231|PSD11_HUMAN	sp|O00231|PSD11_HUMAN	yes	3	0.00010973	102.03
AELSEEALLSVLPTIR	16	0	1739.97	sp|P45974|UBP5_HUMAN	sp|P45974|UBP5_HUMAN	yes	2	1.3749e-154	303.91
AELSLVFVDKPEK	13	1	1473.81	sp|P33121|ACSL1_HUMAN	sp|P33121|ACSL1_HUMAN	yes	2	3.4193e-06	101.64
AELSSLQTAR	10	0	1074.57	sp|Q7Z406|MYH14_HUMAN	sp|Q7Z406|MYH14_HUMAN	yes	2	5.5604e-06	154.35
AELSVLEQLNVSPQISK	17	0	1854.01	sp|Q32P41|TRM5_HUMAN	sp|Q32P41|TRM5_HUMAN	yes	2	0.00012355	46.768
AELTALESLIEMGFPR	16	0	1775.91	sp|Q04323|UBXN1_HUMAN	sp|Q04323|UBXN1_HUMAN	yes	2	4.0069e-07	108.5
AELTKVEEEIVTLR	14	1	1628.9	sp|O43399|TPD54_HUMAN	sp|O43399|TPD54_HUMAN	yes	2;3	1.398e-09	186.27
AELTLGLR	8	0	871.513	sp|P53814|SMTN_HUMAN	sp|P53814|SMTN_HUMAN	yes	2	0.0018387	92.677
AELTSQESQISTYEEELAK	19	0	2155.02	sp|P42566|EPS15_HUMAN	sp|P42566|EPS15_HUMAN	yes	2	2.8885e-60	168.74
AELTSSAPACYALAISPDSK	20	0	2050.99	sp|Q04724|TLE1_HUMAN;sp|Q04727|TLE4_HUMAN	sp|Q04724|TLE1_HUMAN	yes	2	0.01507	34.338
AELTTLLEQWEK	12	0	1459.76	sp|Q9Y4B6|DCAF1_HUMAN	sp|Q9Y4B6|DCAF1_HUMAN	yes	2	0.011952	48.785
AELVAISSSEDEGNLR	16	0	1688.82	sp|Q9UPN3|MACF1_HUMAN	sp|Q9UPN3|MACF1_HUMAN	yes	2	0.00020677	77.157
AELVCLSGPHPVPDPPGPEGAR	22	0	2251.11	sp|Q8WZ82|OVCA2_HUMAN	sp|Q8WZ82|OVCA2_HUMAN	yes	3	0.00011941	36.136
AELVGQLQR	9	0	1012.57	sp|Q9H008|LHPP_HUMAN	sp|Q9H008|LHPP_HUMAN	yes	2	0.00045828	117.18
AELVLLDHGLYQFLEEK	17	0	2016.06	sp|Q3MIX3|ADCK5_HUMAN	sp|Q3MIX3|ADCK5_HUMAN	yes	3	0.018658	25.922
AELVLLDHGLYQFLEEKDR	19	1	2287.18	sp|Q3MIX3|ADCK5_HUMAN	sp|Q3MIX3|ADCK5_HUMAN	yes	3	4.4012e-07	85.742
AELVQGQSAPVGMK	14	0	1413.73	sp|Q96I24|FUBP3_HUMAN	sp|Q96I24|FUBP3_HUMAN	yes	2	0.00037732	60
AELVQLVSPFLGK	13	0	1399.81	sp|Q96ST3|SIN3A_HUMAN	sp|Q96ST3|SIN3A_HUMAN	yes	2	0.00049483	81.799
AEMADQAAAWLTR	13	0	1432.68	sp|P0C0L5|CO4B_HUMAN	sp|P0C0L5|CO4B_HUMAN	yes	2	7.5845e-08	142.51
AEMADQASAWLTR	13	0	1448.67	sp|P0C0L4|CO4A_HUMAN	sp|P0C0L4|CO4A_HUMAN	yes	2	3.8535e-05	97.175
AEMDAAIASCK	11	0	1165.51	sp|Q02252|MMSA_HUMAN	sp|Q02252|MMSA_HUMAN	yes	2	0.00015648	121.8
AEMDDMNEVYHLLYNMLK	18	0	2228	sp|O60879|DIAP2_HUMAN	sp|O60879|DIAP2_HUMAN	yes	3	0.0026898	16.675
AEMDMVAWGVDLASVEQHINSHR	23	0	2594.2	sp|P15924|DESP_HUMAN	sp|P15924|DESP_HUMAN	yes	3;4	1.8578e-23	102.1
AEMDQILHGLDK	12	0	1368.67	sp|P04424|ARLY_HUMAN	sp|P04424|ARLY_HUMAN	yes	2;3	6.8471e-23	208.63
AEMEDLVSSK	10	0	1107.51	sp|P35749|MYH11_HUMAN	sp|P35749|MYH11_HUMAN	yes	2	0.00049552	107.08
AEMEDLVSSKDDVGK	15	1	1621.75	sp|P35749|MYH11_HUMAN	sp|P35749|MYH11_HUMAN	yes	2;3	3.855e-28	190.37
AEMELGLR	8	0	917.464	sp|P19367|HXK1_HUMAN	sp|P19367|HXK1_HUMAN	yes	2	0.002794	76.833
AEMEVLLASK	10	0	1089.57	sp|Q15149|PLEC_HUMAN	sp|Q15149|PLEC_HUMAN	yes	2	0.0014169	95.311
AEMIIEQNTDGVNFYNILTK	20	0	2312.14	sp|Q9HB40|RISC_HUMAN	sp|Q9HB40|RISC_HUMAN	yes	2;3	7.4607e-52	127.25
AEMLDHAVLLQVIK	14	0	1578.88	sp|Q9HBR0|S38AA_HUMAN	sp|Q9HBR0|S38AA_HUMAN	yes	2;3	0.00043916	68.548
AEMLEIVQAIYK	12	0	1406.75	sp|P61601|NCALD_HUMAN	sp|P61601|NCALD_HUMAN	yes	2	0.00037855	81.335
AEMLLEEAK	9	0	1032.52	sp|P07942|LAMB1_HUMAN	sp|P07942|LAMB1_HUMAN	yes	2	0.0028893	93.467
AEMLLEEAKR	10	1	1188.62	sp|P07942|LAMB1_HUMAN	sp|P07942|LAMB1_HUMAN	yes	2	0.0020779	74.269
AEMLQNEAK	9	0	1032.49	sp|P07942|LAMB1_HUMAN	sp|P07942|LAMB1_HUMAN	yes	2	0.0057992	83.623
AEMPITCPTQNEPFLR	16	0	1902.9	sp|Q6P1J6|PLB1_HUMAN	sp|Q6P1J6|PLB1_HUMAN	yes	2	0.019307	11.679
AEMTCSGILPIDQMR	15	0	1720.79	sp|Q9H089|LSG1_HUMAN	sp|Q9H089|LSG1_HUMAN	yes	2	0.0035231	68.548
AEMTVFVR	8	0	951.485	sp|Q9Y5Z4|HEBP2_HUMAN	sp|Q9Y5Z4|HEBP2_HUMAN	yes	2	0.031167	53.679
AEMVVPDFSELFK	13	0	1510.74	sp|Q9HD20|AT131_HUMAN	sp|Q9HD20|AT131_HUMAN	yes	2	0.0027605	39.293
AEMWLIR	7	0	917.479	sp|O75795|UDB17_HUMAN;sp|P54855|UDB15_HUMAN	sp|O75795|UDB17_HUMAN	yes	2	0.007801	88.35
AENACVPPFTIEVK	14	0	1573.78	sp|P50440|GATM_HUMAN	sp|P50440|GATM_HUMAN	yes	2	0.012671	51.454
AENELKELEQK	11	1	1329.68	sp|P35749|MYH11_HUMAN	sp|P35749|MYH11_HUMAN	yes	2	7.1793e-64	253.88
AENFFILR	8	0	1008.54	sp|P59998|ARPC4_HUMAN	sp|P59998|ARPC4_HUMAN	yes	2	0.0010272	113.14
AENGLLMTPCYTANFVAPEVLK	22	0	2437.2	sp|P51812|KS6A3_HUMAN;sp|Q15418|KS6A1_HUMAN	sp|Q15418|KS6A1_HUMAN	no	2	0.00010267	51.128
AENLLLDADMNIK	13	0	1458.74	sp|Q7KZI7|MARK2_HUMAN	sp|Q7KZI7|MARK2_HUMAN	no	2	0.00077565	64.266
AENLQLLTENELHR	14	0	1678.86	sp|O94992|HEXI1_HUMAN	sp|O94992|HEXI1_HUMAN	yes	2;3	4.9803e-08	117.21
AENLSVPVIGALLR	14	0	1450.85	sp|Q643R3|LPCT4_HUMAN	sp|Q643R3|LPCT4_HUMAN	yes	2	0.00049848	60
AENNPWVTPIADQFQLGVSHVFEYIR	26	0	3029.5	sp|Q15404|RSU1_HUMAN	sp|Q15404|RSU1_HUMAN	yes	3	9.1003e-13	90.94
AENNSEVGASGYGVPGPTWDR	21	0	2161.97	sp|Q08211|DHX9_HUMAN	sp|Q08211|DHX9_HUMAN	yes	2	8.5899e-71	202.52
AENPEPLVFGVK	12	0	1298.69	sp|Q12864|CAD17_HUMAN	sp|Q12864|CAD17_HUMAN	yes	2	0.00023894	106.35
AENQPIR	7	0	826.43	sp|P42704|LPPRC_HUMAN	sp|P42704|LPPRC_HUMAN	yes	2	0.010678	56.89
AENQVLAMR	9	0	1030.52	sp|P51572|BAP31_HUMAN	sp|P51572|BAP31_HUMAN	yes	2	5.7806e-05	150.88
AENSESLGTVPEHER	15	0	1653.76	sp|Q8TAG9|EXOC6_HUMAN	sp|Q8TAG9|EXOC6_HUMAN	yes	2	7.0181e-05	86.729
AENSQLTER	9	0	1046.5	sp|Q9P2E9|RRBP1_HUMAN	sp|Q9P2E9|RRBP1_HUMAN	yes	2	1.5465e-05	133.98
AENSSLNLIGK	11	0	1144.61	sp|P46459|NSF_HUMAN	sp|P46459|NSF_HUMAN	yes	2	0.0017592	78.932
AENTQFVK	8	0	935.471	sp|P30519|HMOX2_HUMAN	sp|P30519|HMOX2_HUMAN	yes	2	0.010363	53.679
AENYDIPSADR	11	0	1249.56	sp|P22314|UBA1_HUMAN	sp|P22314|UBA1_HUMAN	yes	2	0.0025851	70.389
AEPASVAAESLAGSR	15	0	1414.71	sp|Q9NQT5|EXOS3_HUMAN	sp|Q9NQT5|EXOS3_HUMAN	yes	2	5.3473e-07	99.589
AEPDESNAR	9	0	987.426	sp|P61088|UBE2N_HUMAN;sp|Q5JXB2|UE2NL_HUMAN	sp|P61088|UBE2N_HUMAN	yes	2	0.0019072	75.243
AEPDHMVLGK	10	0	1095.54	sp|P41252|SYIC_HUMAN	sp|P41252|SYIC_HUMAN	yes	2	0.013733	52.591
AEPEDHYFLLTEPPLNTPENR	21	0	2481.18	sp|P61158|ARP3_HUMAN	sp|P61158|ARP3_HUMAN	yes	2;3	6.5652e-26	153.18
AEPEKTEGAAEAK	13	1	1329.64	sp|P80723|BASP1_HUMAN	sp|P80723|BASP1_HUMAN	yes	2;3	0.026619	65.879
AEPGQQQPAAEPPPAEGLLR	20	0	2055.04	sp|P55884|EIF3B_HUMAN	sp|P55884|EIF3B_HUMAN	yes	2;3	1.2908e-10	71.935
AEPHFLSILQHLLLVR	16	0	1885.09	sp|O60610|DIAP1_HUMAN	sp|O60610|DIAP1_HUMAN	yes	2;3;4	2.4205e-28	232.48
AEPIDIQTWILGYR	14	0	1673.88	sp|Q92604|LGAT1_HUMAN	sp|Q92604|LGAT1_HUMAN	yes	2	0.00029238	72.846
AEPLAFTFSHDYK	13	0	1524.72	sp|P04114|APOB_HUMAN	sp|P04114|APOB_HUMAN	yes	2	5.552e-07	115.04
AEPLETFPFDQSK	13	0	1507.72	sp|Q9Y6N5|SQOR_HUMAN	sp|Q9Y6N5|SQOR_HUMAN	yes	2	7.1901e-44	172.1
AEPLQPDPGAAEDAAAQAVETPGWK	25	0	2518.2	sp|Q9Y5Z4|HEBP2_HUMAN	sp|Q9Y5Z4|HEBP2_HUMAN	yes	2;3	6.9932e-05	58.539
AEPPKAPEQEQAAPGPAAGGEAPK	24	1	2297.13	sp|P80723|BASP1_HUMAN	sp|P80723|BASP1_HUMAN	yes	3	1.4685e-06	96.453
AEPPQAMNALMR	12	0	1327.64	sp|Q12906|ILF3_HUMAN	sp|Q12906|ILF3_HUMAN	yes	2	0.0031389	59.645
AEPPQCTSLAWSADGQTLFAGYTDNLVR	28	0	3067.43	sp|P63244|RACK1_HUMAN	sp|P63244|RACK1_HUMAN	yes	3	1.4102e-46	173.54
AEPQPPSGGLTDEAALSCCSDADPSTK	27	0	2760.19	sp|Q04760|LGUL_HUMAN	sp|Q04760|LGUL_HUMAN	yes	2;3	6.6139e-09	44.585
AEPSAATQSHSISSSSFGAEPSAPGGGGSPGACPALGTK	39	0	3569.63	sp|O95197|RTN3_HUMAN	sp|O95197|RTN3_HUMAN	yes	3;4	2.7736e-64	191.84
AEPTAAPHPVLK	12	0	1229.68	sp|Q86YP4|P66A_HUMAN	sp|Q86YP4|P66A_HUMAN	yes	2	0.0088055	55.235
AEPTHWCLLVR	11	0	1380.7	sp|Q10570|CPSF1_HUMAN	sp|Q10570|CPSF1_HUMAN	yes	3	0.019199	17.47
AEPVEVVAPR	10	0	1065.58	sp|P09874|PARP1_HUMAN	sp|P09874|PARP1_HUMAN	yes	2	0.00088452	65.156
AEPYAADEGSGEGHK	15	0	1516.64	sp|Q96K76|UBP47_HUMAN	sp|Q96K76|UBP47_HUMAN	yes	2	0.00036529	71.219
AEPYCSVLPGFTFIQHLPLSER	22	0	2560.28	sp|Q9BUJ2|HNRL1_HUMAN	sp|Q9BUJ2|HNRL1_HUMAN	yes	3	2.4688e-07	78.75
AEQATVTSEFESYK	14	0	1588.73	sp|Q8IWJ2|GCC2_HUMAN	sp|Q8IWJ2|GCC2_HUMAN	yes	2	2.8885e-06	104.49
AEQCAEFDGAEFQGR	15	0	1713.71	sp|O95428|PPN_HUMAN	sp|O95428|PPN_HUMAN	yes	2	0.0029671	33.526
AEQCCEETASSISLHGK	17	0	1905.82	sp|P02748|CO9_HUMAN	sp|P02748|CO9_HUMAN	yes	2;3	4.5304e-06	91.993
AEQEAQAPHWWR	12	0	1507.7	sp|Q96DV4|RM38_HUMAN	sp|Q96DV4|RM38_HUMAN	yes	2	4.1334e-05	81.335
AEQEEEFISNTLFK	14	0	1683.8	sp|Q16204|CCDC6_HUMAN	sp|Q16204|CCDC6_HUMAN	yes	2	3.3405e-07	75.5
AEQEEYVQEGIR	12	0	1449.67	sp|Q12965|MYO1E_HUMAN;sp|O00160|MYO1F_HUMAN	sp|Q12965|MYO1E_HUMAN	no	2	1.6429e-10	159.93
AEQENQELPDEGTLEETLTNETR	23	0	2645.19	sp|P50851|LRBA_HUMAN	sp|P50851|LRBA_HUMAN	yes	2	0.019078	14.659
AEQEPTAEQLAQIAAENEEDEHSVNYKPPAQK	32	1	3563.67	sp|P52565|GDIR1_HUMAN	sp|P52565|GDIR1_HUMAN	yes	3;4	2.6063e-111	165.18
AEQESLEFGK	10	0	1136.54	sp|O94832|MYO1D_HUMAN	sp|O94832|MYO1D_HUMAN	yes	2	6.0671e-05	97.277
AEQFYCGDTEGK	12	0	1403.57	sp|Q02218|ODO1_HUMAN	sp|Q02218|ODO1_HUMAN	yes	2	3.5999e-07	117.45
AEQFYCGDTEGKK	13	1	1531.66	sp|Q02218|ODO1_HUMAN	sp|Q02218|ODO1_HUMAN	yes	2;3	1.2736e-06	128.57
AEQINQAAGEASAVLAK	17	0	1669.86	sp|Q9UJZ1|STML2_HUMAN	sp|Q9UJZ1|STML2_HUMAN	yes	2;3	2.8706e-36	209.84
AEQISPFFPLVSAHLSSAMTHITEGIQEDSLK	32	0	3482.74	sp|Q9NXF1|TEX10_HUMAN	sp|Q9NXF1|TEX10_HUMAN	yes	4	0.0155	14.114
AEQITVHAVGIGAANK	16	0	1577.85	sp|A8TX70|CO6A5_HUMAN	sp|A8TX70|CO6A5_HUMAN	yes	2	1.8755e-05	119.43
AEQLAAEAER	10	0	1086.53	sp|Q9HCS7|SYF1_HUMAN	sp|Q9HCS7|SYF1_HUMAN	yes	2	0.02266	34.953
AEQLASLEAAQR	12	0	1285.66	sp|O95049|ZO3_HUMAN	sp|O95049|ZO3_HUMAN	yes	2	0.0014819	50.09
AEQLASVQYTLPK	13	0	1446.77	sp|Q07157|ZO1_HUMAN	sp|Q07157|ZO1_HUMAN	yes	2	0.0011941	67.548
AEQLFSSALCAAR	13	0	1422.69	sp|Q96GD0|PLPP_HUMAN	sp|Q96GD0|PLPP_HUMAN	yes	2	0.0013327	79.311
AEQLGAEGNVDESQK	15	0	1573.72	sp|Q9NQ29|LUC7L_HUMAN	sp|Q9NQ29|LUC7L_HUMAN	yes	2	2.7404e-10	142.08
AEQLRDEAR	9	1	1086.54	sp|P55268|LAMB2_HUMAN	sp|P55268|LAMB2_HUMAN	yes	2	0.039745	81.163
AEQLSQENEK	10	0	1174.55	sp|Q5M775|CYTSB_HUMAN	sp|Q5M775|CYTSB_HUMAN	yes	2	0.025119	56.378
AEQMASVQNAQR	12	0	1331.63	sp|Q9UDY2|ZO2_HUMAN	sp|Q9UDY2|ZO2_HUMAN	yes	2	0.0040401	61.577
AEQMFGEMEVWNAISER	17	0	2025.89	sp|O75400|PR40A_HUMAN	sp|O75400|PR40A_HUMAN	yes	2	7.6291e-05	67.927
AEQPDGLILGMGGQTALNCGVELFK	25	0	2617.29	sp|P31327|CPSM_HUMAN	sp|P31327|CPSM_HUMAN	yes	3	0.0017938	26.724
AEQPHQHAMYYLR	13	0	1642.77	sp|P14735|IDE_HUMAN	sp|P14735|IDE_HUMAN	yes	3	0.012589	34.953
AEQSDEAVK	9	0	975.451	sp|P00167|CYB5_HUMAN	sp|P00167|CYB5_HUMAN	yes	2	0.0019613	69.905
AEQSLHDLQER	11	0	1324.64	sp|Q13586|STIM1_HUMAN	sp|Q13586|STIM1_HUMAN	yes	2;3	0.00017924	119.94
AEQTILPLVDEALQHTTTK	19	0	2107.12	sp|P24043|LAMA2_HUMAN	sp|P24043|LAMA2_HUMAN	yes	2;3	2.0625e-10	87.727
AEQVALSR	8	0	872.472	sp|P11413|G6PD_HUMAN	sp|P11413|G6PD_HUMAN	yes	2	0.0044532	65.156
AEQVDPNFYSK	11	0	1296.6	sp|Q96DB5|RMD1_HUMAN	sp|Q96DB5|RMD1_HUMAN	yes	2	0.0025851	70.389
AEQVIFVR	8	0	960.539	sp|Q92692|NECT2_HUMAN	sp|Q92692|NECT2_HUMAN	yes	2	0.019802	60.709
AEQWNVNYVETSAK	14	0	1637.77	sp|P11233|RALA_HUMAN	sp|P11233|RALA_HUMAN	yes	2	2.4506e-08	123.99
AERMGLAISLVATEK	15	1	1587.87	sp|Q92499|DDX1_HUMAN	sp|Q92499|DDX1_HUMAN	yes	2	0.04033	55.578
AERPDVDEK	9	1	1057.5	sp|Q14204|DYHC1_HUMAN	sp|Q14204|DYHC1_HUMAN	yes	2	0.015845	88.181
AERPGLQNMELAPVQR	16	1	1807.94	sp|Q6P1M3|L2GL2_HUMAN	sp|Q6P1M3|L2GL2_HUMAN	yes	3	7.4441e-05	80.623
AESAALHAGLR	11	0	1094.58	sp|O75410|TACC1_HUMAN	sp|O75410|TACC1_HUMAN	yes	2	0.00078227	90.761
AESAPLPVSADDTPEVLNR	19	0	1979.98	sp|O95674|CDS2_HUMAN	sp|O95674|CDS2_HUMAN	yes	2	8.4268e-83	188.19
AESCGSGNSTGYQIR	15	0	1585.68	sp|Q9H2U1|DHX36_HUMAN	sp|Q9H2U1|DHX36_HUMAN	yes	2	0.00017	71.219
AESDGSLLLESK	12	0	1247.62	sp|Q6IN85|P4R3A_HUMAN;sp|Q5MIZ7|P4R3B_HUMAN	sp|Q6IN85|P4R3A_HUMAN	no	2	0.073274	29.317
AESDLFLAEHHK	12	0	1395.68	sp|P50851|LRBA_HUMAN	sp|P50851|LRBA_HUMAN	yes	2;3	0.0017153	53.028
AESDWDTVTVLR	12	0	1390.67	sp|O60869|EDF1_HUMAN	sp|O60869|EDF1_HUMAN	yes	2	0.00022009	111.61
AESEEGPDVLR	11	0	1200.56	sp|Q15437|SC23B_HUMAN	sp|Q15437|SC23B_HUMAN	yes	2	0.00021182	115.86
AESEEMETSQAGSK	14	0	1482.61	sp|P34932|HSP74_HUMAN	sp|P34932|HSP74_HUMAN	yes	2	1.6195e-70	257.01
AESEQEAYLR	10	0	1194.55	sp|Q9NR28|DBLOH_HUMAN	sp|Q9NR28|DBLOH_HUMAN	yes	2	0.032296	43.734
AESEQEAYLRED	12	1	1438.62	sp|Q9NR28|DBLOH_HUMAN	sp|Q9NR28|DBLOH_HUMAN	yes	2	0.00058914	124.46
AESEQLAR	8	0	902.446	sp|Q13464|ROCK1_HUMAN	sp|Q13464|ROCK1_HUMAN	yes	2	0.064229	38.322
AESEVANLR	9	0	987.499	sp|O60437|PEPL_HUMAN	sp|O60437|PEPL_HUMAN	yes	2	0.045452	44.767
AESFAQEMFIEQNK	14	0	1670.76	sp|A0MZ66|SHOT1_HUMAN	sp|A0MZ66|SHOT1_HUMAN	yes	2	0.0022935	71.896
AESFFQTK	8	0	956.46	sp|P13798|ACPH_HUMAN	sp|P13798|ACPH_HUMAN	yes	2	0.015216	60.589
AESFMFR	7	0	886.401	sp|Q13126|MTAP_HUMAN	sp|Q13126|MTAP_HUMAN	yes	2	0.010434	64.547
AESFPNTPLADLGQDVICSHTEGLICLNK	29	0	3198.53	sp|P98088|MUC5A_HUMAN	sp|P98088|MUC5A_HUMAN	yes	3	0.050721	12.758
AESGESGGPPGSQDSAAGAEGAGAPAAAASAEPK	34	0	2909.29	sp|Q9UMX0|UBQL1_HUMAN	sp|Q9UMX0|UBQL1_HUMAN	yes	3	3.0809e-11	82.562
AESIIIR	7	0	800.476	sp|Q8TAT6|NPL4_HUMAN	sp|Q8TAT6|NPL4_HUMAN	yes	2	0.022273	44.42
AESITLDLGSQIK	13	0	1373.74	sp|Q03169|TNAP2_HUMAN	sp|Q03169|TNAP2_HUMAN	yes	2	0.032136	30.918
AESLIGVYPEQGDCVISK	18	0	1963.96	sp|Q14683|SMC1A_HUMAN	sp|Q14683|SMC1A_HUMAN	yes	2	4.2686e-17	111.98
AESLNGNPLFSK	12	0	1275.65	sp|P22830|HEMH_HUMAN	sp|P22830|HEMH_HUMAN	yes	2	0.033647	18.507
AESLQQEVEALK	12	0	1343.69	sp|Q14203|DCTN1_HUMAN	sp|Q14203|DCTN1_HUMAN	yes	2	4.1274e-05	119.94
AESLQQEVEALKER	14	1	1628.84	sp|Q14203|DCTN1_HUMAN	sp|Q14203|DCTN1_HUMAN	yes	2;3	3.6985e-07	110.58
AESLQVTR	8	0	902.482	sp|P46459|NSF_HUMAN	sp|P46459|NSF_HUMAN	yes	2	0.006966	90.308
AESMFTNAVQILEQFK	16	0	1854.92	sp|O95427|PIGN_HUMAN	sp|O95427|PIGN_HUMAN	yes	2	0.009748	43.613
AESMLQQADK	10	0	1119.52	sp|P13797|PLST_HUMAN	sp|P13797|PLST_HUMAN	yes	2	0.0039286	60.892
AESPEVCFNEESPK	14	0	1621.69	sp|P43652|AFAM_HUMAN	sp|P43652|AFAM_HUMAN	yes	2	1.6979e-10	160.98
AESQLLECK	9	0	1076.52	sp|P12270|TPR_HUMAN	sp|P12270|TPR_HUMAN	yes	2	0.030609	53.878
AESQLNCLDEAHVNEK	16	0	1855.84	sp|Q8NEG4|FA83F_HUMAN	sp|Q8NEG4|FA83F_HUMAN	no	2	1	NaN
AESSDGIHIILK	12	0	1281.69	sp|Q9NZI7|UBIP1_HUMAN	sp|Q9NZI7|UBIP1_HUMAN	yes	2	0.00106	64.064
AESSESFTMASSPAQR	16	0	1684.74	sp|P49736|MCM2_HUMAN	sp|P49736|MCM2_HUMAN	yes	2	1.6114e-15	108.24
AESSFSEEEEEK	12	0	1399.56	sp|Q9Y6G5|COMDA_HUMAN	sp|Q9Y6G5|COMDA_HUMAN	yes	2	0.0011672	87.942
AESSSDEAVADTSR	14	0	1423.61	sp|Q16363|LAMA4_HUMAN	sp|Q16363|LAMA4_HUMAN	yes	2	4.1741e-115	278.37
AESSSSISSSASLSAANTPTVGVSR	25	0	2352.14	sp|Q0JRZ9|FCHO2_HUMAN	sp|Q0JRZ9|FCHO2_HUMAN	yes	2	0.014194	9.5402
AESTFLFLVGQDDHNWK	17	0	2005.95	sp|P49753|ACOT2_HUMAN;sp|Q86TX2|ACOT1_HUMAN	sp|Q86TX2|ACOT1_HUMAN	no	2;3	1.6689e-55	178.52
AESTPEIAEQR	11	0	1229.59	sp|Q13098|CSN1_HUMAN	sp|Q13098|CSN1_HUMAN	yes	2	0.0085619	55.235
AESVVLEHR	9	0	1038.55	sp|Q9BWS9|CHID1_HUMAN	sp|Q9BWS9|CHID1_HUMAN	yes	2	9.6277e-06	137.88
AETEEGPDVLR	11	0	1214.58	sp|Q15436|SC23A_HUMAN	sp|Q15436|SC23A_HUMAN	yes	2	1.8298e-06	134.66
AETEELIR	8	0	959.492	sp|P29590|PML_HUMAN	sp|P29590|PML_HUMAN	yes	2	0.04115	42.835
AETLASSLQEDLAHTR	16	0	1740.86	sp|Q69YQ0|CYTSA_HUMAN	sp|Q69YQ0|CYTSA_HUMAN	yes	2;3	4.6872e-07	110.58
AETLEFNDVYQEVK	14	0	1683.8	sp|Q08945|SSRP1_HUMAN	sp|Q08945|SSRP1_HUMAN	yes	2	1.1036e-13	169.81
AETLMTVTDPVHDIAFAPNLGR	22	0	2367.19	sp|Q96EE3|SEH1_HUMAN	sp|Q96EE3|SEH1_HUMAN	yes	3	1.7388e-05	58.794
AETLPGSGDSGPGTASLGPGVAETGTR	27	0	2441.17	sp|Q14151|SAFB2_HUMAN	sp|Q14151|SAFB2_HUMAN	no	2	1	NaN
AETLSGLGDSGAAGAAALSSASSETGTR	28	0	2494.18	sp|Q15424|SAFB1_HUMAN	sp|Q15424|SAFB1_HUMAN	yes	3	3.7573e-11	88.137
AETPTESVSEPEVATK	16	0	1673.8	sp|P18858|DNLI1_HUMAN	sp|P18858|DNLI1_HUMAN	yes	2	0.0078974	37.504
AETSEGSGSAPAVPEASASPK	21	0	1928.9	sp|P51608|MECP2_HUMAN	sp|P51608|MECP2_HUMAN	yes	2	6.398e-62	195.98
AETSLGIPGPSEISTEVK	18	0	1813.93	sp|Q9NRY5|F1142_HUMAN	sp|Q9NRY5|F1142_HUMAN	yes	2	0.013643	33.751
AETVQAALEEAQR	13	0	1414.71	sp|P55268|LAMB2_HUMAN	sp|P55268|LAMB2_HUMAN	yes	2;3	6.5355e-18	157.77
AETYDFLFK	9	0	1132.54	sp|P61018|RAB4B_HUMAN	sp|P61018|RAB4B_HUMAN	yes	2	0.0010017	74.486
AEVAAEFLNDR	11	0	1233.6	sp|Q8TBC4|UBA3_HUMAN	sp|Q8TBC4|UBA3_HUMAN	yes	2	0.0029194	81.099
AEVAELLVHSGDFLVR	16	0	1753.94	sp|P07332|FES_HUMAN	sp|P07332|FES_HUMAN	yes	2;3	1.1096e-10	106.47
AEVAQLQEQVALK	13	0	1425.78	sp|Q8ND30|LIPB2_HUMAN	sp|Q8ND30|LIPB2_HUMAN	yes	2	0.00039001	84.309
AEVCADCSAPDPGWASISR	19	0	2047.87	sp|Q9Y2X7|GIT1_HUMAN	sp|Q9Y2X7|GIT1_HUMAN	yes	2	1.2267e-05	78.71
AEVDLQGIK	9	0	971.529	sp|P27216|ANX13_HUMAN	sp|P27216|ANX13_HUMAN	yes	2	0.0029005	76.605
AEVDLVVQDLK	11	0	1227.67	sp|Q96I15|SCLY_HUMAN	sp|Q96I15|SCLY_HUMAN	yes	2	0.0011342	94.804
AEVDTYCR	8	0	1012.43	sp|P13762|DRB4_HUMAN	sp|P13762|DRB4_HUMAN	yes	2	0.01043	75.243
AEVEEFSFITQLSGLTDHLPVAMR	24	0	2689.34	sp|Q9NY59|NSMA2_HUMAN	sp|Q9NY59|NSMA2_HUMAN	yes	3	9.966e-08	49.155
AEVEETLKR	9	1	1073.57	sp|Q9NP97|DLRB1_HUMAN;sp|Q8TF09|DLRB2_HUMAN	sp|Q9NP97|DLRB1_HUMAN	yes	2	7.09e-05	173.28
AEVETISK	8	0	875.46	sp|P57764|GSDMD_HUMAN	sp|P57764|GSDMD_HUMAN	yes	2	0.0030564	69.905
AEVEVADELLENLAK	15	0	1641.85	sp|Q7L5D6|GET4_HUMAN	sp|Q7L5D6|GET4_HUMAN	yes	2	3.3509e-08	99.589
AEVGDTIQVVFYNR	14	0	1609.81	sp|Q9BQS7|HEPH_HUMAN	sp|Q9BQS7|HEPH_HUMAN	yes	2;3	1.5991e-08	122.51
AEVHESYK	8	0	961.451	sp|Q15067|ACOX1_HUMAN	sp|Q15067|ACOX1_HUMAN	yes	2	0.0069428	77.072
AEVHPAGDTAK	11	0	1094.54	sp|Q14789|GOGB1_HUMAN	sp|Q14789|GOGB1_HUMAN	yes	2	0.003124	72.365
AEVIMNYHVGETVLSLQK	18	0	2030.05	sp|Q15393|SF3B3_HUMAN	sp|Q15393|SF3B3_HUMAN	yes	2;3	4.0329e-51	187.01
AEVITCDVLLVCIGR	15	0	1716.89	sp|P09622|DLDH_HUMAN	sp|P09622|DLDH_HUMAN	yes	2;3	3.2744e-14	148.76
AEVLIHNNADGTYHITYSPAFPGTYTITIK	30	0	3306.66	sp|Q14315|FLNC_HUMAN	sp|Q14315|FLNC_HUMAN	yes	3;4	0.012436	11.29
AEVLISTVGPEDCVVPFLTR	20	0	2201.14	sp|P56192|SYMC_HUMAN	sp|P56192|SYMC_HUMAN	yes	2	0.0002697	46.206
AEVLISTVGPEDCVVPFLTRPK	22	1	2426.29	sp|P56192|SYMC_HUMAN	sp|P56192|SYMC_HUMAN	yes	2;3	0.00068112	42.072
AEVLQAFK	8	0	904.502	sp|Q14571|ITPR2_HUMAN	sp|Q14571|ITPR2_HUMAN	yes	2	0.036959	36.57
AEVLWLMGAK	10	0	1116.6	sp|O94906|PRP6_HUMAN	sp|O94906|PRP6_HUMAN	yes	2	0.0049854	72.038
AEVMLGHGLFSLLAER	16	0	1741.92	sp|P50851|LRBA_HUMAN	sp|P50851|LRBA_HUMAN	yes	2;3	4.5303e-06	88.42
AEVNTIPGFDGVVK	14	0	1444.76	sp|P05165|PCCA_HUMAN	sp|P05165|PCCA_HUMAN	yes	2	0.016736	50.09
AEVQHQLHVAVGSLQESILAQVQR	24	0	2639.41	sp|Q6P2E9|EDC4_HUMAN	sp|Q6P2E9|EDC4_HUMAN	yes	3;4	1.5965e-32	112.49
AEVQNLGGELVVSGVDSAMSLIQAAK	26	0	2585.34	sp|P35221|CTNA1_HUMAN	sp|P35221|CTNA1_HUMAN	yes	2;3	5.8572e-104	257.29
AEVQVLVLDGR	11	0	1197.67	sp|P40429|RL13A_HUMAN	sp|P40429|RL13A_HUMAN	yes	2	3.6285e-10	159.93
AEVSIQNNK	9	0	1001.51	sp|O75369|FLNB_HUMAN	sp|O75369|FLNB_HUMAN	yes	2	0.00011141	155.82
AEVSPMYGVQK	11	0	1207.59	sp|Q9H3K2|GHITM_HUMAN	sp|Q9H3K2|GHITM_HUMAN	yes	2	0.0036192	76.605
AEVTMGDPHQQTLAR	15	0	1652.79	sp|Q13769|THOC5_HUMAN	sp|Q13769|THOC5_HUMAN	yes	2	0.012845	35.45
AEVTPSQHGNR	11	0	1194.57	sp|Q14145|KEAP1_HUMAN	sp|Q14145|KEAP1_HUMAN	yes	2	0.019636	41.796
AEVVETTQVYTEEETR	16	0	1882.88	sp|Q15149|PLEC_HUMAN	sp|Q15149|PLEC_HUMAN	yes	2	5.4514e-66	191.95
AEVVETTQVYTEEETRR	17	1	2038.98	sp|Q15149|PLEC_HUMAN	sp|Q15149|PLEC_HUMAN	yes	2;3	5.1857e-25	115.05
AEVVSLLLDR	10	0	1113.64	sp|Q8IWZ3|ANKH1_HUMAN	sp|Q8IWZ3|ANKH1_HUMAN	yes	2	0.035668	32.14
AEVWDLDMLR	10	0	1246.6	sp|Q6P2E9|EDC4_HUMAN	sp|Q6P2E9|EDC4_HUMAN	yes	2	0.035064	46.447
AEVWQLLAGCHDNQAMLDR	19	0	2226.03	sp|Q5R372|RBG1L_HUMAN	sp|Q5R372|RBG1L_HUMAN	yes	3	2.766e-05	48.363
AEWEPPEAR	9	0	1083.5	sp|Q8IYS1|P20D2_HUMAN	sp|Q8IYS1|P20D2_HUMAN	yes	2	0.071297	30.593
AEWLAVK	7	0	815.454	sp|Q8WVQ1|CANT1_HUMAN	sp|Q8WVQ1|CANT1_HUMAN	yes	2	0.066139	29.31
AEWQVYK	7	0	922.455	sp|Q00059|TFAM_HUMAN	sp|Q00059|TFAM_HUMAN	yes	2	0.045636	33.813
AEWQVYKEEISR	12	1	1536.76	sp|Q00059|TFAM_HUMAN	sp|Q00059|TFAM_HUMAN	yes	2;3	0.00053608	90.689
AEWSDSAQGSESHSL	15	0	1589.66	sp|P13747|HLAE_HUMAN	sp|P13747|HLAE_HUMAN	yes	2	0.00027426	58.476
AEYDLTTR	8	0	967.461	sp|P60228|EIF3E_HUMAN	sp|P60228|EIF3E_HUMAN	yes	2	0.0014963	105.04
AEYEFDSPYWDDISDSAK	18	0	2136.88	sp|Q14012|KCC1A_HUMAN;sp|Q8IU85|KCC1D_HUMAN	sp|Q8IU85|KCC1D_HUMAN	no	2	0.00011115	50.641
AEYEGDGIPTVFVAVAGR	18	0	1849.92	sp|P22234|PUR6_HUMAN	sp|P22234|PUR6_HUMAN	yes	2	1.0826e-42	167.59
AEYGTLLQDLTNNITLEDLEQLK	23	0	2633.34	sp|Q15121|PEA15_HUMAN	sp|Q15121|PEA15_HUMAN	no		1	NaN
AEYISLAEHEAK	12	0	1359.67	sp|Q9BZF9|UACA_HUMAN	sp|Q9BZF9|UACA_HUMAN	yes	2	0.00016884	104.39
AEYLASIFGTEK	12	0	1327.67	sp|P0DN76|U2AF5_HUMAN;sp|Q01081|U2AF1_HUMAN;sp|Q8WU68|U2AF4_HUMAN	sp|P0DN76|U2AF5_HUMAN	yes	2	3.1334e-07	148.9
AEYLASIFGTEKDK	14	1	1570.79	sp|P0DN76|U2AF5_HUMAN;sp|Q01081|U2AF1_HUMAN;sp|Q8WU68|U2AF4_HUMAN	sp|P0DN76|U2AF5_HUMAN	yes	2	1.4846e-09	117.21
AEYLGSCLLHK	11	0	1289.64	sp|Q9ULC5|ACSL5_HUMAN	sp|Q9ULC5|ACSL5_HUMAN	yes	2;3	0.00049087	99.855
AEYLHTWGGLLPVISK	16	0	1782.97	sp|P22413|ENPP1_HUMAN	sp|P22413|ENPP1_HUMAN	yes	3	0.0018776	28.277
AEYLYTWDTLMPNINK	16	0	1970.94	sp|O14638|ENPP3_HUMAN	sp|O14638|ENPP3_HUMAN	yes	2	1.5167e-06	91.245
AEYTEASGPCILTPHR	16	0	1800.85	sp|Q96SZ5|AEDO_HUMAN	sp|Q96SZ5|AEDO_HUMAN	yes	2	1.2593e-19	106.47
AEYWAVSSLTGENVR	15	0	1680.81	sp|Q9BZG1|RAB34_HUMAN	sp|Q9BZG1|RAB34_HUMAN	yes	2	0.001415	59.731
AFAAGADIK	9	0	862.455	sp|P30084|ECHM_HUMAN	sp|P30084|ECHM_HUMAN	yes	1;2	0.0028263	87.251
AFADALEVIPMALSENSGMNPIQTMTEVR	29	0	3134.51	sp|P48643|TCPE_HUMAN	sp|P48643|TCPE_HUMAN	yes	3	2.4646e-59	169.45
AFADAMEVIPSTLAENAGLNPISTVTELR	29	0	3029.54	sp|P50991|TCPD_HUMAN	sp|P50991|TCPD_HUMAN	yes	3	4.1098e-28	170.19
AFAEALLLK	9	0	974.58	sp|P15428|PGDH_HUMAN	sp|P15428|PGDH_HUMAN	yes	2	0.0023438	98.009
AFAEQIFYTGFIHSDPHPGNVLVR	24	0	2714.36	sp|Q3MIX3|ADCK5_HUMAN	sp|Q3MIX3|ADCK5_HUMAN	yes	3	0.0025552	23.53
AFAEQLGR	8	0	890.461	sp|Q86WU2|LDHD_HUMAN	sp|Q86WU2|LDHD_HUMAN	yes	2	0.044872	46.835
AFAETHIK	8	0	915.481	sp|P42704|LPPRC_HUMAN	sp|P42704|LPPRC_HUMAN	yes	2	0.018805	58.286
AFAFVTFADDQIAQSLCGEDLIIK	24	0	2671.32	sp|Q13148|TADBP_HUMAN	sp|Q13148|TADBP_HUMAN	yes	3	1.2644e-05	81.409
AFAGDIANQLATDAVQILGGNGFNTEYPVEK	31	0	3222.58	sp|P11310|ACADM_HUMAN	sp|P11310|ACADM_HUMAN	yes	3	1.6412e-05	33.024
AFAHITGGGLLENIPR	16	0	1664.9	sp|P22102|PUR2_HUMAN	sp|P22102|PUR2_HUMAN	yes	2;3	6.2292e-16	129.69
AFAHLQVPER	10	0	1166.62	sp|P98160|PGBM_HUMAN	sp|P98160|PGBM_HUMAN	yes	2	5.0672e-07	123.5
AFAIDSSHPWLHECMIR	17	0	2068.96	sp|Q9BXJ9|NAA15_HUMAN	sp|Q9BXJ9|NAA15_HUMAN	yes	3;4	6.1253e-05	47.915
AFAISGPFNVQFLVK	15	0	1636.9	sp|P31327|CPSM_HUMAN	sp|P31327|CPSM_HUMAN	yes	2	3.7763e-12	127.03
AFALEVIK	8	0	889.527	sp|Q9H2U2|IPYR2_HUMAN	sp|Q9H2U2|IPYR2_HUMAN	yes	2	0.0040388	78.178
AFALNDLDDYEK	12	0	1412.65	sp|Q14166|TTL12_HUMAN	sp|Q14166|TTL12_HUMAN	yes	2	0.00043963	96.957
AFALWSAVTPLTFTR	15	0	1679.9	sp|P14780|MMP9_HUMAN	sp|P14780|MMP9_HUMAN	yes	2	0.00060545	43.306
AFAMIIDK	8	0	907.484	sp|Q15365|PCBP1_HUMAN;sp|Q15366|PCBP2_HUMAN	sp|Q15365|PCBP1_HUMAN	no	2	0.0088673	65.313
AFAMIIDKLEEDINSSMTNSTAASRPPVTLR	31	2	3377.7	sp|Q15365|PCBP1_HUMAN	sp|Q15365|PCBP1_HUMAN	yes	3;4	8.6529e-111	233.37
AFAMIIDKLEEDISSSMTNSTAASRPPVTLR	31	2	3350.68	sp|Q15366|PCBP2_HUMAN	sp|Q15366|PCBP2_HUMAN	yes	3;4	4.8092e-130	224.47
AFAMTNQILVEK	12	0	1363.72	sp|P31327|CPSM_HUMAN	sp|P31327|CPSM_HUMAN	yes	2	0.0001275	122.51
AFASPVENPDNYCFCTEK	18	0	2147.89	sp|P16671|CD36_HUMAN	sp|P16671|CD36_HUMAN	yes	2	4.3645e-51	159.82
AFAVGVQQVLLK	12	0	1271.76	sp|O95373|IPO7_HUMAN	sp|O95373|IPO7_HUMAN	yes	2	0.00023807	118.06
AFAVVASALGIPSLLPFLK	19	0	1913.14	sp|O75533|SF3B1_HUMAN	sp|O75533|SF3B1_HUMAN	yes	2	5.9317e-20	100.07
AFCAENLEEK	10	0	1209.53	sp|P49407|ARRB1_HUMAN	sp|P49407|ARRB1_HUMAN	yes	2	0.0010189	79.059
AFCAGGDIR	9	0	965.439	sp|Q6NVY1|HIBCH_HUMAN	sp|Q6NVY1|HIBCH_HUMAN	yes	2	0.00074333	98.009
AFCDQQLLTVAK	12	0	1392.71	sp|Q9H0R6|GATA_HUMAN	sp|Q9H0R6|GATA_HUMAN	yes	2	0.0020111	68.49
AFCEPGNVENNGVLSFIK	18	0	1993.96	sp|P54577|SYYC_HUMAN	sp|P54577|SYYC_HUMAN	yes	2	1.7284e-30	124.24
AFCGFEDPR	9	0	1097.46	sp|Q15149|PLEC_HUMAN	sp|Q15149|PLEC_HUMAN	yes	2	0.0061608	67.464
AFCQEMLQEEPR	12	0	1536.67	sp|Q9HBH5|RDH14_HUMAN	sp|Q9HBH5|RDH14_HUMAN	yes	2	4.9815e-05	115.41
AFCSFQIYAVPWQGTMTLSK	20	0	2334.12	sp|P01034|CYTC_HUMAN	sp|P01034|CYTC_HUMAN	yes	2	0.00064989	57.279
AFDFLSEETEASLASR	16	0	1771.83	sp|O60271|JIP4_HUMAN	sp|O60271|JIP4_HUMAN	yes	2	0.00025343	44.045
AFDHILSAIEDISGQIGHNYLR	22	0	2468.24	sp|P48764|SL9A3_HUMAN	sp|P48764|SL9A3_HUMAN	yes	4	6.812e-05	45.654
AFDIIER	7	0	862.455	sp|Q8N1F7|NUP93_HUMAN	sp|Q8N1F7|NUP93_HUMAN	yes	2	0.032575	53.679
AFDITYVR	8	0	983.508	sp|P11047|LAMC1_HUMAN	sp|P11047|LAMC1_HUMAN	yes	2	0.0020233	100.75
AFDLFNPNFK	10	0	1211.6	sp|Q9Y3D9|RT23_HUMAN	sp|Q9Y3D9|RT23_HUMAN	yes	2	0.00025949	113.7
AFDLGATGVMTDYPTK	16	0	1685.8	sp|Q8N9F7|GDPD1_HUMAN	sp|Q8N9F7|GDPD1_HUMAN	yes	2	0.018382	35.45
AFDLIVDRPVTLVR	14	1	1612.93	sp|O96000|NDUBA_HUMAN	sp|O96000|NDUBA_HUMAN	yes	2;3	1.5713e-69	175.54
AFDLVPPEAVPEQK	14	0	1538.8	sp|Q96G03|PGM2_HUMAN	sp|Q96G03|PGM2_HUMAN	yes	2	0.0012069	57.293
AFDLVPPEAVPEQKDPDPEFPTVK	24	1	2664.33	sp|Q96G03|PGM2_HUMAN	sp|Q96G03|PGM2_HUMAN	yes	3	3.155e-05	62.304
AFDLYFVLDK	10	0	1229.63	sp|P58335|ANTR2_HUMAN	sp|P58335|ANTR2_HUMAN	yes	2	0.038938	18.507
AFDMINR	7	0	865.412	sp|Q9H3G5|CPVL_HUMAN	sp|Q9H3G5|CPVL_HUMAN	yes	2	0.017965	72.355
AFDMISQR	8	0	966.459	sp|O14908|GIPC1_HUMAN	sp|O14908|GIPC1_HUMAN	yes	2	0.026741	41.025
AFDMYSGDVMHLVK	14	0	1611.74	sp|Q96BQ1|FAM3D_HUMAN	sp|Q96BQ1|FAM3D_HUMAN	yes	2;3	6.9804e-19	188.6
AFDQGADAIYDHINEGK	17	0	1862.84	sp|Q9UDW1|QCR9_HUMAN	sp|Q9UDW1|QCR9_HUMAN	yes	2;3	4.9599e-133	265.16
AFDSGIIPMEFVNK	14	0	1566.78	sp|P53396|ACLY_HUMAN	sp|P53396|ACLY_HUMAN	yes	2	2.7427e-08	147.19
AFDSGQNLSPDR	12	0	1305.59	sp|O00418|EF2K_HUMAN	sp|O00418|EF2K_HUMAN	yes	2	0.016758	45.939
AFDTFLDSLQEFPWVR	16	0	1969.96	sp|P78560|CRADD_HUMAN	sp|P78560|CRADD_HUMAN	yes	2	0.030018	30.875
AFDVTEAVNFWQQLSR	16	0	1909.93	sp|O75610|LFTY1_HUMAN;sp|O00292|LFTY2_HUMAN	sp|O75610|LFTY1_HUMAN	yes	2	3.1423e-05	82.437
AFDYFNLAANAGNSHAMAFLGK	22	0	2329.09	sp|Q9UBV2|SE1L1_HUMAN	sp|Q9UBV2|SE1L1_HUMAN	yes	3	6.6368e-17	127.62
AFEALLSNIVKPVASDIQAR	20	1	2141.18	sp|Q9Y2H6|FND3A_HUMAN	sp|Q9Y2H6|FND3A_HUMAN	yes	2;3	8.4658e-15	110.14
AFEDDDITHVEGSVDPIR	18	0	2013.93	sp|Q9NTK5|OLA1_HUMAN	sp|Q9NTK5|OLA1_HUMAN	yes	3	0.00025274	44.571
AFEDEMSGR	9	0	1040.42	sp|Q01082|SPTB2_HUMAN	sp|Q01082|SPTB2_HUMAN	yes	2	0.002789	65.156
AFEDTLQLMER	11	0	1351.64	sp|O95163|ELP1_HUMAN	sp|O95163|ELP1_HUMAN	yes	2	0.034969	29.755
AFEEAEK	7	0	822.376	sp|P55072|TERA_HUMAN	sp|P55072|TERA_HUMAN	yes	2	0.028545	53.679
AFEEDQVAGR	10	0	1120.51	sp|O43818|U3IP2_HUMAN	sp|O43818|U3IP2_HUMAN	yes	2	0.0026535	51.864
AFEEQLQSWCQAAGEGVTLEFAQK	24	0	2726.26	sp|Q03154|ACY1_HUMAN	sp|Q03154|ACY1_HUMAN	yes	3	0.025565	18.984
AFEESLSTLK	10	0	1123.58	sp|P42892|ECE1_HUMAN	sp|P42892|ECE1_HUMAN	yes	2	0.0085645	54.436
AFEETQIDIPGGGSHGGSTMSLWEVMQSDLIPEEQR	36	0	3930.8	sp|Q15149|PLEC_HUMAN	sp|Q15149|PLEC_HUMAN	yes	3	3.5844e-13	54.755
AFEHAVSHLQHGQFQAR	17	0	1961.96	sp|Q96Q06|PLIN4_HUMAN	sp|Q96Q06|PLIN4_HUMAN	yes	4	0.041351	25.588
AFEHSVHR	8	0	981.478	sp|P21589|5NTD_HUMAN	sp|P21589|5NTD_HUMAN	yes	2	0.0010979	121.52
AFELLHLHLDLR	12	0	1475.82	sp|Q9H4A4|AMPB_HUMAN	sp|Q9H4A4|AMPB_HUMAN	yes	2;3	1.3369e-16	139.78
AFELMHSGK	9	0	1018.49	sp|P11766|ADHX_HUMAN	sp|P11766|ADHX_HUMAN	yes	2	0.00099631	96.311
AFENCSEDLQER	12	0	1496.62	sp|O75828|CBR3_HUMAN	sp|O75828|CBR3_HUMAN	yes	2	4.6466e-05	99.174
AFENDVDALCNLR	13	0	1535.7	sp|P05166|PCCB_HUMAN	sp|P05166|PCCB_HUMAN	yes	2	2.6813e-09	160.98
AFEPATGR	8	0	847.419	sp|P49189|AL9A1_HUMAN	sp|P49189|AL9A1_HUMAN	yes	2	0.0037383	85.813
AFEPYLEILEVYSTK	15	0	1800.92	sp|O95470|SGPL1_HUMAN	sp|O95470|SGPL1_HUMAN	yes	2;3	3.0545e-10	108.24
AFEVMDEFDGR	11	0	1314.56	sp|Q9UDY2|ZO2_HUMAN	sp|Q9UDY2|ZO2_HUMAN	yes	2	0.038081	22.898
AFEVNPQGVLLTSSAIK	17	0	1772.97	sp|Q14517|FAT1_HUMAN	sp|Q14517|FAT1_HUMAN	yes	2	0.00072444	61.067
AFEVSENGNLVVSGK	15	0	1548.78	sp|P49327|FAS_HUMAN	sp|P49327|FAS_HUMAN	yes	2	0.033248	52.863
AFEYNMQIFNELDQAGSTLAR	21	0	2417.13	sp|P30519|HMOX2_HUMAN	sp|P30519|HMOX2_HUMAN	yes	2;3	2.6831e-23	111.75
AFFADLPDPLIPYSLHPELLEAAK	24	0	2666.4	sp|Q13017|RHG05_HUMAN	sp|Q13017|RHG05_HUMAN	yes	3	0.059526	7.4367
AFFAEVVSDGVPLVLALVPHR	21	0	2235.24	sp|Q6ZNJ1|NBEL2_HUMAN	sp|Q6ZNJ1|NBEL2_HUMAN	yes	3	9.8018e-06	76.563
AFFAGSQR	8	0	882.435	sp|Q14697|GANAB_HUMAN	sp|Q14697|GANAB_HUMAN	yes	2	0.001274	113.1
AFFAQDGVQSLLTQK	15	0	1651.86	sp|Q8TD43|TRPM4_HUMAN	sp|Q8TD43|TRPM4_HUMAN	yes	2;3	2.8445e-48	191.95
AFFESHPAPSAER	13	0	1444.67	sp|P55786|PSA_HUMAN	sp|P55786|PSA_HUMAN	yes	2;3	1.469e-33	164.31
AFFFPSFNVR	10	0	1230.62	sp|Q8TEQ8|PIGO_HUMAN	sp|Q8TEQ8|PIGO_HUMAN	yes	2	0.030273	34.781
AFFMLDGILSK	11	0	1240.65	sp|P08581|MET_HUMAN	sp|P08581|MET_HUMAN	yes	2	0.033179	37.591
AFFPCFDTPAVK	12	0	1398.66	sp|Q9H4A4|AMPB_HUMAN	sp|Q9H4A4|AMPB_HUMAN	yes	2	0.00077106	85.716
AFFPNMVNMIVLDK	14	0	1637.83	sp|Q9Y2J8|PADI2_HUMAN	sp|Q9Y2J8|PADI2_HUMAN	yes	2	0.00055174	70.195
AFFSEVER	8	0	983.471	sp|Q9UQ80|PA2G4_HUMAN	sp|Q9UQ80|PA2G4_HUMAN	yes	2	0.0015138	97.033
AFFTEEYVR	9	0	1160.55	sp|Q92608|DOCK2_HUMAN	sp|Q92608|DOCK2_HUMAN	yes	2	0.0014359	84.368
AFGAGADFVMLGGMLAGHSESGGELIER	28	0	2778.31	sp|Q9P2T1|GMPR2_HUMAN	sp|Q9P2T1|GMPR2_HUMAN	yes	3	7.9037e-07	73.012
AFGDVFSVIGVR	12	0	1265.68	sp|Q9NRD5|PICK1_HUMAN	sp|Q9NRD5|PICK1_HUMAN	yes	2	0.00089935	53.517
AFGDVVVK	8	0	833.465	sp|P08575|PTPRC_HUMAN	sp|P08575|PTPRC_HUMAN	yes	2	0.051977	41.025
AFGFMTR	7	0	828.395	sp|P61457|PHS_HUMAN	sp|P61457|PHS_HUMAN	yes	2	0.010223	66.087
AFGFNVLFYDPYLSDGVER	19	0	2208.05	sp|Q13363|CTBP1_HUMAN	sp|Q13363|CTBP1_HUMAN	yes	2	0.00042621	48.363
AFGFSHLEALLDDSK	15	0	1648.81	sp|Q96FW1|OTUB1_HUMAN	sp|Q96FW1|OTUB1_HUMAN	yes	2;3	3.5327e-180	340.27
AFGFSHLEALLDDSKELQR	19	1	2175.1	sp|Q96FW1|OTUB1_HUMAN	sp|Q96FW1|OTUB1_HUMAN	yes	3;4	2.2639e-20	106.58
AFGGPGAGCISEGR	14	0	1334.6	sp|Q9H479|FN3K_HUMAN	sp|Q9H479|FN3K_HUMAN	yes	2	0.00024249	47.361
AFGGQSLK	8	0	806.429	sp|P31040|SDHA_HUMAN	sp|P31040|SDHA_HUMAN	yes	2	0.017463	65.313
AFGGVIFQK	9	0	965.533	sp|Q9Y5L3|ENTP2_HUMAN	sp|Q9Y5L3|ENTP2_HUMAN	yes	2	0.026609	46.835
AFGHHAVSLLDGGLR	15	0	1548.82	sp|P25325|THTM_HUMAN	sp|P25325|THTM_HUMAN	yes	2;3	3.0441e-14	165.39
AFGPGLEGGLVNK	13	0	1257.67	sp|Q14315|FLNC_HUMAN	sp|Q14315|FLNC_HUMAN	yes	2	6.0841e-05	108.93
AFGPGLEPTGCIVDKPAEFTIDAR	24	1	2560.26	sp|Q14315|FLNC_HUMAN	sp|Q14315|FLNC_HUMAN	yes	3	1.3025e-23	136.99
AFGPGLQGGSAGSPAR	16	0	1428.71	sp|P21333|FLNA_HUMAN	sp|P21333|FLNA_HUMAN	yes	2	1.9261e-80	237.27
AFGSTIVINPEKDK	14	1	1517.81	sp|Q13620|CUL4B_HUMAN	sp|Q13620|CUL4B_HUMAN	yes	2	0.00054608	70.195
AFGVHVSCIEPGLFK	15	0	1659.84	sp|Q9BPW9|DHRS9_HUMAN	sp|Q9BPW9|DHRS9_HUMAN	yes	3	1.3684e-10	131.54
AFGYVCGGEGQHQFFAIK	18	0	2014.94	sp|P98082|DAB2_HUMAN	sp|P98082|DAB2_HUMAN	yes	2;3	0.0050019	50.314
AFGYYGPLR	9	0	1042.52	sp|P84103|SRSF3_HUMAN	sp|P84103|SRSF3_HUMAN	yes	2	0.00085136	96.51
AFHFLNR	7	0	903.472	sp|Q9UGM3|DMBT1_HUMAN	sp|Q9UGM3|DMBT1_HUMAN	yes	2	0.041727	60.001
AFHGLAGGTDVPFSEVVK	18	0	1829.93	sp|O75191|XYLB_HUMAN	sp|O75191|XYLB_HUMAN	yes	3	0.0026789	44.82
AFHGWNEFDISEDEPLWK	18	0	2219	sp|P98194|AT2C1_HUMAN	sp|P98194|AT2C1_HUMAN	yes	3	0.016669	30.862
AFHITNDEPIPFWTFLSR	18	0	2190.09	sp|Q15738|NSDHL_HUMAN	sp|Q15738|NSDHL_HUMAN	yes	3	8.5595e-07	91.939
AFHNEAQVNPER	12	0	1410.66	sp|P17987|TCPA_HUMAN	sp|P17987|TCPA_HUMAN	yes	2;3	3.4546e-05	132.39
AFHNEAQVNPERK	13	1	1538.76	sp|P17987|TCPA_HUMAN	sp|P17987|TCPA_HUMAN	yes	3	0.009689	44.598
AFHPTYEEK	9	0	1120.52	sp|Q9H3P7|GCP60_HUMAN	sp|Q9H3P7|GCP60_HUMAN	yes	2	0.00029596	121.67
AFHSSLHESIQKPYNQK	17	1	2013.01	sp|P23634|AT2B4_HUMAN	sp|P23634|AT2B4_HUMAN	yes	3	9.3356e-05	84.999
AFIAHFQDNLHSVNR	15	0	1767.88	sp|Q6P2C8|MED27_HUMAN	sp|Q6P2C8|MED27_HUMAN	yes	3	0.0007216	62.705
AFIDVTAAAENIR	13	0	1389.73	sp|P23229|ITA6_HUMAN	sp|P23229|ITA6_HUMAN	yes	2	8.8848e-10	178.95
AFIGFEGVK	9	0	966.517	sp|P15924|DESP_HUMAN	sp|P15924|DESP_HUMAN	yes	2	0.06221	34.781
AFIGIGFGDR	10	0	1051.55	sp|Q9NVZ3|NECP2_HUMAN	sp|Q9NVZ3|NECP2_HUMAN	yes	2	0.00040156	74.486
AFIHHELLAYLYSSADQSSLMEESADQAQR	30	0	3409.59	sp|P50570|DYN2_HUMAN	sp|P50570|DYN2_HUMAN	yes	3;4	2.8189e-51	110.95
AFIHWVSQPLMCEVR	15	0	1871.92	sp|P47897|SYQ_HUMAN	sp|P47897|SYQ_HUMAN	yes	2;3	1.1513e-05	101.45
AFIITGQTYTR	11	0	1269.67	sp|P30566|PUR8_HUMAN	sp|P30566|PUR8_HUMAN	yes	2	0.00090536	65.404
AFIITLNSFGTELSK	15	0	1639.88	sp|Q8N8Y2|VA0D2_HUMAN	sp|Q8N8Y2|VA0D2_HUMAN	yes	2	1.5054e-12	133.49
AFIITLNSFGTELSKEDR	18	1	2040.05	sp|Q8N8Y2|VA0D2_HUMAN	sp|Q8N8Y2|VA0D2_HUMAN	yes	2;3	0.0044929	50.641
AFINLEAAGVGGK	13	0	1245.67	sp|Q7Z2K6|ERMP1_HUMAN	sp|Q7Z2K6|ERMP1_HUMAN	yes	2	0.00035584	68.49
AFIPAIDSFGFETDLR	16	0	1797.89	sp|Q15029|U5S1_HUMAN	sp|Q15029|U5S1_HUMAN	yes	2	1.539e-29	157.74
AFIPLPSAVVQAVFGR	16	0	1670.95	sp|Q9NRG7|D39U1_HUMAN	sp|Q9NRG7|D39U1_HUMAN	yes	2;3	8.7081e-05	77.358
AFIPQLLSR	9	0	1043.61	sp|P14735|IDE_HUMAN	sp|P14735|IDE_HUMAN	yes	2	0.0012877	79.809
AFIQLWAFDAVK	12	0	1407.76	sp|P02760|AMBP_HUMAN	sp|P02760|AMBP_HUMAN	yes	2	4.0549e-05	114.39
AFISGAGESDIYVVMCR	17	0	1873.87	sp|Q9UKU7|ACAD8_HUMAN	sp|Q9UKU7|ACAD8_HUMAN	yes	2	0.00014089	40.224
AFISNLNEMNDYAGQHEVISENMASQIIVDLAR	33	0	3691.76	sp|Q96RU3|FNBP1_HUMAN	sp|Q96RU3|FNBP1_HUMAN	yes	3	2.15e-11	57.22
AFITHAGSHGVYESICNGVPMVMMPLFGDQMDNAK	35	0	3823.73	sp|P19224|UD16_HUMAN;sp|P35503|UD13_HUMAN;sp|P22309|UD11_HUMAN;sp|Q9HAW7|UD17_HUMAN;sp|Q9HAW8|UD110_HUMAN;sp|Q9HAW9|UD18_HUMAN;sp|O60656|UD19_HUMAN	sp|Q9HAW8|UD110_HUMAN	no	4	0.0034155	13.007
AFITHGGTNGIYEAIYHGIPMVGIPLFADQHDNIAHMK	38	0	4148.04	sp|O75795|UDB17_HUMAN;sp|P54855|UDB15_HUMAN	sp|O75795|UDB17_HUMAN	yes	4	0.00098571	10.435
AFITNIPFDVK	11	0	1263.69	sp|P52272|HNRPM_HUMAN	sp|P52272|HNRPM_HUMAN	yes	2	0.0085619	47.561
AFITVLEMTPVLGTEIINYR	20	0	2279.22	sp|Q9NQX3|GEPH_HUMAN	sp|Q9NQX3|GEPH_HUMAN	yes	2;3	5.9389e-36	113.34
AFIVTDEDIR	10	0	1177.6	sp|Q9UBB5|MBD2_HUMAN	sp|Q9UBB5|MBD2_HUMAN	yes	2	0.037072	32.14
AFKDEYMVNLVR	12	1	1483.75	sp|Q9NYK5|RM39_HUMAN	sp|Q9NYK5|RM39_HUMAN	yes	2;3	0.0012869	90.263
AFLADPSAFVAAAPVAAATTAAPAAAAAPAK	31	0	2751.46	sp|P05388|RLA0_HUMAN	sp|P05388|RLA0_HUMAN	yes	2;3	6.5773e-41	218.03
AFLAQIHAR	9	0	1025.58	sp|Q9Y4J8|DTNA_HUMAN	sp|Q9Y4J8|DTNA_HUMAN	yes	2	0.0036111	84.699
AFLASGPYLTHQQK	14	0	1559.81	sp|Q9Y6M9|NDUB9_HUMAN	sp|Q9Y6M9|NDUB9_HUMAN	yes	2	6.8069e-114	270.93
AFLASPEYVNLPINGNGK	18	0	1902.98	sp|P09211|GSTP1_HUMAN	sp|P09211|GSTP1_HUMAN	yes	2	5.1576e-17	106.11
AFLAVSVK	8	0	833.501	sp|Q5TBC7|B2L15_HUMAN	sp|Q5TBC7|B2L15_HUMAN	yes	2	0.015187	75.243
AFLDALQNQAEASSK	15	0	1591.78	sp|Q12931|TRAP1_HUMAN	sp|Q12931|TRAP1_HUMAN	yes	2	2.1026e-74	241.56
AFLDELK	7	0	834.449	sp|Q04609|FOLH1_HUMAN	sp|Q04609|FOLH1_HUMAN	yes	2	0.055785	32.971
AFLDFHALPYQVVEVNPVR	19	0	2213.16	sp|Q9H7Z7|PGES2_HUMAN	sp|Q9H7Z7|PGES2_HUMAN	yes	2;3	7.4771e-36	203.76
AFLDFYHSFLEK	12	0	1515.74	sp|Q92888|ARHG1_HUMAN	sp|Q92888|ARHG1_HUMAN	yes	2;3	0.0022177	75.474
AFLDNPTIILAHIR	14	0	1592.9	sp|Q9BPZ7|SIN1_HUMAN	sp|Q9BPZ7|SIN1_HUMAN	yes	2	1.7483e-09	144.27
AFLDSLPDVK	10	0	1103.59	sp|O15294|OGT1_HUMAN	sp|O15294|OGT1_HUMAN	yes	2	0.0039146	49.16
AFLEENNLDYIIR	13	0	1608.81	sp|P53041|PPP5_HUMAN	sp|P53041|PPP5_HUMAN	yes	2	1.4243e-33	179.95
AFLEHMSEVQPDSPQGIYDTLLELR	25	0	2887.41	sp|Q9H270|VPS11_HUMAN	sp|Q9H270|VPS11_HUMAN	yes	3	0.0060628	39.48
AFLEILHTYQK	11	0	1361.73	sp|Q96ST3|SIN3A_HUMAN	sp|Q96ST3|SIN3A_HUMAN	yes	2	6.2646e-05	124.81
AFLEVNEEGSEAAASTAVVIAGR	23	0	2290.14	sp|P01008|ANT3_HUMAN	sp|P01008|ANT3_HUMAN	yes	2;3	6.8908e-55	164.79
AFLFDVVSK	9	0	1024.56	sp|Q9HB90|RRAGC_HUMAN;sp|Q9NQL2|RRAGD_HUMAN	sp|Q9HB90|RRAGC_HUMAN	yes	2	0.031658	29.31
AFLHVPAK	8	0	881.512	sp|P14543|NID1_HUMAN	sp|P14543|NID1_HUMAN	yes	2	0.0075594	61.494
AFLIEEQK	8	0	976.523	sp|P49207|RL34_HUMAN	sp|P49207|RL34_HUMAN	yes	2	0.001391	100.75
AFLLESLLK	9	0	1032.62	sp|Q96JM3|CHAP1_HUMAN	sp|Q96JM3|CHAP1_HUMAN	yes	2	0.0047001	77.072
AFLLFPTIER	10	0	1205.68	sp|Q9H6V9|LDAH_HUMAN	sp|Q9H6V9|LDAH_HUMAN	yes	2	0.00096328	90.308
AFLLMASQYQQPHENDVAALLKPISEK	27	1	3040.57	sp|P40123|CAP2_HUMAN	sp|P40123|CAP2_HUMAN	yes	3;4	6.1163e-09	52.481
AFLLSLAALR	10	0	1073.66	sp|Q8IV08|PLD3_HUMAN	sp|Q8IV08|PLD3_HUMAN	yes	2	2.6613e-10	159.46
AFLLTPR	7	0	816.486	sp|O95445|APOM_HUMAN	sp|O95445|APOM_HUMAN	yes	2	0.015104	69.093
AFLMQHAPANDYLVTSHIHLHVPEGATPK	29	0	3193.61	sp|P36776|LONM_HUMAN	sp|P36776|LONM_HUMAN	yes	3;4	2.5515e-47	162.41
AFLNAIMR	8	0	934.506	sp|Q14839|CHD4_HUMAN	sp|Q14839|CHD4_HUMAN	no	2	0.00084868	92.319
AFLPAMTK	8	0	877.473	sp|Q8NBQ5|DHB11_HUMAN	sp|Q8NBQ5|DHB11_HUMAN	yes	2	0.015312	65.313
AFLQGGQEATDIALLLR	17	0	1814.99	sp|Q14203|DCTN1_HUMAN	sp|Q14203|DCTN1_HUMAN	yes	2;3	9.2819e-47	191.95
AFLSDMIK	8	0	923.479	sp|P50851|LRBA_HUMAN	sp|P50851|LRBA_HUMAN	yes	2	0.048522	42.835
AFLSSHLQDLSTIVR	15	0	1685.91	sp|P39059|COFA1_HUMAN	sp|P39059|COFA1_HUMAN	yes	2;3	3.3365e-107	264.84
AFLSTHPNTETVFEAFLK	18	0	2051.04	sp|Q96S44|PRPK_HUMAN	sp|Q96S44|PRPK_HUMAN	yes	3	3.0503e-05	108.34
AFLTGPHISLADLVAITELMHPVGAGCQVFEGR	33	0	3505.78	sp|P30711|GSTT1_HUMAN	sp|P30711|GSTT1_HUMAN	yes	4	5.8624e-84	134.31
AFLTGPHISLADLVAITELMHPVGAGCQVFEGRPK	35	1	3730.93	sp|P30711|GSTT1_HUMAN	sp|P30711|GSTT1_HUMAN	yes	4	1.4204e-26	110.93
AFLTGVDPILGHQLSAR	17	0	1793.98	sp|Q6P9B9|INT5_HUMAN	sp|Q6P9B9|INT5_HUMAN	yes	2;3	0.00036339	81.48
AFLTLAEDILR	11	0	1260.71	sp|P61026|RAB10_HUMAN	sp|P61026|RAB10_HUMAN	yes	2	2.502e-37	215.14
AFLTQLDELLTEHR	14	0	1684.88	sp|P10635|CP2D6_HUMAN;sp|A0A087X1C5|CP2D7_HUMAN	sp|P10635|CP2D6_HUMAN	yes	3	0.0015938	67.548
AFMDIMSAQASSGSTSVLR	19	0	1957.92	sp|Q5JTH9|RRP12_HUMAN	sp|Q5JTH9|RRP12_HUMAN	yes	2	1.6697e-20	129.04
AFMEDNTKPAPR	12	1	1375.66	sp|Q6UWY5|OLFL1_HUMAN	sp|Q6UWY5|OLFL1_HUMAN	yes	2	0.011838	67.881
AFMEMNSTMFDELTATYK	18	0	2128.92	sp|Q16537|2A5E_HUMAN	sp|Q16537|2A5E_HUMAN	yes	2	0.0031588	36.96
AFMTADLPNELIELLEK	17	0	1946.01	sp|Q00610|CLH1_HUMAN;sp|P53675|CLH2_HUMAN	sp|Q00610|CLH1_HUMAN	no	2	1.3978e-56	190.87
AFNADFH	7	0	820.35	sp|P26440|IVD_HUMAN	sp|P26440|IVD_HUMAN	yes	2	0.034977	46.802
AFNDPFIQK	9	0	1078.54	sp|Q92598|HS105_HUMAN	sp|Q92598|HS105_HUMAN	yes	2	0.042873	43.734
AFNSSMEVGIQVASEDLCSEK	21	0	2300.03	sp|Q8WXI4|ACO11_HUMAN	sp|Q8WXI4|ACO11_HUMAN	yes	2	2.9458e-16	99.442
AFNSSSFNSNTFLTR	15	0	1691.79	sp|P46060|RAGP1_HUMAN	sp|P46060|RAGP1_HUMAN	yes	2	4.5379e-05	77.696
AFNSVDPTFDNSVPSK	16	0	1723.81	sp|Q99543|DNJC2_HUMAN	sp|Q99543|DNJC2_HUMAN	yes	2	3.8241e-05	92.747
AFNTFIDDVFAFIITMPTSHR	21	0	2442.2	sp|Q96KA5|CLP1L_HUMAN	sp|Q96KA5|CLP1L_HUMAN	yes	3	0.00022369	36.902
AFNTISAWALQSGALDASR	19	0	1977.99	sp|Q687X5|STEA4_HUMAN	sp|Q687X5|STEA4_HUMAN	yes	2	8.3057e-08	74.643
AFPAFLQTVSLEDFLK	16	0	1824.97	sp|Q330K2|NDUF6_HUMAN	sp|Q330K2|NDUF6_HUMAN	yes	2	0.0029816	50.116
AFPALHFLALDASQHSSLSTR	21	0	2268.17	sp|Q96J42|TXD15_HUMAN	sp|Q96J42|TXD15_HUMAN	yes	3	0.00034999	54.261
AFPALTSLDLSDNPGLGER	19	0	1971.99	sp|P08571|CD14_HUMAN	sp|P08571|CD14_HUMAN	yes	2;3	1.721e-51	148.62
AFPAWADTSVLSR	13	0	1419.71	sp|Q02252|MMSA_HUMAN	sp|Q02252|MMSA_HUMAN	yes	2	1.8412e-07	126.29
AFPCWDEPAIK	11	0	1332.62	sp|P55786|PSA_HUMAN	sp|P55786|PSA_HUMAN	yes	2	0.033179	40.386
AFPDSPGLNR	10	0	1072.53	sp|P35270|SPRE_HUMAN	sp|P35270|SPRE_HUMAN	yes	2	0.038731	49.96
AFPHRPDAPELPDFSMLK	18	1	2067.02	sp|Q9H267|VP33B_HUMAN	sp|Q9H267|VP33B_HUMAN	yes	3	3.2211e-12	110.9
AFPLAEWQPSDVDQR	15	0	1757.84	sp|Q96S19|MTL26_HUMAN	sp|Q96S19|MTL26_HUMAN	yes	2	0.006096	62.705
AFPLFTHR	8	0	987.529	sp|Q8NDH3|PEPL1_HUMAN	sp|Q8NDH3|PEPL1_HUMAN	yes	2	0.047761	38.322
AFPMPGFDEH	10	0	1146.48	sp|P34897|GLYM_HUMAN	sp|P34897|GLYM_HUMAN	yes	2	0.0059405	51.43
AFPNPYADYNK	11	0	1298.59	sp|O43813|LANC1_HUMAN	sp|O43813|LANC1_HUMAN	yes	2	0.0083706	41.796
AFPVLGIDYTHVR	13	0	1486.79	sp|P19634|SL9A1_HUMAN	sp|P19634|SL9A1_HUMAN	yes	2;3	3.5682e-05	94.804
AFPVLLLDTVPWYLR	15	0	1802.01	sp|Q969N2|PIGT_HUMAN	sp|Q969N2|PIGT_HUMAN	yes	2	6.5857e-38	144.27
AFQAMQVHCNNMHTLGAR	18	0	2084.95	sp|Q08345|DDR1_HUMAN	sp|Q08345|DDR1_HUMAN	yes	3	3.942e-07	80.379
AFQELVLEPAQR	12	0	1399.75	sp|Q6ZNJ1|NBEL2_HUMAN	sp|Q6ZNJ1|NBEL2_HUMAN	yes	2	0.022734	56.202
[truncated: 79,142 more rows]
