# Supplementary material for: Colon mucosal proteomics of ankylosing spondylitis versus gut inflammation
Source: PLoS One. 2024 Dec 13;19(12):e0315324. doi: 10.1371/journal.pone.0315324 (PMC11642932; doi:10.1371/journal.pone.0315324)
Supplement: S3 Table — This Table summarizes the proteins identified as upregulated or downregulated, with upregulation marked in yellow and downregulation in green. The table also lists the fold change values for these differentially expressed proteins in each group. (XLSX) [file pone.0315324.s004.xlsx]

## Sheet: Description of Table 3
Table Title: Protein Differential Analysis List Legend: This Table summarizes the proteins identified as upregulated or downregulated, with upregulation marked in yellow and downregulation in green. The table also lists the fold change values for these differentially expressed proteins in each group.

## Sheet: Table 3
Differential Proteins B VS A	B/A Fold-change values		Differential Proteins C VS A	C/A Fold-change values		Differential Proteins D VS A	D/A Fold-change values		Differential Proteins C VS B	C/B Fold-change values		Differential Proteins D VS B	D/B Fold-change values		Differential Proteins D VS C	D/C Fold-change values
ECHDC3	7.54209		PRG2	6.31103		CLC	3.67545		GUCA2A	6.04573		LEFTY1	3.53418		COL5A1	2.81453
OAS1	6.30253		OLFM4	5.09444		UBR5	3.25191		TMSB10	3.94014		CRBN	2.8614		TMEM109	2.48843
KCNAB2	3.28179		EPX	4.54909		FAAH	3.00641		ORM1	3.40231		LGALS2	2.74476		LMOD1	2.44526
CEMIP2	2.81733		ITSN2	3.41363		TEP1	2.86863		MIER1	3.22443		PSMB9	2.54353		SYNM	2.4283
TUBB8	2.79464		MPP7	3.15299		SRPK1	2.85135		CDV3	3.13485		FCN3	2.48789		ECHDC2	2.32141
NMRAL1	2.74338		TUBB8	2.95327		PEX6	2.836		LRG1	3.03069		APCS	2.47994		H1-0	2.30735
LTN1	2.72908		GPAT3	2.88104		MYO6	2.68644		APOL1	2.96001		DDX58	2.473		MAN2C1	2.28294
AHCTF1	2.58244		FAAH	2.79895		DDX60	2.68136		CEACAM1	2.94249		ALPL	2.452		PCK2	2.27665
FMNL2	2.57735		MYBBP1A	2.6358		CORO2A	2.67314		GBP1	2.93055		KCNAB2	0.497956		GPR89B	2.17774
EEFSEC	2.56655		MEMO1	2.63136		MYH14	2.64692		HP	2.88631		LIMS1	0.495138		SYNJ2	2.12421
GK	2.50153		TBC1D4	2.5104		DHX36	2.50054		SAA4	2.84672		HNRNPA2B1	0.490427		COL1A2	2.11862
SMARCA2	2.46529		HP	2.50374		SMARCA2	2.48556		ARL15	2.66832		EIF1AX	0.488925		TBC1D8B	2.07152
IPO8	2.42833		NMRAL1	2.47902		ZZEF1	2.4462		CLIC6	2.64823		SNX3	0.487693		NDUFS4	2.06194
RPS10	2.40803		BTF3	2.46417		SLC27A1	2.42853		HCLS1	2.61556		EXOSC9	0.479133		WLS	2.06094
ITSN2	2.36851		ALDH1L1	2.41506		DOCK5	2.42241		IFIT1	2.60263		PBRM1	0.474819		ERBIN	2.02194
NDC1	2.36136		FUT3	2.4081		ASCC3	2.42004		APOA2	2.59795		GIMAP4	0.468473		MAOA	2.01529
NPC1	2.36097		BICDL2	2.40794		NBAS	2.41905		HPR	2.54425		SEMA4A	0.468426		MAP2K1	0.499848
TEP1	2.35977		HCK	2.40041		MYBBP1A	2.38003		CFI	2.5178		SF1	0.468417		NBN	0.495289
NBAS	2.35916		FMNL2	2.34706		ILVBL	2.37975		CCL15	2.50944		TCEA1	0.466304		PRXL2B	0.492606
NUP85	2.3331		ZNF326	2.33779		SMC2	2.34742		FGA	2.42983		UFM1	0.465567		PIR	0.491475
SLC25A15	2.32056		CARHSP1	2.26915		FAM98A	2.34335		CROT	2.38388		DTYMK	0.462065		STK38L	0.478523
THOC6	2.31449		EXOC3	2.26592		CARMIL1	2.33652		CFHR1	2.37102		NDC1	0.453173		HPGDS	0.471746
ITPR3	2.30685		ATM	2.25321		DKC1	2.33146		PTMS	2.32858		H1-3	0.452294		ZNF638	0.468053
SCFD2	2.30047		LAD1	2.23913		RRM1	2.32605		DHRS9	2.3172		DIMT1	0.446616		SAA4	0.465219
MEMO1	2.28615		AHCTF1	2.21204		HNF4A	2.32292		C5	2.28655		NUP153	0.444627		TTC9C	0.464062
EXOC3	2.27835		SCFD2	2.13045		EEFSEC	2.31663		SERPINF2	2.27602		TOR2A	0.441928		STK10	0.463472
TRRAP	2.26259		MBD2	2.13013		IPO11	2.29108		FGG	2.26344		CCNY	0.435189		LRG1	0.461268
PLD1	2.25319		FAM98A	2.12197		TMCC3	2.27637		FGB	2.24469		PGM2L1	0.432356		CNRIP1	0.45959
AMACR	2.25129		LSM1	2.10515		TMF1	2.26893		DFFB	2.22413		RBM17	0.427743		MVD	0.455771
FNDC3B	2.24056		VRK3	2.09419		PI4KA	2.2644		PROS1	2.19509		MGMT	0.425672		PSMG4	0.450442
FAM98A	2.235		NDUFAF7	2.03851		SEC24A	2.26315		SERPINA3	2.13398		EIF1	0.410063		AK1	0.448355
MTOR	2.23296		YME1L1	2.01854		RPS10	2.24858		C4BPA	2.12539		LRWD1	0.407684		CEACAM5	0.444475
PCSK1	2.23184		PRPSAP2	2.01323		DST	2.23913		C9	2.12272		CTCF	0.405209		CD99	0.443358
PPIP5K2	2.23016		POSTN	0.483777		ELMO3	2.21951		NUDCD2	2.11602		SASH3	0.399518		CA2	0.442819
FCHO2	2.22447		ABCA8	0.480261		ITPR3	2.21792		CP	2.09807		CD99	0.391506		NUBP2	0.438513
TUBGCP3	2.18881		RPL19	0.474629		ERBIN	2.2156		CEACAM5	2.09199		ATOX1	0.384564		CLIC2	0.431895
TMPO	2.17106		PPIH	0.473096		SCLY	2.18847		CFB	2.06993		DPF2	0.382095		HMBS	0.429169
TMF1	2.16794		C7	0.471575		USH1C	2.17208		IGKV2-24	2.05942		FKBP3	0.351664		BID	0.429145
TRIM4	2.16254		TNXB	0.457522		PDS5B	2.16201		C3	2.05115		NMRAL1	0.344536		CTCF	0.423003
CSTF1	2.15033		MFAP5	0.456849		CSTF1	2.15479		HRG	2.03652		HNRNPAB	0.339092		TBCA	0.415681
TUBGCP2	2.14148		ACTB	0.449496		SAMD9	2.14117		C8A	2.03555		CRIP1	0.326478		PGM2L1	0.414782
EMG1	2.13511		DTNA	0.447307		USP39	2.14052		C8B	2.02008		BASP1	0.246171		DTYMK	0.412601
SPATS2L	2.12402		NDUFB9	0.445783		SPECC1L	2.12433		SERPINA6	2.01245		ZNF22	0.16173		FXYD3	0.412598
PRPF4B	2.10616		RPL13A	0.432333		EXOC3	2.11131		AFM	2.0084		ITGAX	0.100074		IGKV1-8	0.407284
GFM2	2.10346		TMEM109	0.426499		NUP85	2.10461		MVB12A	0.49997		ECHDC3	0.0820541		APOL1	0.402309
ASCC3	2.09317		NDUFAF3	0.418608		AHCTF1	2.08752		CGGBP1	0.498412					SLC39A11	0.399044
RASA1	2.08671		ISCA2	0.415078		SNRNP200	2.08595		WDR3	0.491566					NCF2	0.396304
TRIO	2.07456		PRSS2	0.403939		COPS3	2.08331		NPC1	0.4809					MZB1	0.385577
GTF3C4	2.0695		NDUFB11	0.400455		FCHO2	2.08132		SYNJ2	0.474191					NMRAL1	0.381278
TMEM214	2.05808		RPL18	0.395281		CAD	2.0811		MXRA5	0.454325					TSC22D4	0.377334
ERN2	2.05348		LDB3	0.262386		VWF	2.07077		PPP2CA	0.427563					SLC16A1	0.374747
VPS39	2.05316		COL3A1	0.251401		EFTUD2	2.06744		MFAP2	0.327003					PTRHD1	0.367647
UFSP2	2.04883		ACTG2	0.232595		FTL	2.05502		ECHDC3	0.0655829					ORM1	0.363104
DENND4C	2.04698		MFAP2	0.199064		ALDH18A1	2.04889								IGHG3	0.361792
RBM39	2.03759		PTX3	0.175167		SMU1	2.02675								RCN3	0.357157
SIN3A	2.03184		NXPE1	0.155247		UBR1	2.01771								ALDH1L1	0.35266
MYO6	2.02797		CDHR2	0.12512		TUBGCP3	2.0134								HMGB3	0.347853
SULT1A2	2.0153					PLEKHA7	2.00838								ARL15	0.343062
MPRIP	2.01037					MTOR	2.00477								HPR	0.337815
PTBP3	2.00924					NEDD8	0.499433								DPF2	0.335326
CAD	2.00894					EXOSC9	0.498385								CARHSP1	0.334747
ILVBL	2.00812					AGT	0.49712								METTL15	0.331014
RPP30	2.00733					GLO1	0.496255								PDCD5	0.328746
GLO1	0.495052					MAP2K1	0.495528								DFFB	0.328394
SNCG	0.490728					NPTN	0.49527								ZNF22	0.309377
CFAP20	0.489149					TAGLN	0.493406								MPP7	0.304295
CDV3	0.488888					CARS2	0.492335								IGHA2	0.292425
PGLS	0.485063					CD44	0.49162								HP	0.29002
SULT1A1	0.48142					C7	0.491496								SPINT2	0.281404
TF	0.481259					UBE2M	0.48675								DHRS9	0.261597
VTN	0.473819					RAD23A	0.476823								BASP1	0.248942
OGN	0.471945					HNRNPA2B1	0.473402								ATOX1	0.242787
ITIH2	0.466899					MFAP2	0.47077								IGLV3-25	0.240059
IL18	0.462724					HMGB3	0.469757								CLIC6	0.230225
ORM1	0.461904					PDCD5	0.466632								APOA2	0.228349
AZGP1	0.447588					PDLIM1	0.465595								MRPL52	0.215441
KNG1	0.44669					HPGDS	0.464022								APOC3	0.200708
HCLS1	0.445926					CNN1	0.463159								TMSB4X	0.0583636
AHSG	0.437728					SNX3	0.462703
GC	0.437092					ACP6	0.460327
IFT27	0.435978					GIMAP4	0.456021
PLA2G2A	0.435967					NFU1	0.455078
C7	0.431154					RPL36AL	0.447641
AFM	0.431149					PARK7	0.446439
HPX	0.428743					AHSG	0.445971
ATRN	0.425702					AZGP1	0.444728
COL3A1	0.420361					PGLS	0.444236
C6	0.419553					HNMT	0.443763
APOA1	0.414852					COL3A1	0.443205
AMBP	0.412137					ATOX1	0.436477
IGHM	0.40532					IL18	0.434894
PTX3	0.400117					EIF1	0.432945
RBP4	0.390395					CD59	0.432501
HSPB6	0.382815					MTFR1L	0.430374
HABP2	0.380349					HPX	0.429982
ORM2	0.379054					CTCF	0.425334
C20orf27	0.364191					TBCA	0.421421
SERPINA7	0.364028					SUMO2	0.420934
PROS1	0.349984					FKBP3	0.420271
SPPL2A	0.319441					TF	0.420119
S100B	0.315955					SCRN1	0.41407
BPGM	0.305784					UCHL1	0.412359
APCS	0.293649					PRXL2B	0.411594
APOC1	0.292537					GGCT	0.410482
APOA2	0.272034					GMFB	0.40966
ACTB	0.22473					DTYMK	0.407059
CDHR2	0.133489					PPIH	0.403555
						HSPB1	0.402691
						CLEC3B	0.399455
						AMBP	0.393489
						FABP3	0.387474
						EDIL3	0.386167
						OLFML1	0.375441
						IGHG3	0.363643
						CA1	0.360707
						DSTN	0.360247
						CAST	0.358204
						UCHL3	0.344652
						AK1	0.317783
						LDB3	0.302858
						ZNF22	0.289142
						HSPB6	0.281331
						BPGM	0.275956
						MARCKS	0.272918
						CSRP1	0.242917
						BASP1	0.232515
						CD99	0.225115
						PTMA	0.213621
						FXYD3	0.17956
						APOA2	0.161382
						NXPE1	0.1605
						TMSB4X	0.105668
